# Supplementary material for: Genotyping-by-sequencing application on diploid rose and a resulting high-density SNP-based consensus map
Source: Hortic Res. 2018 Apr 1;5:17. doi: 10.1038/s41438-018-0021-6 (PMC5878828; doi:10.1038/s41438-018-0021-6)
Supplement: Supplementary file 4 — Supplementary Table 2 [file 41438_2018_21_MOESM4_ESM.xlsx]

## Sheet: J14-3xLC
Supplementary Table 2. Allele calls for individual mapping population by GBS. Missing allele calls are denoted by a ?. INDELS are denoted with a -. When the read depth of the allele fell below our minimum cutoff (less than 3 reads covering the allele) it was denoted with a --.
				J14-3	LC	J14-3xLC-1405	J14-3xLC-1407	J14-3xLC-1411	J14-3xLC-1413	J14-3xLC-1414	J14-3xLC-1416	J14-3xLC-1417	J14-3xLC-1418	J14-3xLC-1419	J14-3xLC-1420	J14-3xLC-1421	J14-3xLC-1422	J14-3xLC-1423	J14-3xLC-1428	J14-3xLC-1431	J14-3xLC-1432	J14-3xLC-1433	J14-3xLC-1434	J14-3xLC-1435	J14-3xLC-1436	J14-3xLC-1437	J14-3xLC-1438	J14-3xLC-1439	J14-3xLC-1440	J14-3xLC-1441	J14-3xLC-1442	J14-3xLC-1444	J14-3xLC-1445	J14-3xLC-1447	J14-3xLC-1449	J14-3xLC-1450	J14-3xLC-1502	J14-3xLC-1503	J14-3xLC-1504	J14-3xLC-1506	J14-3xLC-1508	J14-3xLC-1509	J14-3xLC-1510	J14-3xLC-1515	J14-3xLC-1517	J14-3xLC-1518	J14-3xLC-1522	J14-3xLC-1526	J14-3xLC-1528
Marker Name	Strawberry Chromosome	Strawberry Ref_pos	Strawberry Ref_base	L01	L02	L01	L02	L03	L04	L05	L06	L07	L08	L09	L10	L11	L12	L13	L15	L16	L17	L18	L19	L20	L21	L22	L23	L24	L25	L26	L27	L29	L30	L31	L32	L33	L34	L35	L36	L37	L38	L39	L40	L41	L42	L43	L44	L45	L46
chr1_0.553644	chromosome_1	553644	C	C/T	C	C	C/T	C/T	C	C	C	C	C/T	C	C	C	C	C/T	C	C	C	C	C/T	C	C	C/T	C/T	C	C	C	C/T	C	C	C	C/T	C	C	C	C	C/T	C	C/T	C	C/T	C	C/T	C	C	C/T
chr1_0.630283	chromosome_1	630283	C	C/T	C	C/T	C	C/T	C/T	C/T	C	C	C	C	C/T	C/T	C	C/T	C	C	C/T	C	C	C/T	C	C	C/T	C	C	C/T	C/T	C/T	C/T	C/T	C/T	C/T	C/T	C/T	C	C	C	C	C/T	C/T	C/T	C/T	C	C/T	C
chr1_0.821632	chromosome_1	821632	A	A/G	A	A/G	A	A	A/G	A/G	A/G	A/G	A	A/G	A/G	A/G	A/G	A	A/G	A/G	A/G	A/G	A	A/G	A/G	A	A	A/G	A/G	A/G	A	A/G	A/G	A/G	A	A/G	A/G	A/G	A/G	A	A/G	A	A/G	A	A/G	A	A/G	A/G	A
chr1_0.974818c	chromosome_1	974818	G	C/G	C/G	C	G	G	C	C/G	C	C	C/G	C	C/G	C/G	C	C/G	C/G	C	C/G	C	G	C	C	G	G	C	C	C	G	C	C/G	C/G	C/G	C/G	C/G	C	C	C/G	C/G	C/G	C/G	G	C	C/G	C/G	C	C/G
chr1_1.027988	chromosome_1	1027988	C	C	C/T	C/T	C	C	C/T	C	C/T	C/T	C/T	C/T	C	C	C/T	C/T	C	C/T	C	C/T	C	C/T	C/T	C	C	C/T	C/T	C/T	C	C/T	C	C	C/T	C	C	C/T	C/T	C/T	C	C/T	C	C	C/T	C/T	C	C/T	C/T
chr1_1.359387	chromosome_1	1359387	G	G	A/G	A/G	G	G	A/G	G	A/G	A/G	A/G	A/G	G	G	A/G	A/G	G	A/G	G	A/G	G	A/G	A/G	G	G	A/G	A/G	A/G	G	A/G	G	G	A/G	G	G	A/G	A/G	A/G	G	A/G	G	G	A/G	A/G	G	A/G	A
chr1_1.359534	chromosome_1	1359534	T	T	C/T	T	C/T	C/T	T	C/T	T	T	T	T	C/T	C/T	T	T	C/T	T	C/T	T	C/T	T	T	C/T	C/T	T	T	T	C/T	T	C/T	C/T	T	C/T	C/T	T	T	T	C/T	T	C/T	C/T	T	T	C/T	T	T
chr1_1.39466c	chromosome_1	1394660	G	A/G	A/G	G	A	A	G	A/G	G	G	A/G	G	A/G	A/G	G	A/G	A/G	G	A/G	G	A	G	G	A	A	G	G	G	A	G	A/G	A/G	A/G	A/G	A/G	G	G	A/G	A/G	A/G	A/G	A	G	A/G	A/G	G	A/G
chr1_1.394796	chromosome_1	1394796	T	T/-	T/-	-	T	T	-	T/-	-	-	T/-	-	T/-	T/-	-	T/-	T/-	-	T/-	-	T	-	-	T	T	-	-	-	T	-	T/-	T/-	T/-	T/-	T/-	-	-	T/-	T/-	T/-	T/-	T	-	?	T/-	-	T/-
chr1_1.452077	chromosome_1	1452077	C	C	C/T	C/T	C	C	C/T	C	C/T	C/T	C/T	C/T	C	C	C/T	C/T	C	C/T	C	C/T	C	C/T	C/T	C	C	C/T	C/T	C/T	C	C/T	C	C	C/T	C	C	C/T	C/T	C/T	C	C/T	C	C	C/T	C/T	C	C/T	C/T
chr1_1.452151	chromosome_1	1452151	C	C	C/T	C/T	C	C	C/T	C	C/T	C/T	C/T	C/T	C	C	C/T	C/T	C	C/T	C	C/T	C	C/T	C/T	C	C	C/T	C/T	C/T	C	C/T	C	C	C/T	C	C	C/T	C/T	C/T	C	C/T	C	C	C/T	C/T	C	C/T	C/T
chr1_1.528282	chromosome_1	1528282	A	A	A/T	A/T	A	A	A/T	A	A/T	A/T	A/T	A/T	A	A	A/T	A/T	A	A/T	A	A/T	A	A/T	A/T	A	A	A/T	A	A/T	A	A/T	A	A	A/T	A	A	A/T	A/T	A/T	A	A/T	A	A	A/T	A/T	A	A/T	A/T
chr1_1.569677	chromosome_1	1569677	C	G	C/G	C/G	G	G	C/G	G	C/G	C/G	C/G	C/G	G	G	C/G	C/G	G	C/G	G	C/G	G	C/G	C/G	G	G	C/G	G	C/G	G	C/G	G	G	C/G	G	G	C/G	--	C/G	G	C/G	G	G	C/G	C/G	G	C/G	C/G
chr1_1.569737	chromosome_1	1569737	C	C	A/C	A	C	C	A/C	C	A/C	A/C	A/C	A/C	C	C	A/C	A/C	C	A/C	C	A/C	C	A/C	A/C	C	C	A/C	C	A/C	C	A/C	C	C	A/C	C	C	A/C	--	A/C	C	A/C	C	C	A/C	A/C	C	A/C	A/C
chr1_1.580312	chromosome_1	1580312	G	G	G/T	G	G/T	G/T	G	G/T	G	G	G	G	G/T	G/T	G	G	G/T	G	G/T	G	G/T	G	G	G/T	G/T	G	G/T	G	G/T	G	G/T	G/T	G	G/T	G/T	G	G	G	G/T	G	G/T	G/T	G	G	G/T	G	G
chr1_1.90051	chromosome_1	1900510	G	G	C/G	C/G	G	G	C/G	G	C/G	C/G	C/G	C/G	G	G	C/G	C/G	G	C/G	G	C/G	G	C/G	C/G	G	G	C/G	G	C/G	G	C/G	G	G	C/G	G	G	C/G	C/G	C/G	C/G	C/G	G	G	C/G	C/G	G	C/G	C/G
chr1_1.900678	chromosome_1	1900678	A	C/G	G	?	G	G	C/G	C/G	C/G	C/G	G	C/G	C/G	C/G	C/G	G	C/G	C/G	C/G	C/G	G	C/G	C/G	G	G	C/G	C/G	C/G	G	C/G	C/G	C/G	G	C/G	C/G	C/G	C/G	G	C/G	G	C/G	G	C/G	G	C/G	C/G	G
chr1_1.937062	chromosome_1	1937062	C	C/T	C	C/T	C	C	C/T	C/T	C/T	C/T	C	C/T	C/T	C/T	C/T	C	C/T	C/T	C/T	C/T	C	C/T	C/T	C	C	C/T	C/T	C/T	C	C/T	C/T	C/T	C	C/T	C/T	C/T	C/T	C	C/T	C	C/T	C	C/T	C	C/T	C/T	C
chr1_10.053335	chromosome_1	10053335	G	A/G	G	?	A/G	A/G	A/G	A/G	A/G	G	G	A/G	A/G	A/G	A/G	A/G	A/G	A/G	A/G	A/G	G	A/G	A/G	G	G	A/G	G	A/G	G	A/G	A/G	G	G	G	A/G	G	G	G	A/G	A/G	A/G	G	A/G	G	G	A/G	G
chr1_10.111551	chromosome_1	10111551	G	G	A/G	G	A/G	A/G	G	G	G	G	G	G	G	A/G	G	G	A/G	G	G	G	A/G	A/G	G	A/G	A/G	G	A/G	G	A/G	G	A/G	G	A/G	A/G	G	G	G	G	G	G	A/G	G	G	G	G	G	G
chr1_10.111581c	chromosome_1	10111581	G	G/T	G/T	T	G/T	G/T	T	T	T	G/T	G/T	T	T	G/T	T	T	G/T	T	T	T	G	G/T	T	G	G	T	G	T	G	T	G/T	G/T	G	G	T	G/T	G/T	G/T	T	T	G/T	G/T	T	G/T	G/T	T	G/T
chr1_10.11165c	chromosome_1	10111650	C	C	A/C	A/C	C	C	A/C	A/C	A/C	A/C	A/C	A/C	A/C	C	A/C	A/C	C	A/C	A/C	A/C	C	C	A/C	C	C	A/C	C	A/C	C	A/C	C	A/C	C	C	A/C	A/C	A/C	A/C	A/C	A/C	C	A/C	A/C	A/C	A/C	A/C	A/C
chr1_10.137365	chromosome_1	10137365	C	C/G	C	C	C	C	C	C	C	G	C/G	C	C	C	C	C	C	C	C	C	C/G	C	C	C/G	C/G	C	C/G	C	C/G	C	C	C/G	C/G	C/G	C	C/G	C/G	C/G	C	C	C	C/G	C	C/G	C/G	C	C/G
chr1_10.321864c	chromosome_1	10321864	G	G	A/G	A/G	G	G	A/G	A/G	A/G	A/G	A/G	A/G	A/G	G	A/G	A/G	G	A/G	A/G	A/G	G	G	A/G	G	G	A/G	G	A/G	G	A/G	G	A/G	G	G	A/G	A/G	A/G	A/G	A/G	A/G	G	A/G	A/G	A/G	A/G	A/G	A/G
chr1_10.368513	chromosome_1	10368513	T	T	G/T	G/T	G/T	T	G/T	T	T	G/T	G/T	G/T	T	G/T	T	G/T	T	T	G/T	G/T	T	G/T	G/T	T	T	T	G/T	G/T	G/T	T	T	G/T	G/T	T	T	T	T	G/T	T	T	T	T	T	T	T	G/T	G/T
chr1_10.442521c	chromosome_1	10442521	T	T	G/T	G/T	T	T	G/T	G/T	G/T	G/T	G/T	G/T	G/T	T	G/T	G/T	T	G/T	G/T	G/T	T	T	G/T	T	T	G/T	T	G/T	T	G/T	T	G/T	T	T	G/T	G/T	G/T	G/T	G/T	G/T	T	G/T	G/T	G/T	G/T	G/T	G/T
chr1_10.449852c	chromosome_1	10449852	G	G	G/T	G/T	G	G	G/T	G/T	G/T	G/T	G/T	G/T	G/T	G	G/T	G/T	G	G/T	G/T	G/T	G	G	G/T	G	G	G/T	G	G/T	G	G/T	G	G/T	G	G	G/T	G/T	G/T	G/T	G/T	G/T	G	G/T	G/T	G/T	G/T	G/T	T
chr1_10.495583c	chromosome_1	10495583	T	C/G	C/G	C	C/G	C/G	C	C	C	C/G	C/G	C	C	C/G	C	C	C/G	C	C	C	G	C/G	C	G	G	C	G	C	G	C	C/G	C/G	G	G	C	C/G	C/G	C/G	C	C	C/G	C/G	C	C/G	C/G	C	C/G
chr1_10.495594	chromosome_1	10495594	A	A/T	A	A	A	A	A	A	A	A/T	A/T	A	A	A	A	A	A	A	A	A	A/T	A	A	A/T	A/T	A	A/T	A	A/T	A	A	A/T	A/T	A/T	A	A/T	A/T	A/T	A	A	A	A/T	A	A/T	A/T	A	A/T
chr1_10.495619	chromosome_1	10495619	G	-	C/-	-	C/-	C/-	-	-	-	-	-	-	-	C/-	-	-	C/-	-	-	-	C/-	C/-	-	C/-	C/-	-	C/-	-	C/-	-	C/-	-	C/-	C/-	-	-	-	-	-	-	C/-	-	-	-	-	-	-
chr1_10.532371	chromosome_1	10532371	T	G/T	T	G/T	G/T	G/T	G/T	G/T	G/T	T	T	G/T	G/T	G/T	G/T	G/T	G/T	G/T	G/T	G/T	T	G/T	G/T	T	T	G/T	T	G/T	T	G/T	G/T	T	T	T	G/T	T	T	T	G/T	G	G/T	T	G/T	T	T	G/T	T
chr1_10.61245	chromosome_1	10612450	C	C/G	C	C/G	C/G	C/G	C/G	C/G	C/G	C	C	C/G	C/G	C/G	C/G	C/G	G	C/G	C/G	C/G	C	G	C/G	C	C	C/G	C	C/G	C	C/G	C/G	C	C	C	C/G	C	C	C	C/G	C/G	C/G	C	C/G	C	C	C/G	C
chr1_10.672085c	chromosome_1	10672085	T	T	G/T	G/T	T	T	G/T	G/T	G/T	G/T	G/T	G/T	G/T	T	G/T	G/T	T	G/T	G/T	G/T	T	T	G/T	T	T	G/T	T	G/T	T	G/T	T	G/T	T	T	G/T	G/T	G/T	G/T	G/T	G/T	T	G/T	G/T	G/T	G/T	G/T	G/T
chr1_10.672086	chromosome_1	10672086	G	G/-	G	G/-	G/-	G/-	G/-	G/-	G/-	G	G	G/-	G/-	G/-	G/-	G/-	G/-	G/-	G/-	G/-	G	G/-	G/-	G	G	?	G	G/-	G	G/-	G/-	G	G	G	G/-	G	G	G	G/-	G/-	G/-	G	G/-	G	G	G/-	G
chr1_10.672126c	chromosome_1	10672126	A	A/G	A	A/G	A/G	A/G	A/G	A/G	A/G	A	A	A/G	A/G	A/G	A/G	A/G	A/G	A/G	A/G	A/G	A	A/G	A/G	A	A	A/G	A	A/G	A	A/G	A/G	A	A	A	A/G	A	A	A	A/G	A/G	A/G	A	A/G	A	A	A/G	A
chr1_10.924627	chromosome_1	10924627	G	G	A/G	G	A/G	A/G	G	G	G	G	G	G	G	A	G	G	A/G	G	G	G	A/G	A/G	G	A/G	A/G	G	A/G	G	A/G	G	A/G	G	A/G	A/G	G	G	G	G	G	G	A/G	G	G	G	G	G	G
chr1_10.924711	chromosome_1	10924711	G	G	A/G	G	A/G	A/G	G	G	G	G	G	G	G	A/G	G	G	A/G	G	G	G	A/G	A/G	G	A/G	A/G	G	A/G	G	A/G	G	A/G	G	A/G	A/G	G	G	G	G	G	G	A/G	G	G	G	G	G	G
chr1_10.981881	chromosome_1	10981881	C	C	A/C	C	C	A/C	A/C	A/C	C	C	A/C	C	A/C	A/C	A/C	A/C	A/C	C	C	C	A/C	C	C	A/C	C	C	C	C	A/C	C	A/C	C	C	A/C	A/C	A/C	A/C	A/C	A/C	C	C	A/C	A/C	C	A/C	C	A/C
chr1_11.050002	chromosome_1	11050002	G	C/T	C	C	C	C	C	C	C	C/T	C/T	C	C	C	C	C	C	C	C	C	C/T	C	C	C/T	C/T	C	C/T	C	C/T	C	C	C/T	C/T	C/T	C	C/T	C/T	C/T	C	C	C	C/T	C	C/T	C/T	C	C/T
chr1_11.575545	chromosome_1	11575545	G	G	A/G	G	A/G	A/G	G	G	G	G	G	G	G	A/G	G	G	A/G	G	G	G	A/G	A/G	G	A/G	A/G	G	A/G	G	A/G	G	A/G	G	A/G	A/G	G	G	G	G	G	G	A/G	G	G	G	G	G	G
chr1_11.644234	chromosome_1	11644234	A	A/T	A	A	A	A	A	A	A	A/T	A/T	A	A	A	A	A	A	A	A	A	A/T	A	A	A/T	A/T	A	T	A	A/T	A	A	A/T	A/T	A/T	A	A/T	A/T	A/T	A	A	A	A/T	A	A/T	A/T	A	A/T
chr1_11.664678c	chromosome_1	11664678	G	A/G	G	A/G	A/G	A/G	A/G	A/G	A/G	G	G	A/G	A/G	A/G	A/G	A/G	A/G	A/G	A/G	A/G	G	A/G	A/G	G	G	A/G	G	A/G	G	A/G	A/G	G	G	G	A/G	G	G	G	A/G	A/G	A/G	G	A/G	G	G	A/G	G
chr1_11.748699	chromosome_1	11748699	G	G/T	G	G/T	G/T	G/T	G/T	G/T	G/T	G	G	G/T	G/T	G/T	G/T	G/T	G/T	G/T	G/T	G/T	G	G/T	G/T	G	G	G/T	G	G/T	G	G/T	G/T	G	G	G	G/T	G	G	G	G/T	G/T	T	G	G/T	G	G	G/T	G
chr1_11.748807c	chromosome_1	11748807	G	C/G	C/G	C	C/G	C/G	C	C	C	C/G	C/G	C	C	C/G	C	C	C/G	C	C	C	G	C/G	C	G	G	C	G	C	G	C	C/G	C/G	G	G	C	C/G	C/G	C/G	C	C	C/G	C/G	C	C/G	C/G	C	C/G
chr1_11.74884c	chromosome_1	11748840	C	C/G	C/G	G	C/G	C/G	G	G	G	C/G	C/G	G	G	C/G	G	G	C/G	G	G	G	C	C/G	G	C	C	G	C	G	C	G	C/G	C/G	C	C	G	C/G	C/G	C/G	G	G	C/G	C/G	G	C/G	C/G	G	C/G
chr1_12.740688c	chromosome_1	12740688	C	A/C	C	C	C	C	C	A/C	C	A/C	A/C	C	C	C	C	C	A/C	C	A/C	C	A/C	C	C	A/C	A/C	C	A/C	C	A/C	A/C	C	A/C	A/C	A/C	C	A/C	A/C	A/C	C	C	C	A/C	C	A/C	A/C	C	A/C
chr1_12.746504c	chromosome_1	12746504	A	C	C/T	C/T	C	C	C/T	C/T	C/T	C	C/T	C/T	C/T	C	C/T	C	C	C/T	C	C	C/T	C/T	C	C	C	C	C/T	C/T	C/T	C	C/T	C	C/T	C/T	C	C	C	C	C	C	C	C	C/T	C/T	C	C/T	C/T
chr1_13.372442	chromosome_1	13372442	T	T	G/T	T	T	T	G/T	T	T	T	T	T	T	T	T	T	G/T	T	T	G/T	T	T	G/T	T	G/T	G/T	T	G/T	T	T	T	T	T	T	T	T	G/T	G/T	G/T	G/T	T	G/T	G/T	T	T	G/T	G/T
chr1_13.372489	chromosome_1	13372489	C	C/T	C	C	C	C/T	C/T	C/T	C	C/T	C	C/T	C/T	C	C/T	C/T	C	C	C/T	C/T	C	C	C	C/T	C	C	C	C	C/T	C	C	C	C/T	C/T	C	C/T	C/T	C	C	C/T	C	C/T	C	C	C/T	C	C
chr1_13.372495	chromosome_1	13372495	C	A/C	C	A/C	C	A/C	A/C	A/C	C	C	C	C	A/C	A/C	C	A/C	C	C	A/C	C	C	C	C	C	A/C	C	C	A/C	A/C	A/C	A/C	A/C	A/C	A/C	A/C	A/C	C	C	C	C	A/C	C	A/C	A/C	C	A/C	A/C
chr1_14.272655	chromosome_1	14272655	C	C/T	C	C/T	C	C/T	C/T	C/T	C	C	C	C	C/T	C/T	C	C/T	C	C	C/T	C	C	C	C	C	C/T	C	C	C/T	C/T	C/T	C/T	C/T	C/T	C/T	C/T	C/T	C	C	C	C	C/T	C	C/T	C/T	C	C/T	T
chr1_14.303642	chromosome_1	14303642	C	A/C	A/C	A/C	A	A/C	C	A/C	A	A	A	A	A/C	A/C	A	A/C	A/C	A	A/C	A/C	A	A	A/C	A	C	A/C	A	C	A/C	A/C	A/C	A/C	A/C	A/C	A/C	A/C	A/C	A/C	A	A/C	A/C	A/C	C	A/C	A	C	C
chr1_15.312024c	chromosome_1	15312024	T	C/T	T	C/T	C/T	C/T	C/T	C/T	C/T	T	T	C/T	C/T	C/T	C/T	C/T	C/T	C/T	C/T	C/T	T	C/T	C/T	T	T	C/T	T	C/T	T	T	C/T	T	T	T	C/T	T	T	T	C/T	C/T	C/T	T	C/T	T	T	C/T	T
chr1_15.312027c	chromosome_1	15312027	A	A/C	A	A/C	A/C	A/C	A/C	A/C	A/C	A	A	A/C	A/C	A/C	A/C	A/C	A/C	A/C	A/C	A/C	A	A/C	A/C	A	A	A/C	A	A/C	A	A	A/C	A	A	A	A/C	A	A	A	A/C	A/C	A/C	A	A/C	A	A	A/C	A
chr1_15.312065c	chromosome_1	15312065	T	C/T	C	C/T	C/T	C/T	C/T	C/T	C/T	C	C	C/T	C/T	C/T	C/T	C/T	C/T	C/T	C/T	C/T	C	C/T	C/T	C	C	C/T	C	C/T	C	C	C/T	C	C	C	C/T	C	C	C	C/T	C/T	C/T	C	C/T	C	C	C/T	C
chr1_15.479951c	chromosome_1	15479951	A	G	C/G	C/G	G	G	C/G	C/G	C/G	C/G	C/G	C/G	C/G	G	C/G	C/G	G	C/G	C/G	C/G	G	G	C/G	G	G	C/G	G	C/G	G	C/G	G	C/G	G	G	C/G	C/G	C/G	C/G	C/G	C/G	G	C/G	C/G	C/G	C/G	C/G	C/G
chr1_15.577885	chromosome_1	15577885	T	G	G/T	G/T	G	G	G/T	G/T	G/T	G/T	G/T	G/T	G/T	G	G/T	G/T	G	G/T	G/T	G/T	G	G	G/T	G	G	G/T	G	G/T	G	G/T	G	G/T	G	G	G/T	G/T	G/T	G/T	G/T	G/T	G	G/T	G/T	G/T	G/T	G/T	G/T
chr1_15.854827	chromosome_1	15854827	C	C	C/T	C	C/T	C/T	C	C	C	C	C	C	C	C/T	C	C	C/T	C	C	C	C/T	C/T	C	C/T	C/T	C	C/T	C	T	C	C/T	C	C/T	C/T	C	C	C	C	C	C	C/T	C	C	C	C	C	C
chr1_15.85486c	chromosome_1	15854860	C	C	C/T	C/T	C	C	C/T	C/T	C/T	C/T	C/T	C/T	C/T	C	C/T	C/T	C	C/T	C/T	C/T	C	C	C/T	C	C	C/T	C	C/T	C	C/T	C	C/T	C	C	C/T	C/T	C/T	C/T	C/T	C/T	C	C/T	C/T	C/T	C/T	C/T	C/T
chr1_16.466634	chromosome_1	16466634	G	A	A/G	A	A/G	A/G	A	A	A	A	A	A	A	A/G	A	A	A/G	A	A	A	A/G	A/G	A	A/G	A/G	A	A/G	A	A/G	A	A/G	A	A/G	A/G	A	A	A	A	A	A/G	A/G	A	A	A	A	A	A
chr1_16.994883	chromosome_1	16994883	G	A/G	G	G	G	G	G	G	G	A/G	A/G	G	G	G	G	G	G	G	G	G	A/G	G	G	A/G	A/G	G	A/G	G	A/G	G	G	A/G	A/G	A/G	G	A/G	A/G	A/G	G	G	G	A/G	G	A/G	A/G	G	A/G
chr1_17.2773	chromosome_1	17277300	A	A/T	A	A	A	A	A	A	A	A/T	A/T	A	A	A	A	A	A	A	A	A	A/T	A	A	A/T	A/T	A	A/T	A	A/T	A/T	A	A/T	A/T	A/T	A	A/T	A/T	T	A	A	A	A/T	A	A/T	A/T	A	A/T
chr1_17.33801	chromosome_1	17338010	C	C/G	C	C	C	C	C	C	C	C/G	C/G	C	C	C	C	C	C	C	C	C	C/G	C	C	C/G	C/G	C	C/G	C	C/G	C/G	C	C/G	C/G	C/G	C	C/G	C/G	C/G	C	C	C	C/G	C	C/G	C/G	C	C/G
chr1_17.573105c	chromosome_1	17573105	C	A/C	C	A/C	A/C	A/C	A/C	A/C	A/C	C	C	A/C	A/C	A/C	A/C	A/C	A/C	A/C	A/C	A/C	C	A/C	A/C	C	C	A/C	C	A/C	C	C	A/C	C	C	C	A/C	C	C	C	A/C	A/C	A/C	C	A/C	C	C	A/C	C
chr1_18.100702c	chromosome_1	18100702	G	G	G/T	G/T	G	G	G/T	G/T	G/T	G/T	G/T	G/T	G/T	G	G/T	G/T	G	G/T	G/T	G/T	G	G	G/T	G	G	G/T	G	G/T	G	G/T	G	G/T	G	G	G/T	G/T	G/T	G/T	G/T	G/T	G	G/T	G/T	G/T	G/T	G/T	G/T
chr1_18.201755c	chromosome_1	18201755	G	G/T	G	G/T	G/T	G/T	G/T	G/T	G/T	G	G	G/T	G/T	G/T	G/T	G/T	G/T	G/T	G/T	G/T	G	G/T	G/T	G	G	G/T	G	G/T	G	G/T	G/T	G	G	G	G/T	G	G	G	G/T	G/T	G/T	G	G/T	G	G	G/T	G
chr1_18.223722c	chromosome_1	18223722	A	A/C	A/C	C	A/C	A/C	C	C	C	A/C	A/C	C	C	A/C	C	C	A/C	C	C	C	A	A/C	C	A	A	C	A	C	A	C	A/C	A/C	A	A	C	A/C	A/C	A/C	C	C	A/C	A/C	C	A/C	A/C	C	A/C
chr1_19.10605	chromosome_1	19106050	A	A/-	A/C	A/C	A	A	A/C	A/C	A/C	C/-	C/-	A/C	A/C	A	A/C	A/C	A/-	A/C	A/C	A/C	A/-	A	A/C	A/-	A/-	A/C	A/-	A/C	A/-	C/-	A	C/-	A/-	A/-	A/C	C/-	C/-	C/-	A/C	A/C	A	C/-	A/C	C/-	C/-	A/C	C/-
chr1_19.106089c	chromosome_1	19106089	A	A	A/G	A/G	A	A	A/G	A/G	A/G	A/G	A/G	A/G	A/G	A	A/G	A/G	A	A/G	A/G	A/G	A	A	A/G	A	A	A/G	A	A/G	A	A/G	A	A/G	A	A	A/G	A/G	A/G	A/G	A/G	A/G	A	A/G	A/G	A/G	A/G	A/G	A/G
chr1_19.227311c	chromosome_1	19227311	G	G	G/T	G/T	G	G	G/T	G/T	G/T	G/T	G/T	G/T	G/T	G	G/T	G/T	G	G/T	G/T	G/T	G	G	G/T	G	G	G/T	G	G/T	G	G/T	G	G/T	G	G	G/T	G/T	G/T	G/T	G/T	G/T	G	G/T	G/T	G/T	G/T	G/T	G/T
chr1_19.762761	chromosome_1	19762761	G	A	A/G	A	A	A	A/G	A	A	A	A	A	A	A	A	A	A/G	A	A	A/G	A	A	A/G	A	A/G	A/G	A	A/G	A	A	A	A	A	A	A	A	A/G	A/G	A/G	A/G	A	A/G	A/G	A	A	A/G	A/G
chr1_19.762871	chromosome_1	19762871	T	T	C/T	T	T	T	C/T	T	T	T	T	T	T	T	T	T	C/T	T	T	C/T	T	T	C/T	T	C/T	C/T	T	C/T	T	T	T	T	T	T	T	T	C/T	C/T	C/T	C/T	T	C/T	C/T	T	T	C/T	C/T
chr1_19.762873	chromosome_1	19762873	G	A/G	A/G	A/G	A	A/G	G	A/G	A	A	A	A	A/G	A/G	A	A/G	A/G	A	A/G	A/G	A	A	G	A	G	A/G	A	G	A/G	A/G	A	A/G	A/G	A/G	A/G	A/G	A/G	A/G	A/G	A/G	A/G	A/G	G	A/G	A	G	G
chr1_2.077827c	chromosome_1	2077827	A	-	A/-	A/-	-	-	A/-	-	A/-	A/-	A/-	A/-	-	-	A/-	A/-	-	A/-	-	A/-	-	A/-	A/-	-	-	A/-	-	A/-	-	A/-	-	-	A/-	-	-	A/-	A/-	A/-	A/-	A/-	-	-	A/-	A/-	-	A/-	A/-
chr1_2.077982c	chromosome_1	2077982	C	C/T	C	C/T	C	C	C/T	C/T	C/T	C/T	C	C/T	C/T	C/T	C/T	C	C/T	C/T	C/T	C/T	C	C/T	C/T	C	C	C/T	C/T	C/T	C	C/T	C/T	C/T	C	C/T	C/T	C	C/T	C	C/T	C	C/T	C	C/T	C	C/T	C/T	C
chr1_2.100003	chromosome_1	2100003	C	C	C/T	C/T	C	C	C/T	C	C/T	C/T	C/T	C/T	C	C	C/T	C/T	C	C/T	C	C/T	C	C/T	C/T	C	C	C/T	C	C/T	C	C/T	C	C	C/T	C	C	C/T	C/T	C/T	C/T	C/T	C	C	C/T	C/T	C	C/T	C/T
chr1_2.100006	chromosome_1	2100006	C	A/C	A/C	A/C	A/C	A/C	A/C	A	A/C	A/C	C	A/C	A	A	A/C	C	A	A/C	A	A/C	A/C	A/C	A/C	A/C	A/C	A/C	A	A/C	A/C	A/C	A	A	C	A	A	C	A/C	C	A/C	C	A	A/C	A/C	C	A	A/C	C
chr1_2.144306c	chromosome_1	2144306	A	A/T	A	A	A/T	A/T	A	A	A	A	A/T	A	A	A	A	A/T	A	A	A	A	A/T	A	A	A/T	A/T	A	A	A	A/T	A	A	A	A/T	A	A	A/T	A	A/T	A	A/T	A	A/T	A	A/T	A	A	A/T
chr1_2.144357c	chromosome_1	2144357	T	C/T	C	C	C/T	C/T	C	C	C	C	C/T	C	C	C	C	C/T	C	C	C	C	C/T	C	C	C/T	C/T	C	C	C	C/T	C	C	C	C/T	C	C	C/T	C	C/T	C	C/T	C	C/T	C	C/T	C	C	C/T
chr1_2.144735c	chromosome_1	2144735	G	A/G	A	A	A/G	A/G	A	A	A	A	A/G	A	A	A	A	A/G	A	A	A	A	A/G	A	A	A/G	A/G	A	A	A	A/G	A	A	A	A/G	A	A	A/G	A	A/G	A	A/G	A	A/G	A	A/G	A	A	A/G
chr1_2.14475c	chromosome_1	2144750	C	C/T	T	T	C/T	C/T	T	T	T	T	C/T	T	T	T	T	C/T	T	T	T	T	C/T	T	T	C/T	C/T	T	T	T	C/T	T	T	T	C/T	T	T	C/T	T	C/T	T	C/T	T	C/T	T	C/T	T	T	C/T
chr1_2.180944	chromosome_1	2180944	G	C/G	G	G	C/G	C/G	G	G	G	G	C/G	G	G	G	G	C/G	G	G	G	G	C/G	G	G	C	C/G	G	G	G	C/G	G	G	G	C/G	G	G	C/G	G	C/G	G	C/G	G	C/G	G	C	G	G	C/G
chr1_2.318584	chromosome_1	2318584	T	G/T	T	G/T	T	T	G/T	G/T	G/T	G/T	T	G/T	G	G/T	G/T	T	G/T	G/T	G	G/T	T	G/T	G/T	T	T	G/T	G/T	G/T	T	G/T	G	G/T	T	G	G	T	G/T	T	G/T	T	G/T	T	G/T	T	G/T	G/T	T
chr1_2.340835c	chromosome_1	2340835	T	C	C/T	C	C/T	C/T	C	C/T	C	C	C	C	C/T	C/T	C	C	C/T	C	C/T	C	C/T	C	C	C/T	C/T	C	C/T	C	C/T	C	C/T	C	C	C/T	C/T	C	C	C	C	C	C/T	C	C	C	C/T	C	C
chr1_2.475041	chromosome_1	2475041	A	A/T	A	A/T	A	A	A/T	A/T	A/T	A/T	A	A/T	A/T	A/T	A/T	A/T	A/T	A/T	A/T	A/T	A	A/T	A/T	A	A	A/T	A/T	A/T	A	A/T	A/T	A/T	A	A/T	A/T	A	A/T	A	A/T	A	A/T	A	A/T	A	A/T	A/T	A
chr1_2.475043	chromosome_1	2475043	A	A/C	A	A/C	A	A	A/C	A/C	A/C	A/C	A	A/C	A/C	A/C	A/C	A/C	A/C	A/C	A/C	A/C	A	A/C	A/C	A	A	A/C	A/C	A/C	A	A/C	A/C	A/C	A	A/C	A/C	A	A/C	A	A/C	A	A/C	A	A/C	A	A/C	A/C	A
chr1_2.498949c	chromosome_1	2498949	C	C	C/T	C/T	C	C	C/T	C	C/T	C/T	C/T	C/T	C	C	C/T	C/T	C	C/T	C	C/T	C	C/T	C/T	C	C	C/T	C	C/T	C	C/T	C	C/T	C/T	C	C	C/T	C/T	C/T	C/T	C/T	C	C/T	C/T	C/T	C	C/T	C/T
chr1_2.521723c	chromosome_1	2521723	T	T/-	T/-	T/-	T/-	T/-	T/-	T	T/-	T/-	-	T/-	T	T	T/-	T/-	T	T/-	T	T/-	T/-	T/-	T/-	T/-	T/-	T/-	T	T/-	T/-	T/-	T	T/-	-	T	T	-	T/-	-	T/-	-	T	-	T/-	-	T	T/-	-
chr1_2.521732c	chromosome_1	2521732	A	T/-	T/-	T/-	T/-	T/-	T/-	-	T/-	T/-	T	T/-	-	-	T/-	T/-	-	T/-	-	T/-	T/-	T/-	T/-	T/-	T/-	T/-	-	T/-	T/-	T/-	-	T/-	T	-	-	T	T/-	T	T/-	T	-	T	T/-	T	-	T/-	T
chr1_2.686715	chromosome_1	2686715	C	C/T	C	C/T	C	C	C/T	C/T	C/T	C/T	C	C/T	C/T	C/T	C/T	C/T	C/T	C/T	C/T	C/T	C	C/T	C/T	C	C	C/T	C/T	C/T	C	C/T	C/T	C/T	C	C/T	C/T	C	C/T	C	C/T	C	C/T	C	C/T	C	C/T	C/T	C
chr1_2.690475c	chromosome_1	2690475	A	C/G	G	G	C/G	C/G	G	G	G	G	C/G	G	G	G	G	G	G	G	G	G	C/G	G	G	C/G	C/G	G	G	G	C/G	G	G	G	C/G	G	G	C/G	G	C/G	G	C/G	G	C/G	G	C/G	G	G	C
chr1_2.695716c	chromosome_1	2695716	A	A	A/G	A/G	A	A	A/G	A	A/G	A/G	A/G	A/G	A	A	A/G	A/G	A	A/G	A	A/G	A	A/G	A/G	A	A	A/G	A	A/G	A	A/G	A	A/G	A/G	A	A	A/G	A/G	A/G	A/G	A/G	A	A/G	A/G	A/G	A	A/G	A/G
chr1_2.736343	chromosome_1	2736343	G	G/T	A/G	G	A/T	A/T	G	A/G	G	G	G/T	G	A/G	A/G	G	G	A/G	G	A/G	G	A/T	G	G	A/T	A/T	G	A/G	G	A/T	G	A/G	G	G/T	A/G	A/G	G/T	G	G/T	G	G/T	A/G	G/T	G	G/T	A/G	G	G/T
chr1_2.736407c	chromosome_1	2736407	G	G/T	G	G/T	G	G	G/T	G/T	G/T	G/T	G	G/T	G/T	G/T	G/T	G/T	G/T	G/T	G/T	G/T	G	G/T	G/T	G	G	G/T	G/T	G/T	G	G/T	T	G/T	G	G/T	G/T	G	G/T	G	G/T	G	G/T	G	G/T	G	G/T	G/T	G
chr1_2.776934c	chromosome_1	2776934	C	C/T	C	C	C/T	C/T	C	C	C	C	C/T	C	C	C	C	C	C	C	C	C	C/T	C	C	C/T	C/T	C	C	C	C/T	C	C	C	C/T	C	C	C/T	C	C/T	C	C/T	C	C/T	C	C/T	C	C	C/T
chr1_2.776959	chromosome_1	2776959	C	A/C	C	A	C	C	A/C	A/C	A/C	A/C	C	A/C	A/C	A/C	A/C	A/C	A/C	A/C	A/C	A/C	C	A/C	A/C	C	C	A/C	A	A/C	C	A/C	A/C	A/C	C	A/C	A/C	C	A/C	C	A/C	C	A/C	C	A/C	C	A/C	A/C	C
chr1_2.86597	chromosome_1	2865970	C	C	C/T	C/T	C	C	C/T	C	C/T	C/T	C/T	C/T	C	C	C/T	C/T	C	C/T	C	C/T	C	C	C/T	C	C	C/T	C	C/T	C	C/T	C	C/T	C/T	C	C	C/T	C/T	C/T	C/T	C/T	C	C/T	C/T	C/T	C	C/T	C/T
chr1_2.896456	chromosome_1	2896456	G	G	A/G	G	A/G	A	G	A/G	G	G	G	G	A/G	A/G	G	G	A/G	G	A/G	G	A/G	A/G	G	A/G	A/G	G	A/G	G	A/G	G	A/G	G	G	A/G	A/G	G	G	G	G	G	A/G	G	G	G	A/G	G	G
chr1_2.896982	chromosome_1	2896982	A	G/-	-	-	G/-	G/-	-	-	-	-	G/-	-	-	-	-	-	-	-	-	-	G/-	-	-	G/-	G/-	-	-	-	G/-	-	-	-	--	-	-	G/-	-	G/-	-	G/-	-	G/-	-	G/-	-	-	G
chr1_2.99782c	chromosome_1	2997820	C	C/T	T	C/T	T	T	C/T	C/T	T	C/T	T	T	C/T	T	T	T	T	T	C/T	T	T	T	T	T	C/T	T	T	C/T	T	T	T	C/T	T	C/T	C/T	T	T	C/T	C/T	C/T	C/T	T	C/T	C/T	T	C/T	T
chr1_20.19498	chromosome_1	20194980	T	C/T	T	C/T	T	C/T	C/T	C/T	T	T	T	T	C/T	C/T	T	C/T	T	T	C/T	T	T	T	C/T	T	C/T	T	T	C/T	C/T	C/T	T	C/T	C/T	C/T	C/T	C/T	T	T	T	T	C/T	T	C/T	C/T	T	C/T	C/T
chr1_20.19506	chromosome_1	20195060	A	A/G	A/G	A/G	G	A/G	A	A/G	G	G	G	G	A/G	A/G	G	A/G	A/G	G	A/G	A/G	G	G	A	G	A	A/G	G	A	A/G	A/G	G	A/G	A/G	A/G	A/G	A/G	A/G	A/G	A/G	A/G	A/G	A/G	A	A/G	G	A	A
chr1_20.616031	chromosome_1	20616031	C	C	C/G	C	C	C	C/G	C	C	C	C	C	C	C	C	C	C/G	C	C	C/G	C	C	C/G	C	C/G	C/G	C	C/G	C	C	C	C	C	C	C	C	C/G	C/G	C/G	C/G	C	C/G	G	C	C	C/G	C/G
chr1_22.015533	chromosome_1	22015533	G	G	A/G	G	G	G	A/G	G	G	G	G	G	G	G	G	G	A/G	G	G	A/G	G	G	A/G	G	A/G	A/G	G	A/G	G	G	G	G	G	G	G	G	A/G	A/G	A/G	A/G	G	A/G	A/G	G	G	A/G	A/G
chr1_22.885711	chromosome_1	22885711	G	G	A/G	G	G	G	A/G	G	G	G	G	G	G	G	G	G	A/G	G	G	A/G	G	G	A/G	G	A/G	A/G	G	A/G	G	G	G	G	G	G	G	G	G	A/G	A/G	A/G	G	A/G	A/G	G	G	A/G	A/G
chr1_3.03039	chromosome_1	3030390	C	T	C/T	C/T	T	T	C/T	C/T	C/T	C/T	C/T	C/T	T	T	C/T	C/T	T	C/T	T	C/T	T	T	C/T	T	T	C/T	T	C/T	T	C/T	T	C/T	C/T	T	T	C/T	C/T	C/T	C/T	C/T	T	C/T	C/T	C/T	T	C/T	C/T
chr1_3.03454	chromosome_1	3034540	G	G	A/G	G	A/G	A/G	G	G	G	G	G	G	A/G	A/G	G	G	A/G	G	A/G	G	A/G	A/G	G	A/G	A/G	G	A/G	G	A/G	G	A/G	G	G	A/G	A/G	G	G	G	G	G	A/G	G	G	G	A/G	G	G
chr1_3.034574	chromosome_1	3034574	G	A/G	G	A/G	G	G	A/G	A/G	A/G	A/G	G	A/G	A/G	A/G	A/G	A/G	A/G	A/G	A/G	A/G	G	A/G	A/G	G	G	A/G	A/G	A/G	G	A/G	A/G	A/G	G	A/G	A/G	G	A/G	G	A/G	G	A/G	G	A/G	G	A/G	A/G	G
chr1_3.152825	chromosome_1	3152825	A	A/G	A	A/G	A	A	A/G	A/G	A/G	A/G	A	A/G	A/G	A/G	A/G	A/G	A/G	A/G	A/G	A/G	A	A/G	A/G	A	A	A/G	A/G	A/G	A	A/G	A/G	A/G	A	A/G	A/G	A	A/G	A	A/G	A/G	A/G	A	A/G	A	A/G	A/G	A
chr1_3.435488	chromosome_1	3435488	A	A/T	A	A	A/T	A/T	A	A	A	A	A/T	A	A	A	A	A	A	A	A	A	A/T	A	A	A/T	A/T	A	A	A	A/T	A	A	A	A/T	A	A	A/T	A	A/T	A	A	A	A/T	A	A/T	A	A	A/T
chr1_3.586681c	chromosome_1	3586681	G	A/G	G	A/G	G	G	G	A/G	G	A/G	G	G	G	G	G	G	G	A/G	G	G	G	G	A/G	G	G	G	G	A/G	A/G	G	G	G	G	G	A/G	G	A/G	A/G	G	A/G	G	G	G	A/G	G	G	G
chr1_3.735119	chromosome_1	3735119	A	A/C	A	A/C	A/C	A	C	A/C	A/C	A/C	A	A/C	A/C	A/C	A/C	A/C	A/C	A/C	A/C	A/C	A	A/C	A/C	A	A	A/C	A/C	A/C	A	A/C	A/C	A/C	A	A/C	A/C	A	A/C	A	A/C	A/C	A/C	A	A/C	A	A/C	A/C	A
chr1_3.775467	chromosome_1	3775467	C	C/G	C	C	C	C/G	C	C	C	C	C/G	C	C	C	C	C	C	C	C	C	C/G	C	C	C/G	C/G	C	C	C	C/G	C	C	C	C/G	C	C	C/G	C	C/G	C	C	C	C/G	C	C/G	C	C	C/G
chr1_3.983543	chromosome_1	3983543	G	A/G	G	A/G	A/G	G	A/G	A/G	A/G	A/G	G	A/G	A/G	A/G	A/G	A/G	A/G	A/G	A/G	A/G	G	A/G	A/G	G	G	A/G	A/G	A/G	G	A/G	A/G	A/G	G	A/G	A/G	G	G	G	A/G	A/G	A/G	G	A/G	G	G	A/G	G
chr1_4.197258c	chromosome_1	4197258	C	C	A/C	A/C	C	C	A/C	A/C	A/C	A/C	A/C	A/C	C	C	A/C	A/C	C	A/C	A	A/C	C	C	A/C	C	C	A/C	C	A/C	C	A/C	C	A/C	C	C	C	A/C	A/C	A/C	A/C	A/C	C	A/C	A/C	A/C	A/C	A/C	A/C
chr1_4.197269c	chromosome_1	4197269	C	C/G	C	C/G	C/G	C	C/G	C/G	C/G	C/G	C	C/G	C/G	C/G	C/G	C/G	C/G	C/G	C/G	C/G	C	G	G	C	C	C/G	C/G	C/G	C	C/G	C/G	C/G	C	C/G	C/G	C	C	C	C/G	C/G	C/G	C	C/G	C	C	C/G	C
chr1_4.206615	chromosome_1	4206615	C	C	C/-	C	C/-	C/-	C	C	C	C	C	C	C/-	C/-	C	C	C/-	C	C	C	C/-	C/-	C	C/-	C/-	C	C/-	C	C/-	C	C/-	C	C/-	C/-	C/-	C	C	C	C	C	C/-	C	C	C	C	C	C
chr1_4.206617	chromosome_1	4206617	T	T	T/-	T	T/-	T/-	T	T	T	T	T	T	T/-	T/-	T	T	T/-	T	T	T	T/-	T/-	T	T/-	T/-	T	T/-	T	T/-	T	T/-	T	T/-	T/-	T/-	T	T	T	T	T	T/-	T	T	T	T	T	T
chr1_4.206668c	chromosome_1	4206668	G	G/T	G	G/T	G/T	G	G/T	G/T	G/T	G/T	G	G/T	G/T	G/T	G/T	G/T	G/T	G/T	G/T	G/T	G	G/T	G/T	G	G	G/T	G/T	G/T	G	G/T	G/T	G/T	G	G/T	T	G	G	G	G/T	G/T	G/T	G	G/T	G	G	G/T	G
chr1_4.206683c	chromosome_1	4206683	A	G	A/G	G	A/G	A/G	G	G	G	G	G	G	A/G	A/G	G	G	A/G	G	G	G	A/G	A/G	G	A/G	A/G	G	A/G	G	A/G	G	A/G	G	A/G	A/G	G	G	G	G	G	G	A/G	G	G	G	G	G	G
chr1_4.229476	chromosome_1	4229476	C	A/C	C	C	C	A/C	C	C	C	C	A/C	C	C	C	C	C	C	C	C	C	A/C	C	C	A	A/C	C	C	C	A/C	C	C	C	A/C	C	C	A/C	A/C	A/C	C	C	C	A/C	C	A/C	A/C	C	A/C
chr1_4.229559	chromosome_1	4229559	G	A/G	G	G	G	A/G	G	G	G	G	A/G	G	G	G	G	G	G	G	G	G	A/G	G	G	A/G	A/G	G	G	G	A/G	G	G	G	A/G	G	G	A/G	A/G	A/G	G	G	G	A/G	G	A/G	A/G	G	A/G
chr1_4.354759	chromosome_1	4354759	A	A/G	A	A	A	A/G	A	A	A	A/G	A/G	A	A	A	A	A	A	A	A	A	A/G	A	A	A/G	A/G	A	A	A	A/G	A	A	A	A/G	A	A	A/G	A/G	A/G	A	A	A	G	A	A/G	A/G	A	A/G
chr1_4.492677	chromosome_1	4492677	A	A/G	A	A	A	A/G	A	A	A	A/G	A/G	A	A	A	A	A	A	A	A	A	A/G	A	A	A/G	A/G	A	A	A	A/G	A	A	A	A/G	A	A	A/G	A/G	A/G	A	A	A	A/G	A	A/G	A/G	A	A/G
chr1_4.684301c	chromosome_1	4684301	C	C	C/T	C/T	C	C	C/T	C/T	C/T	C/T	C/T	C/T	C	C	C/T	C/T	C	C/T	C/T	C/T	C	C	C/T	C	C	C/T	C	C/T	C	C/T	C	C/T	C	C	C/T	C/T	C/T	C/T	C/T	T	C	C/T	C/T	C/T	C/T	C/T	C/T
chr1_4.684316c	chromosome_1	4684316	C	C/T	C	C/T	C/T	C	C/T	C/T	C/T	C	C	C/T	C/T	C/T	C/T	C/T	C/T	C/T	C/T	C/T	C	C/T	C/T	C	C	C/T	C/T	C/T	C	C/T	C/T	C/T	C	C/T	C/T	C	C	C	C/T	C/T	C/T	C	C/T	C	C	C/T	C
chr1_4.684358c	chromosome_1	4684358	G	G	G/T	G/T	G	G	G/T	G/T	G/T	G/T	G/T	G/T	G	G	G/T	G/T	G	G/T	G/T	G/T	G	G	G/T	G	G	G/T	G	G/T	G	G/T	G	G/T	G	G	G/T	G/T	G/T	G/T	G/T	T	G	G/T	G/T	G/T	G/T	G/T	G/T
chr1_4.684388c	chromosome_1	4684388	G	G/T	G	G/T	G/T	G	G/T	G/T	G/T	G	G	G/T	G/T	G/T	G/T	G/T	G/T	G/T	G/T	G/T	G	G/T	G/T	G	G	G/T	G/T	G/T	G	G/T	G/T	G/T	G	G/T	G/T	G	G	G	G/T	G/T	G/T	G	G/T	G	G	G/T	G
chr1_4.923067	chromosome_1	4923067	G	G	C/G	G	C/G	C/G	G	G	G	G	G	G	C/G	C/G	G	G	C/G	G	G	G	C/G	C/G	G	C/G	C/G	G	C/G	G	C/G	G	C/G	G	C/G	C/G	G	G	G	G	G	G	C/G	G	G	G	G	G	G
chr1_5.396723c	chromosome_1	5396723	C	C	A/C	A/C	C	C	A/C	A/C	A/C	A/C	A/C	A/C	C	C	A/C	A/C	C	A/C	A/C	A/C	C	C	A/C	C	C	A/C	C	A/C	C	A/C	C	A/C	C	C	A/C	A/C	A/C	A/C	A/C	A/C	C	A/C	A/C	A/C	A/C	A/C	A/C
chr1_5.396793c	chromosome_1	5396793	G	C/G	G	C/G	C/G	G	C/G	C/G	C/G	G	G	C/G	C/G	C/G	C/G	C/G	C/G	C/G	C/G	C/G	G	C/G	C/G	G	G	C/G	C/G	C/G	G	C/G	C/G	C/G	G	G	C/G	G	G	G	C/G	C/G	C/G	G	C/G	G	G	C/G	G
chr1_5.502625c	chromosome_1	5502625	T	C/T	T	C/T	C/T	T	C/T	C/T	C/T	T	T	C/T	C/T	C/T	C/T	C/T	C/T	C/T	C/T	C/T	T	C/T	C/T	T	T	C/T	C/T	C/T	T	C/T	C/T	C/T	T	T	C/T	T	T	T	C/T	C/T	C/T	T	C/T	T	T	C/T	T
chr1_5.502691c	chromosome_1	5502691	T	C/T	T	C/T	C/T	T	C/T	C/T	C/T	T	T	C/T	C/T	C/T	C/T	C/T	C/T	C/T	C/T	C/T	T	C/T	C/T	T	T	C/T	C/T	C/T	T	C/T	C/T	C/T	T	T	C/T	T	T	T	C/T	C/T	C/T	T	C/T	T	T	C/T	T
chr1_5.533339c	chromosome_1	5533339	G	G	G/-	G/-	G	G	G/-	G/-	G/-	G/-	G/-	G/-	G	G	G/-	G/-	G	G/-	G/-	G/-	G	G	G/-	G	G	G/-	G	G/-	G	G/-	G	G/-	G	G	G/-	G/-	G/-	G/-	G/-	G/-	G	G/-	G/-	G/-	G/-	G/-	G/-
chr1_5.533343c	chromosome_1	5533343	G	A/G	G	A/G	A/G	G	A/G	A/G	A/G	G	G	A/G	A/G	A/G	A/G	A/G	A/G	A/G	A/G	A/G	G	A/G	A/G	G	G	A/G	A/G	A/G	G	A/G	A/G	A/G	G	G	A/G	G	G	G	A/G	A/G	A/G	G	A/G	G	G	A/G	G
chr1_5.793824c	chromosome_1	5793824	C	C	C/T	C/T	C	C	C/T	C/T	C/T	C/T	C/T	C/T	C	C	C/T	C/T	C	C/T	C/T	C/T	C	C	C/T	C	C	C/T	C	C/T	C	C/T	C	C/T	C	C	C/T	C/T	C/T	C/T	C/T	C/T	C	C/T	C/T	C/T	C/T	C/T	C/T
chr1_6.042708c	chromosome_1	6042708	A	A	A/T	A/T	A	A	A/T	A/T	A/T	A/T	A/T	A/T	A	A	A/T	A/T	A	A/T	A/T	A/T	A	A	A/T	A	A	A/T	A	A/T	A	A/T	A	A/T	A	A	A/T	A/T	A/T	A/T	A/T	A/T	A	A/T	A/T	A/T	A/T	A/T	A/T
chr1_6.07063c	chromosome_1	6070630	A	A	A/G	A/G	A	A	A/G	A/G	A/G	A/G	A/G	A/G	A	A	A/G	A/G	A	A/G	A/G	A/G	A	A	A/G	A	A	A/G	A	A/G	A	A/G	A	A/G	A	A	A/G	A/G	A/G	A/G	A/G	A/G	A	A/G	A/G	A/G	A/G	A/G	A/G
chr1_6.18475	chromosome_1	6184750	T	C/T	T	C/T	C/T	T	C	C/T	C/T	T	T	C/T	C/T	C/T	C/T	C/T	C/T	C/T	C/T	C/T	T	C/T	C/T	T	T	C/T	C/T	C/T	T	C/T	C/T	C/T	T	T	C/T	T	T	T	C/T	C/T	C/T	T	C/T	T	T	C/T	T
chr1_6.18483c	chromosome_1	6184830	C	C/G	C	C/G	C/G	C	C/G	C/G	C/G	C	C	C/G	C/G	C/G	C/G	C/G	C/G	C/G	C/G	C/G	C	C/G	C/G	C	C	C/G	C/G	C/G	C	C/G	C/G	C/G	C	C	C/G	C	C	C	C/G	C/G	C/G	C	C/G	C	C	C/G	C
chr1_6.290499	chromosome_1	6290499	A	A/T	A/T	A	A/T	T	A	A	A	A/T	A/T	A	A	A/T	A	A	A/T	A	A	A	T	A/T	A	T	T	A	A/T	A	T	A	A/T	A	T	T	A	A/T	A/T	A/T	A	A	A/T	A/T	A	A/T	A/T	A	A/T
chr1_6.672308	chromosome_1	6672308	G	A/G	G	G	G	A/G	G	G	G	A/G	A/G	G	G	G	G	G	G	G	G	G	A/G	G	G	A/G	A/G	G	G	G	A/G	G	G	G	A/G	A/G	G	A/G	A/G	A/G	G	G	G	A/G	G	A/G	A/G	G	A/G
chr1_6.672413	chromosome_1	6672413	A	A/G	A	A	A	A/G	A	A	A	A/G	A/G	A	A	A	A	A	A	A	A	A	A/G	A	A	A/G	A/G	A	A	A	A/G	A	A	A	A/G	A/G	A	A/G	A/G	A/G	A	A	A	A/G	A	A/G	A/G	A	A/G
chr1_6.690492c	chromosome_1	6690492	G	A/T	T	A/T	A/T	T	A/T	A/T	A/T	T	T	A/T	A/T	A/T	A/T	A/T	A/T	A/T	A/T	A/T	T	A/T	A/T	T	T	A/T	A/T	A/T	T	A/T	A/T	T	T	T	A/T	T	T	T	A/T	A/T	A/T	T	A/T	T	T	A/T	T
chr1_6.907079	chromosome_1	6907079	G	G/T	G	G/T	G/T	G	G/T	G/T	G/T	G	G	G/T	G/T	G/T	G/T	G/T	G/T	G/T	G/T	G/T	G	G/T	G/T	G	G	G/T	G/T	G/T	G	G/T	G/T	G	G	G	G/T	G	G	G	G/T	G/T	G/T	G	G/T	G	G	G/T	G
chr1_6.907091	chromosome_1	6907091	G	A/G	A/G	G	A/G	A	G	G	G	A/G	A/G	G	G	A/G	G	G	A/G	G	G	G	A	A/G	G	A	A	G	A/G	G	A	G	A/G	A/G	A	A	G	A/G	A/G	A/G	G	G	A/G	A/G	G	A/G	A/G	G	A/G
chr1_7.136566	chromosome_1	7136566	T	A/T	T	T	T	A/T	T	T	T	A/T	A/T	T	T	T	T	T	T	T	T	T	A/T	T	T	A/T	A/T	T	T	T	A/T	T	T	A/T	A/T	A/T	T	A/T	A/T	A/T	T	T	T	A/T	T	A/T	A/T	T	A/T
chr1_7.150559	chromosome_1	7150559	G	G/T	G/T	G	G/T	T	G	G	G	G/T	G/T	G	G	G/T	G	G	G/T	G	G	G	T	G/T	G	T	T	G	G/T	G	T	G	G/T	G/T	T	T	G	G/T	G/T	G/T	G	G	G/T	G/T	G	G/T	G/T	G	G/T
chr1_7.507856c	chromosome_1	7507856	C	T	C/T	C/T	T	T	C/T	C/T	C/T	C/T	C/T	C/T	C/T	T	C/T	C/T	T	C/T	C/T	C/T	T	T	C/T	T	T	C/T	T	C/T	T	C/T	T	C/T	T	T	C/T	C/T	C/T	C/T	C/T	C/T	T	C/T	C/T	C/T	C/T	C/T	C
chr1_7.51307	chromosome_1	7513070	C	A/C	C	C	C	C	A/C	A/C	A/C	C	C	C	C	C	C	A/C	C	A/C	A/C	A/C	A/C	C	A/C	A/C	C	C	C	C	A/C	A/C	C	A/C	C	A/C	A/C	A/C	C	C	C	A/C	C	C	C	C	A/C	C	A/C
chr1_7.513082	chromosome_1	7513082	C	C/T	C/T	T	C/T	C/T	T	T	T	C/T	C/T	T	T	C/T	T	T	C/T	T	T	T	C	C/T	T	C	C	T	C/T	T	C	T	C/T	C/T	C	C	T	C/T	C/T	C/T	T	T	C/T	C/T	T	C/T	C/T	T	C/T
chr1_7.847496	chromosome_1	7847496	G	G/T	G	G/T	G/T	G/T	G/T	G/T	G/T	G	G	G/T	G/T	G/T	G/T	G/T	G/T	G/T	G/T	T	G	G/T	G/T	G	G	G/T	G/T	G/T	G	G/T	G/T	G	G	G	G/T	G	G	G	G/T	G/T	G/T	G	G/T	G	G	G/T	G
chr1_7.847513c	chromosome_1	7847513	G	G	A/G	A/G	G	G	A/G	A/G	A/G	A/G	A/G	A/G	A/G	G	A/G	A/G	G	A/G	A/G	A/G	G	G	A/G	G	G	A/G	G	A/G	G	A/G	G	A/G	G	G	A/G	A/G	A	A/G	A/G	A/G	G	A/G	A/G	A/G	A/G	A/G	A/G
chr1_8.138587c	chromosome_1	8138587	T	C/T	T	C/T	C/T	C/T	C/T	C/T	C/T	T	T	C/T	C/T	C/T	C/T	C/T	C/T	C/T	C/T	C/T	T	C/T	C/T	T	T	C/T	C/T	C/T	T	C/T	C/T	T	T	T	C/T	T	T	T	C/T	C/T	C/T	T	C/T	T	T	C/T	T
chr1_9.306703	chromosome_1	9306703	T	C/T	T	T	C/T	T	T	T	C/T	C/T	C/T	C/T	T	T	C/T	T	C/T	C/T	T	C/T	C/T	C	C/T	C/T	T	C	C/T	T	T	T	T	T	T	T	T	T	C/T	C/T	C/T	C/T	T	C/T	T	T	C/T	T	T
chr1_9.504632c	chromosome_1	9504632	G	G	G/T	G/T	G	G	G/T	G/T	G/T	G/T	G/T	G/T	G/T	G	G/T	G/T	G	G/T	G/T	G/T	G	G	G/T	G	G	G/T	G	G/T	G	G/T	G	G/T	G	G	G/T	G/T	G/T	G/T	G/T	G/T	G	G/T	G/T	G/T	G/T	G/T	T
chr1_9.790204	chromosome_1	9790204	C	A/C	C	A/C	A/C	A/C	A/C	A/C	A/C	C	C	A/C	A/C	A/C	A/C	A/C	A/C	A/C	A/C	A/C	C	A/C	A/C	C	C	A/C	C	A/C	C	A/C	A	C	C	C	A/C	C	C	C	A/C	A/C	A/C	C	A/C	C	C	A/C	C
chr1_9.928541	chromosome_1	9928541	C	C	C/T	C/T	C	C	C/T	C/T	C/T	C	C	C/T	C/T	C/T	C/T	C	C	C/T	C	C	C/T	C/T	C	C	C	C	C/T	C/T	C/T	C	C/T	C	C	C/T	C	C	C	C	C	C	C	C	C/T	C/T	C	C/T	C/T
chr1_9.928565	chromosome_1	9928565	G	G	A/G	A/G	G	G	A/G	A/G	A/G	G	G	A/G	A/G	A/G	A/G	G	G	A/G	G	G	A/G	A/G	G	G	G	G	A/G	A/G	A/G	G	A/G	G	G	A/G	G	G	G	G	G	G	G	G	A/G	A/G	G	A/G	A/G
chr2_0.264419	chromosome_2	264419	G	A/G	G	A/G	A/G	G	G	A/G	A/G	A/G	A/G	A/G	A/G	G	A/G	A/G	G	A/G	A/G	A/G	A/G	G	A/G	A/G	G	G	A/G	G	A/G	G	G	A/G	G	A/G	A/G	G	G	A/G	A/G	A/G	G	G	A/G	A/G	A/G	A/G	A/G
chr2_0.325927c	chromosome_2	325927	C	A/C	A	A/C	A	A	A/C	A/C	A/C	A	A	A/C	A/C	A	A/C	A/C	A	A/C	A/C	A/C	A/C	A	A/C	A/C	A	A	A	A	A/C	A	A	A/C	A	A/C	A/C	A/C	A	A/C	A/C	A/C	A	A	A	A	A/C	A	A/C
chr2_0.325936c	chromosome_2	325936	G	G/T	T	G/T	T	T	G/T	G/T	G/T	T	T	G/T	G/T	T	G/T	G/T	T	G/T	G/T	G/T	G/T	T	G/T	G/T	T	T	T	T	G/T	T	T	G/T	T	G/T	G/T	G/T	T	G/T	G/T	G/T	T	T	T	T	G/T	T	G/T
chr2_0.325939c	chromosome_2	325939	G	C/G	C	C/G	C	C	C/G	C/G	C/G	C	C	C/G	C/G	C	C/G	C/G	C	C/G	C/G	C/G	C/G	C	C/G	C/G	C	C	C	C	C/G	C	C	C/G	C	C/G	C/G	C/G	C	C/G	C/G	C/G	C	C	C	C	C/G	C	C/G
chr2_0.325942c	chromosome_2	325942	G	A/G	G	A/G	G	G	A/G	A/G	A/G	G	G	A/G	A/G	G	A/G	A/G	G	A/G	A/G	A/G	A/G	G	A/G	A/G	G	G	G	G	A/G	G	G	A/G	G	A/G	A/G	A/G	G	A/G	A/G	A/G	G	G	G	G	A/G	G	A/G
chr2_0.361985	chromosome_2	361985	T	G/T	T	T	G/T	G/T	T	T	T	G/T	G/T	T	T	G/T	T	T	G/T	T	T	T	T	G/T	T	T	G	G/T	G/T	G/T	T	G/T	G/T	T	G/T	T	T	T	G/T	T	T	T	G/T	G/T	G	G/T	T	G/T	T
chr2_0.367748	chromosome_2	367748	C	C/T	C	C/T	C	C	T	C/T	C/T	C	C	C/T	C/T	C	C/T	C/T	C	C/T	C/T	C/T	C/T	C	C/T	C/T	C	C	C	C	C/T	C	C	C/T	C	C/T	C/T	C/T	C	C/T	C/T	C/T	C	C	C	C	C/T	C	C/T
chr2_0.387534	chromosome_2	387534	C	C/T	C	C/T	C	C	C/T	C/T	C/T	C	C	C/T	C/T	C	C/T	C/T	C	C/T	C/T	C/T	C/T	C	C/T	C/T	C	C	C	C	C/T	C	C	C/T	C	C/T	T	C/T	C	C/T	C/T	C/T	C	C	C	C	C/T	C	T
chr2_0.387621	chromosome_2	387621	C	A/C	C	C	A/C	A/C	C	C	C	A/C	A/C	C	C	A/C	C	C	A/C	C	C	C	C	A/C	C	C	A/C	A/C	A/C	A/C	C	A/C	A/C	C	A/C	C	C	C	A/C	C	C	C	A/C	A/C	A/C	A/C	C	A/C	C
chr2_1.330128	chromosome_2	1330128	G	A/G	G	G	A/G	A/G	G	G	G	A/G	A/G	G	G	A/G	G	G	A/G	G	G	G	G	A/G	G	G	A/G	A	A/G	A/G	G	A/G	A/G	G	A/G	G	G	G	A/G	A/G	A/G	G	A/G	A/G	A/G	A/G	G	A/G	G
chr2_1.948988c	chromosome_2	1948988	T	A/T	T	A/T	T	T	A/T	A/T	A/T	T	T	A/T	A/T	T	A/T	A/T	T	A/T	A/T	A/T	A/T	T	A/T	A/T	T	T	T	T	A/T	T	T	A/T	T	A/T	A/T	A/T	T	A/T	A/T	A/T	T	T	T	T	A/T	T	A/T
chr2_1.948992c	chromosome_2	1948992	G	C/G	G	C/G	G	G	C/G	C/G	C/G	G	G	C/G	C/G	G	C/G	C/G	G	C/G	C/G	C/G	C/G	G	C/G	C/G	G	G	G	G	C/G	G	G	C/G	G	C/G	C/G	C/G	G	C/G	C/G	C/G	G	G	G	G	C/G	G	C/G
chr2_1.949	chromosome_2	1949000	C	C/G	C	C	C/G	C/G	C	C	C	C/G	C/G	C	C	C/G	C	C	C/G	C	C	C	C	C/G	C	C	C/G	C/G	C/G	C/G	C	C/G	C/G	C	C/G	C	C	C	C/G	C	C	C	C/G	C/G	C/G	C/G	C	C/G	C
chr2_1.981716	chromosome_2	1981716	C	C/T	T	C/T	T	T	C/T	T	T	C/T	C/T	T	C/T	T	C/T	C/T	C/T	C/T	C/T	T	T	T	T	T	C/T	T	T	C/T	T	T	T	C/T	T	T	C/T	T	C/T	T	C/T	T	C/T	T	T	C/T	T	T	C/T
chr2_10.135873	chromosome_2	10135873	T	A/T	T	A/T	T	T	A/T	A/T	A/T	T	T	A/T	A/T	T	A/T	A/T	T	A/T	A/T	A/T	T	T	A/T	A/T	A/T	T	T	T	A/T	T	T	A/T	T	A/T	A/T	A/T	T	A/T	A/T	A/T	T	T	T	A/T	A/T	T	A/T
chr2_10.135978	chromosome_2	10135978	C	A	A/C	A/C	A/C	A/C	A/C	A/C	A	A	A	A/C	A	A	A	A	A	A	A	A	A	A	A	A	A	A	A/C	A	A	A/C	A/C	A	A/C	A	A	A/C	A	A	A	A	A/C	A	A/C	A/C	A/C	A	A/C
chr2_10.531353	chromosome_2	10531353	A	A/G	A/G	A/G	A	A	A/G	A/G	G	A/G	A/G	A/G	G	A/G	G	G	A/G	G	G	G	A/G	A/G	G	G	G	A/G	A	A/G	G	A	A	G	A	G	G	A/G	A/G	G	G	G	A	A/G	A	A/G	A/G	A/G	A/G
chr2_10.532927	chromosome_2	10532927	C	C	C/T	T	C/T	C/T	C/T	C/T	C	C	C	T	C	C	C	C	C	C	C	C	C	C	C	C	C	C	C/T	C	C	C/T	C/T	C	C/T	C	C	C/T	C	C	C	C	C/T	C	C/T	C/T	C/T	C	?
chr2_11.010156	chromosome_2	11010156	G	G/T	G	G	G/T	G/T	G	G	G	G/T	G/T	G	G	G/T	G	G	G/T	G	G	G	G	G/T	G	G	G/T	G/T	G/T	G/T	G	G/T	G/T	G	G/T	G	G	G	G/T	G/T	G/T	G	G/T	G/T	G/T	G/T	G	G/T	G
chr2_11.177443	chromosome_2	11177443	A	A	A/G	A/G	A/G	A/G	A/G	A/G	A	A	A	A/G	A	A	A/G	A	A	A	A	A	A	A	A	A	A/G	A	A/G	A	A	A/G	A/G	A	A/G	A	A	A/G	A	A	A	A	A/G	A	A	A/G	A/G	A	A/G
chr2_11.177448c	chromosome_2	11177448	A	A/T	A	A/T	A/T	A/T	A	A	A	A/T	A/T	A/T	A/T	A/T	A/T	A	A/T	A	A	A	A	A/T	A	A	A/T	A/T	A/T	A/T	A	A	A/T	A	A/T	A	A	A	A/T	A/T	A/T	A	A/T	A/T	A/T	A/T	A	A/T	A
chr2_11.334928	chromosome_2	11334928	A	A	A/G	A	A	A	A	A	A/G	A/G	A/G	A	A/G	A/G	A	A/G	A/G	A/G	A/G	A/G	A/G	A/G	A/G	A/G	A	A/G	A	A/G	A/G	A	A	A/G	A	A/G	A/G	A	A/G	A/G	A/G	A/G	A	A/G	A/G	A	A	A/G	A
chr2_11.378663	chromosome_2	11378663	T	A/T	T	T	T	T	A/T	A/T	A/T	T	T	T	T	T	T	A/T	T	A/T	A/T	A/T	A/T	T	A/T	A/T	T	T	T	T	A/T	A/T	T	A	T	A/T	A/T	A/T	T	T	T	A/T	T	T	T	T	A/T	T	A
chr2_11.380937	chromosome_2	11380937	C	A/C	C	A/C	A/C	A/C	C	C	C	A/C	A/C	A/C	A/C	A/C	A/C	C	A/C	C	C	C	C	A/C	C	C	A/C	A/C	A/C	A/C	C	C	A/C	C	A/C	C	C	C	A/C	A/C	A/C	C	A/C	A/C	A/C	A/C	C	A/C	C
chr2_11.702872	chromosome_2	11702872	T	T	G/T	G	G/T	G/T	G/T	?	T	T	T	G/T	T	T	G/T	T	T	T	T	T	T	T	T	T	G/T	G/T	G/T	T	T	G/T	G/T	T	G/T	T	T	G/T	T	T	T	T	G/T	T	T	G/T	G/T	T	G/T
chr2_11.702936	chromosome_2	11702936	T	A	A/T	A	A	A	A	A	A/T	A/T	A/T	A	A/T	A/T	A	A/T	A/T	A/T	A/T	A/T	A/T	A/T	A/T	A/T	A	A	A	A/T	A/T	A	A	A/T	A	A/T	A/T	A	A/T	A/T	A/T	A/T	A	A/T	A/T	A	A	A/T	A
chr2_11.702938	chromosome_2	11702938	G	G	G/T	G	G	G	G	G	G/T	G/T	G/T	G	G/T	G/T	G	G/T	G/T	G/T	G/T	G/T	G/T	G/T	G/T	G/T	G	G	G	G/T	G/T	G	G	G/T	G	G/T	T	G	G/T	G/T	G/T	G/T	G	G/T	G/T	G	G	G/T	G
chr2_11.703057	chromosome_2	11703057	A	A	A/T	A	A	A	A	A	A/T	A/T	A/T	A	A/T	A/T	A	A/T	A/T	A/T	A/T	A/T	A/T	A/T	A/T	A/T	A	A	A	A/T	A/T	A	A	A/T	A	A/T	A/T	A	A/T	A/T	A/T	A/T	A	A/T	A/T	A	A	A/T	A
chr2_11.703091	chromosome_2	11703091	T	T	G/T	G/T	G/T	G/T	G/T	G/T	T	T	T	G/T	T	T	G/T	T	T	T	T	T	T	T	T	T	G/T	G/T	G/T	T	T	G/T	G/T	T	G/T	T	T	G/T	T	T	T	T	G/T	T	T	G/T	G/T	T	G/T
chr2_12.21935c	chromosome_2	12219350	T	C/T	C	C	C	C/T	C	C/T	C	C/T	C	C	C/T	C/T	C/T	C/T	C	C	C/T	C/T	C	C	C/T	C/T	C	C/T	C	C/T	C	C/T	C	C	C	C	C	C/T	C	C	C/T	C/T	C	C/T	C/T	C	C	C/T	C/T
chr2_12.219439	chromosome_2	12219439	C	C/T	C	C	C	C/T	C	C/T	C	C/T	C	C	C/T	C/T	C/T	C/T	C	C	C/T	C/T	C	C	C/T	C/T	C	C/T	C	C/T	C	C/T	C	C	C	C	C	C/T	C	C	C/T	T	C	C/T	C/T	C	C	C/T	C/T
chr2_12.225895c	chromosome_2	12225895	A	A/G	G	G	G	A/G	G	A/G	G	A/G	G	G	A/G	A/G	A/G	A/G	G	G	A/G	A/G	G	G	A/G	A/G	G	A/G	G	A/G	G	A/G	G	G	G	G	G	A/G	G	G	A/G	A/G	G	A/G	A/G	G	G	A/G	A/G
chr2_12.225907c	chromosome_2	12225907	T	A/G	A	A	A	A/G	A	A/G	A	A/G	A	A	A/G	A/G	A/G	A/G	A	A	A/G	A/G	A	A	A/G	A/G	A	A/G	A	A/G	A	A/G	A	A	A	A	A	A/G	A	A	A/G	A/G	A	A/G	A/G	A	A	A/G	A/G
chr2_12.639404c	chromosome_2	12639404	A	A/G	A	A/G	A/G	A	A	A	A/G	A	A/G	A	A/G	A	A/G	A	A/G	A	A	A	A/G	A/G	A/G	A	A/G	A/G	A/G	A/G	A	A/G	A/G	A/G	A	A	A/G	A	A	A/G	A/G	A/G	A/G	A	A/G	A/G	A/G	A	A/G
chr2_12.63942	chromosome_2	12639420	C	C	A/C	A/C	A/C	C	C	C	A/C	A/C	C	A/C	C	C	C	C	C	C	A/C	A/C	C	A/C	A/C	C	A/C	A/C	A/C	A/C	C	A/C	C	A/C	A/C	C	C	C	C	C	C	A/C	A/C	C	C	A/C	C	A/C	A/C
chr2_12.742109	chromosome_2	12742109	G	G	A/G	G	A/G	A/G	G	G	G	A/G	A/G	G	G	G	G	A/G	A/G	G	A/G	A/G	G	G	A/G	A/G	A/G	A/G	A/G	G	G	A/G	G	A/G	A/G	G	A/G	A/G	A/G	A/G	A/G	A/G	A/G	A/G	G	G	A/G	G	G
chr2_12.885057	chromosome_2	12885057	G	C/G	G	G	C/G	C/G	G	G	G	C/G	C/G	G	G	C/G	G	G	C/G	G	G	G	C/G	C/G	G	G	G	C/G	C/G	C/G	G	C/G	C/G	G	C/G	G	G	G	C/G	G	G	G	C/G	C/G	C/G	G	G	C/G	G
chr2_13.119946	chromosome_2	13119946	T	C/T	T	C/T	T	T	C/T	C/T	C/T	T	C/T	C/T	C/T	T	C/T	C/T	T	C/T	C/T	C/T	C/T	T	C/T	C/T	C/T	T	T	T	C	T	T	C/T	T	C/T	C/T	C/T	T	C/T	C/T	C/T	T	T	T	C/T	C/T	T	C/T
chr2_13.119995	chromosome_2	13119995	C	C	A/C	A/C	A/C	A/C	A/C	A/C	C	C	C	A/C	C	C	C	C	C	C	C	C	C	C	C	C	C	C	A/C	C	A/C	A/C	A/C	C	C	C	C	A/C	C	C	C	C	A/C	A/C	A/C	A/C	A/C	C	A/C
chr2_13.249608	chromosome_2	13249608	C	C	C/G	C/G	C/G	C/G	C/G	C/G	C	C	C	C/G	C	C	C	C	C	C	C	C	C	C	C	C	C	C	C/G	C	C/G	C/G	C/G	C	C	C	C	C/G	C	C	C	C	G	G	C/G	C/G	C/G	C	G
chr2_13.494133	chromosome_2	13494133	T	C	C/T	C	C	C	C	C	C/T	C/T	C/T	C	C/T	C/T	C/T	C/T	C/T	C/T	C/T	C/T	C/T	C/T	C/T	C/T	C/T	C/T	C	C/T	C	C	C	C/T	C/T	C/T	C/T	C	C/T	C/T	C/T	C/T	C	C	C	C	C	C/T	C
chr2_13.494157	chromosome_2	13494157	T	C/T	T	C/T	T	T	C/T	C/T	C/T	T	C/T	C/T	C/T	T	C/T	C/T	T	C/T	C/T	C/T	C/T	T	C/T	C/T	C/T	T	T	T	C/T	T	T	C/T	T	C/T	C/T	C/T	T	C/T	C/T	C/T	T	T	T	C/T	C/T	T	C/T
chr2_13.675584	chromosome_2	13675584	G	A/G	G	A/G	G	G	A/G	A/G	A/G	G	A/G	A/G	A/G	G	A/G	A/G	G	A/G	A/G	A/G	A/G	G	A/G	A/G	A/G	G	G	G	A/G	G	G	A/G	G	A/G	A/G	A/G	G	A/G	A/G	A/G	G	G	G	A/G	A/G	G	A/G
chr2_13.675643	chromosome_2	13675643	A	C/G	C/G	C/G	G	G	C/G	C/G	C	C/G	C	C/G	C	C/G	C	C	C/G	C	C	C	C	C/G	C	C	C	C/G	G	C/G	C/G	G	G	C	C/G	C	C	C/G	C/G	C	C	C	G	G	G	C/G	C/G	C/G	C/G
chr2_13.943089	chromosome_2	13943089	C	C/T	C	C	C/T	C/T	C	C	C	C/T	C	C	C	C/T	C	C	C/T	C	C	C	C	C/T	C	C	C	C/T	T	C/T	C	C/T	C/T	C	C/T	C	C	C	T	C	C	C	C/T	C/T	C/T	C	C	C/T	C
chr2_13.943094	chromosome_2	13943094	A	A	A/G	A	A	A	A	A	A/G	A/G	A/G	A	A/G	A/G	A/G	A/G	A/G	A/G	A/G	A/G	A/G	A/G	A/G	A/G	A/G	A/G	A	A/G	A	A	A	A/G	A/G	A/G	A/G	A	?	A/G	A	A/G	A	A	A	A/G	A	A/G	A
chr2_13.972874	chromosome_2	13972874	G	G	G/T	G/T	G/T	G/T	G/T	G/T	G	G	G	G/T	G	G	G	G	G	G	G	G	G	G	G	G	G	G	G/T	G	G/T	G/T	G/T	G	G	G	G	G/T	G	G	G/T	G	G/T	G/T	G/T	G	G/T	G	G/T
chr2_13.972922	chromosome_2	13972922	C	C/G	C	C	C/G	C/G	C	C	C	C/G	C	C	C	C/G	C	C	C/G	C	C	C	C	C/G	C	C	C	C/G	C/G	C/G	C	C/G	C/G	C	C/G	C	C	C	C/G	C	C	C	C/G	C/G	C/G	C	C	C/G	C
chr2_14.250229	chromosome_2	14250229	T	C/T	T	C/T	T	T	C/T	C/T	C/T	T	C/T	C/T	C/T	T	C/T	C/T	T	C/T	C/T	C/T	C/T	T	C/T	C	C/T	T	T	T	C/T	T	T	C/T	T	C/T	C/T	C/T	T	C	C/T	C/T	T	T	T	C/T	C/T	T	C/T
chr2_14.340422	chromosome_2	14340422	A	A	A/G	A	A	A	A	A	A/G	A/G	A/G	A	A/G	A/G	A/G	A/G	A/G	A/G	A/G	A/G	A/G	A/G	A/G	A/G	A/G	A/G	A	A/G	A	A	A	A/G	A/G	A/G	A/G	A	G	A/G	A	A/G	A	A	A	A/G	A	A/G	A
chr2_14.532731	chromosome_2	14532731	A	A/G	A	A	A/G	A/G	A	A	A	A/G	A	A	A	A/G	A	A	A/G	A	A	A	A	A/G	A	A	A	A/G	A/G	A/G	A	G	A/G	A	A/G	A	A	A	A/G	A	A	A	A/G	A/G	A/G	A	A	A/G	A
chr2_14.633358	chromosome_2	14633358	T	T	C/T	C/T	C/T	C/T	C/T	C/T	T	T	T	C/T	T	T	T	T	T	T	T	T	T	T	T	T	T	T	C/T	T	C/T	C/T	C/T	T	T	T	T	C/T	T	T	C/T	T	C/T	C/T	C/T	T	C/T	T	C/T
chr2_14.76582	chromosome_2	14765820	A	A	A/C	A/C	A/C	A/C	A/C	A/C	A	A	A	A/C	A	A	A	A	A	A	A	A	A	A	A	A	A	A	A/C	A	A/C	A/C	A/C	A	A	A	A	A/C	A	A	A/C	A	A/C	C	A/C	A	A/C	A	A/C
chr2_14.765857	chromosome_2	14765857	C	C/G	C	C	C/G	C/G	C	C	C	C/G	C	C	C	C/G	C	C	C/G	C	C	C	C	C/G	C	C	C	C/G	C/G	C/G	C	C/G	C/G	C	C/G	C	C	C	G	C	C	C	C/G	C/G	C/G	C	C	C/G	C
chr2_14.95881	chromosome_2	14958810	G	-	A/-	A/-	A/-	A/-	A/-	A/-	-	-	-	A/-	-	-	-	-	-	-	-	-	-	-	-	-	-	-	A/-	-	A/-	A/-	A/-	-	-	-	-	A/-	-	-	A/-	-	A/-	A/-	A/-	-	A/-	-	A/-
chr2_14.972658	chromosome_2	14972658	C	C/T	C	C	C/T	C/T	C	C	C	C/T	C	C	C	C/T	C	C	C/T	C	?	C	C	C/T	C	C	C	C/T	C/T	C/T	C	C/T	C/T	C	C/T	C	C	C	T	?	C	C	C/T	C/T	C/T	C	C	C/T	C
chr2_14.972659	chromosome_2	14972659	G	G	A/G	A/G	A/G	A/G	A/G	A/G	G	G	G	A/G	G	G	G	G	G	G	?	G	G	G	G	G	G	G	A/G	G	A/G	A/G	A/G	G	G	G	G	A/G	G	?	A/G	G	A/G	A/G	A/G	G	A/G	G	A/G
chr2_14.972715	chromosome_2	14972715	C	A/C	C	C	A/C	A/C	C	C	C	A/C	C	C	C	A/C	--	C	A/C	C	?	C	C	A/C	C	C	C	A/C	A/C	A/C	C	A/C	A/C	C	A/C	C	C	C	A	?	C	C	A/C	A/C	A/C	C	C	A/C	C
chr2_14.976726	chromosome_2	14976726	A	A/T	T	T	A/T	A/T	T	T	T	A	T	T	T	A	T	T	A/T	T	T	T	T	A	T	T	T	A	A/T	A/T	T	A/T	A/T	T	A/T	T	T	T	A/T	T	T	T	A/T	A/T	A/T	T	T	A/T	T
chr2_15.148692	chromosome_2	15148692	G	G/-	G	G/-	G	G	G/-	G/-	G/-	G	G/-	G/-	G/-	G	G/-	G/-	G	G/-	G/-	G/-	G/-	G	G/-	G/-	G/-	G	G	G	G/-	G	G	G/-	G	G/-	G/-	G/-	G	G/-	G/-	G/-	G	G	G	G/-	G/-	G/-	G/-
chr2_15.167105	chromosome_2	15167105	C	C/G	C	C	C/G	C/G	C	C/G	C/G	C	C	C/G	C	C/G	C	C	C	C	C	C/G	C/G	C/G	C/G	C/G	C	C/G	C/G	C	C/G	C/G	C	C	C/G	C/G	C	C/G	C	C/G	C	C/G	C	C/G	C/G	C	C/G	C/G	C
chr2_15.20857	chromosome_2	15208570	A	G	A/G	G	G	G	G	G	A/G	A/G	A/G	G	A/G	A/G	A/G	A/G	A/G	A/G	A/G	A/G	A/G	A	A/G	A/G	A/G	A/G	G	A/G	G	G	G	A/G	A/G	A/G	A/G	G	A/G	A/G	G	A/G	G	G	G	A/G	G	A/G	G
chr2_15.425978c	chromosome_2	15425978	C	A/C	C	C	A/C	A/C	C	C	C	A/C	C	C	C	A/C	C	C	A/C	C	C	C	C	A/C	C	C	C	A/C	A/C	A/C	C	A/C	A/C	C	A/C	C	C	C	A/C	C	C	C	A/C	A/C	A/C	C	C	C	C
chr2_15.426786	chromosome_2	15426786	C	C/T	C	C/T	C	C	T	C/T	C/T	C	C/T	C/T	C/T	C	C/T	C/T	C	C/T	C/T	C/T	C/T	C	C/T	C/T	C/T	C	C	C	C/T	C	C	C/T	C	C/T	C/T	C/T	C	C/T	C/T	C/T	C	C	C	C/T	C/T	C/T	T
chr2_15.426876	chromosome_2	15426876	T	A/T	A/T	A/T	A	A	A/T	A/T	T	A/T	T	A/T	T	A/T	T	T	A/T	T	T	T	T	A/T	T	T	T	A/T	A	A/T	A/T	A	A	T	A/T	T	T	A/T	A/T	T	A/T	T	A	A	A	T	A/T	T	A/T
chr2_15.426889	chromosome_2	15426889	T	T	C/T	T	T	T	T	T	C/T	C/T	C/T	T	C/T	C/T	C/T	C/T	C/T	C/T	C/T	C/T	C/T	C/T	C	C/T	C/T	C/T	T	C/T	T	T	T	C/T	C/T	C/T	C/T	T	C/T	C/T	T	C/T	T	T	T	C/T	T	C/T	T
chr2_15.590775	chromosome_2	15590775	G	A/G	A	A/G	A	A	?	A/G	A/G	A	A/G	A/G	A/G	A	A/G	A/G	A	A/G	A/G	A/G	A/G	A	A/G	A/G	A/G	A	A	A	A/G	A	A	A/G	A	A/G	A/G	A/G	A	A/G	A/G	A/G	A	A	A	A/G	A/G	A/G	A/G
chr2_15.656356	chromosome_2	15656356	C	A/C	C	C	A/C	A/C	C	C	C	A/C	C	C	C	A/C	C	C	A/C	C	C	C	C	A/C	C	C	C	A/C	A/C	A/C	C	A/C	A/C	C	A/C	C	C	C	A/C	C	C	C	A/C	A/C	A/C	C	C	C	C
chr2_15.696245	chromosome_2	15696245	A	A/C	A/C	A/C	C	C	A/C	A/C	A	A/C	A	A/C	A	A/C	A	A	A/C	A	A	A	A	C	A	A	A	A/C	C	A/C	A/C	C	C	A	A/C	A	A	A/C	A/C	A	A/C	A	C	C	C	A	A/C	A	A/C
chr2_16.441018	chromosome_2	16441018	G	G/T	G	G	G	G/T	G/T	G	G	G/T	G	G	G	G/T	G	G	G/T	G	G	G	G	G/T	G	G	G	G/T	G	G/T	G	G/T	G/T	G	G/T	G	G	G	G/T	G	G	G	G/T	G/T	G	G	G	G	G
chr2_16.44103	chromosome_2	16441030	C	A	A/C	A/C	A/C	A/C	A/C	A/C	A	A	A	A/C	A	A	A	A	A	A	A	A	A	A/C	A	A	A	A	A/C	A/C	A	A/C	A/C	A	A	A	A	A/C	A	A	A/C	A/C	A/C	A/C	A/C	A	A/C	A	A/C
chr2_16.441108	chromosome_2	16441108	C	C	C/G	C	C	C	C	C	C/G	C/G	C/G	C	C/G	C/G	C/G	C/G	C/G	C/G	C/G	C/G	C/G	C	C/G	C/G	C/G	C/G	C	C	C/G	C	C	C/G	C/G	C/G	C/G	C	C/G	C/G	C	C	C	C	C	C/G	C	C/G	C
chr2_16.441156	chromosome_2	16441156	C	A/C	C	A/C	A/C	C	C	A/C	A/C	C	A/C	A/C	A/C	C	A/C	A/C	C	A/C	A/C	A/C	A/C	C	A/C	A/C	A/C	C	A/C	C	A/C	C	C	A/C	C	A/C	A/C	A/C	C	A/C	A/C	A/C	C	C	A/C	A/C	A/C	A/C	A/C
chr2_16.695571c	chromosome_2	16695571	T	A/T	A/T	A/T	A/T	A	A	A/T	T	A/T	T	A/T	T	A/T	T	T	A/T	T	T	T	T	A	T	T	T	A/T	A/T	A	T	A	A	T	A/T	T	T	A/T	A/T	T	A/T	A/T	A	A	A/T	T	A/T	T	A/T
chr2_16.843021	chromosome_2	16843021	C	C/G	C/G	C/G	C/G	C	C	C/G	G	C/G	G	C/G	G	C/G	G	G	C/G	G	G	G	G	C	G	G	G	C/G	C/G	C	G	C	C	G	C/G	G	G	C/G	C/G	G	C/G	C/G	C	C	C/G	G	C/G	G	C/G
chr2_17.106194	chromosome_2	17106194	G	A/G	A/G	A/G	A/G	A	A	A/G	G	A/G	G	A/G	G	A/G	G	G	A/G	G	G	G	G	A	G	G	G	A/G	A/G	A	G	A	A	G	A/G	G	G	A/G	A/G	G	A/G	A/G	A	A	A	G	A/G	G	A/G
chr2_17.106221	chromosome_2	17106221	C	T	G/T	T	T	T	T	T	G/T	G/T	G/T	T	G/T	G/T	G/T	G/T	G/T	G/T	G/T	G/T	G/T	T	G/T	G/T	G/T	G/T	T	T	G/T	T	T	G/T	G/T	G/T	G/T	T	G/T	G/T	T	T	T	T	T	G/T	T	G/T	T
chr2_17.106326c	chromosome_2	17106326	G	C/G	C	C	C	C/G	C/G	C	C	C/G	C	C	C	C/G	C	C	C/G	C	C	C	C	C/G	C	C	C	C/G	C	C/G	C	C/G	C/G	C	C/G	C	C	C	C/G	C	C	C	C/G	C/G	C/G	C	C	C	C
chr2_17.106329c	chromosome_2	17106329	G	C/G	G	G	G	C/G	C/G	G	G	C/G	G	G	G	C/G	G	G	C/G	G	G	G	G	C/G	G	G	G	C/G	G	C/G	G	C/G	C/G	G	C/G	G	G	G	C/G	G	G	G	C/G	C/G	C/G	G	G	G	G
chr2_17.106386	chromosome_2	17106386	G	G	A/G	A/G	A/G	A/G	A/G	A/G	G	G	G	A/G	G	G	G	G	G	G	G	G	G	A/G	G	G	G	G	A/G	A/G	G	A/G	A/G	G	G	G	G	A/G	G	G	A/G	A/G	A/G	A/G	A/G	G	A/G	G	A/G
chr2_17.239954	chromosome_2	17239954	A	A/C	A	A/C	A/C	A	A	A/C	A/C	A	A/C	A/C	A/C	A	A/C	A/C	A	A/C	A/C	A/C	A/C	A	A/C	A/C	A/C	A	A/C	A	A/C	A	A	A/C	A	A/C	A/C	A/C	A	A/C	A/C	A/C	A	A	A	A/C	A/C	A/C	A/C
chr2_17.239957	chromosome_2	17239957	C	C	A/C	A/C	A/C	A/C	A/C	A/C	C	C	C	A/C	C	C	C	C	C	C	C	C	C	A/C	C	C	C	C	A/C	C	C	A/C	A/C	C	C	C	C	A/C	C	C	A/C	A/C	A/C	A/C	A/C	C	A/C	C	A/C
chr2_17.24005	chromosome_2	17240050	A	A	A/G	A	A	A	A	A	A/G	A/G	A/G	A	A/G	A/G	A/G	A/G	A/G	A/G	A/G	A/G	A/G	A	A/G	A/G	A/G	A/G	A	A/G	A/G	A	A	A/G	A/G	A/G	A/G	A	A/G	A/G	A	A	A	A	A	A/G	A	A/G	A
chr2_17.556844	chromosome_2	17556844	T	C	A/C	C	C	C	C	C	A/C	A/C	A/C	C	A/C	A/C	A/C	A/C	A/C	A/C	A/C	A/C	A/C	C	A/C	A/C	A/C	A/C	C	A/C	C	C	C	A/C	A/C	A/C	A/C	C	A/C	A/C	C	C	C	C	C	A/C	C	A/C	C
chr2_17.790167c	chromosome_2	17790167	G	A/G	A/G	A/G	G	G	A/G	A/G	A	A/G	A	A/G	A	A/G	A	A	A/G	A	A	A	A	G	A	A	A	A/G	A/G	A/G	A/G	G	G	A	A/G	A	A	A/G	A/G	A	A/G	A/G	G	G	G	A	A/G	A	A/G
chr2_17.790184c	chromosome_2	17790184	T	C/T	C/T	C/T	C	C	C/T	C/T	T	C/T	T	C/T	T	C/T	T	T	C/T	T	T	T	T	C	T	T	T	C/T	C/T	C/T	C/T	C	C	T	C/T	T	T	C/T	C/T	T	C/T	C/T	C	C	C	T	C/T	T	C/T
chr2_17.790193c	chromosome_2	17790193	T	G/T	G/T	G/T	G	G	G/T	G/T	T	G/T	T	G/T	T	G/T	T	T	G/T	T	T	T	T	G	T	T	T	G/T	G/T	G/T	G/T	G	G	T	G/T	T	T	G/T	G/T	T	G/T	G/T	G	G	G	T	G/T	T	G/T
chr2_17.790202c	chromosome_2	17790200	C	C/T	C/T	C/T	T	T	C/T	C/T	C	C/T	C	C/T	C	C/T	C	C	C/T	C	C	C	C	T	C	C	C	C/T	C/T	C/T	C/T	T	T	C	C/T	C	C	C/T	C/T	C	C/T	C/T	T	T	T	C	C/T	C	C/T
chr2_17.790205c	chromosome_2	17790202	A	A/-	A/-	A/-	-	-	A/-	A/-	A	A/-	A	A/-	A	A/-	A	A	A/-	A	A	A	A	-	A	A	A	A/-	A/-	A/-	A/-	-	-	A	A/-	A	A	A/-	A/-	A	A/-	A/-	-	-	-	A	A/-	A	A/-
chr2_17.7902c	chromosome_2	17790205	G	G/-	G/-	G/-	-	-	G/-	G/-	G	G/-	G	G/-	G	G/-	G	G	G/-	G	G	G	G	-	G	G	G	G/-	G/-	G/-	G/-	-	-	G	G/-	G	G	G/-	G/-	G	G/-	G/-	-	-	-	G	G/-	G	G/-
chr2_18.047616	chromosome_2	18047616	G	G	G/T	G/T	G/T	G/T	G/T	G/T	G	G	G	G/T	G	G	G	G	G	G	G	G	G	G/T	G	G	G	G	G/T	G	G/T	G/T	G/T	G	G	G	G	G/T	G	G	G/T	G/T	G/T	G/T	G/T	G	G/T	G	G/T
chr2_18.164901c	chromosome_2	18164901	G	A/G	G	G	A/G	A/G	G	G	G	A/G	G	G	G	A/G	G	G	A/G	G	G	G	G	A/G	G	G	G	A/G	A/G	A/G	G	A/G	A/G	G	A/G	G	G	G	A/G	G	G	G	A/G	A/G	A/G	G	G	G	G
chr2_18.164933	chromosome_2	18164933	G	G	A/G	A/G	A/G	A/G	A/G	A/G	G	G	G	A/G	G	G	G	G	G	G	G	G	G	G	G	G	G	G	A/G	G	G	A/G	A/G	G	A/G	G	G	A/G	G	G	G	G	A/G	G	G	A/G	A/G	G	A/G
chr2_18.164943	chromosome_2	18164943	G	A/G	G	A/G	G	G	A/G	A/G	A/G	G	A/G	A/G	A/G	G	A/G	A/G	G	A/G	A/G	A/G	A/G	G	A/G	A/G	A/G	G	G	G	A/G	G	G	A/G	G	A/G	A/G	A/G	G	A/G	A/G	A/G	G	G	G	A/G	A/G	A/G	A/G
chr2_18.267204	chromosome_2	18267204	G	G	C/G	G	G	G	G	G	C/G	C/G	C/G	G	C/G	C/G	C/G	C/G	C/G	C/G	C/G	C/G	C/G	G	C/G	C/G	C/G	C/G	G	G	C/G	G	G	C/G	C/G	C/G	C/G	G	C/G	C	G	G	G	G	G	C/G	G	C/G	G
chr2_18.294865	chromosome_2	18294865	C	C/T	C	C	C	C/T	C/T	C	C	C	C	C	C	C/T	C	C	C/T	C	C	C	C	C/T	C	C	C	C/T	C	C/T	C	C/T	C/T	C	C/T	C	C	C	C/T	C	C	C	C/T	C/T	C	C	C	C	C
chr2_18.464122	chromosome_2	18464122	A	G	A/G	G	G	G	G	G	A/G	A/G	A/G	G	A/G	A/G	A/G	A/G	A/G	A/G	A/G	A/G	A/G	G	A/G	A/G	A/G	A/G	G	G	A/G	G	G	A/G	A/G	A/G	A/G	G	A/G	A/G	G	G	G	G	G	A/G	G	A/G	A/G
chr2_18.469813	chromosome_2	18469813	A	A/C	A	A/C	A/C	A	A	A/C	A/C	A/C	A/C	A/C	A/C	A	A/C	A/C	A	A/C	A/C	A/C	A/C	A	A/C	A/C	A/C	A	A/C	A	A/C	A	A	A/C	A	A/C	A/C	A/C	A	A/C	A/C	A/C	A	A	A/C	A/C	A/C	A/C	A/C
chr2_18.555809	chromosome_2	18555809	G	A/G	G	A/G	A/G	G	G	A/G	A/G	A/G	A/G	A/G	A/G	G	A/G	A/G	G	A/G	A/G	A/G	A/G	G	A/G	A/G	A/G	G	A/G	G	A/G	G	G	A/G	G	A/G	A/G	A/G	G	A/G	A/G	A/G	G	G	A/G	A/G	A/G	A/G	A/G
chr2_18.55581	chromosome_2	18555810	C	C	C/G	C	C	C	C	C	C/G	C/G	C/G	C	C/G	C/G	C/G	C/G	C/G	C/G	C/G	C/G	C/G	C	G	C/G	C/G	C/G	C	C	C/G	C	C	C/G	C/G	C/G	C/G	C	C/G	C/G	C	C	C	C	C	C/G	C	C/G	C/G
chr2_18.555884	chromosome_2	18555884	G	A/G	G	G	G	A/G	A/G	G	G	G	G	G	G	A/G	G	G	A/G	G	G	G	G	A/G	G	G	G	A/G	G	A	G	A/G	A/G	G	A/G	G	G	G	A/G	G	G	G	A/G	A/G	G	G	G	G	G
chr2_18.557623	chromosome_2	18557623	T	T	C/T	C/T	C/T	C/T	C/T	C/T	T	T	T	C/T	T	T	T	T	T	T	T	T	T	C/T	T	T	T	T	C/T	C/T	T	C/T	C/T	T	T	T	T	C/T	T	T	C/T	C/T	C/T	C/T	C/T	T	C/T	T	T
chr2_18.55769	chromosome_2	18557690	A	C/T	C	C/T	C/T	C	C	C/T	C/T	C/T	C/T	C/T	C/T	C	C/T	C/T	C	C/T	C/T	C/T	C/T	C	C/T	C/T	C/T	C	C/T	C	C/T	C	C	C/T	C	C/T	C/T	C/T	C	C/T	C/T	C/T	C	C	C/T	C/T	C/T	C/T	C/T
chr2_18.9002	chromosome_2	18900200	G	A/G	A/G	A/G	A/G	G	G	A/G	A	A	A	A/G	A	A/G	A	A	A/G	A	A	A	A	G	A	A	A	A/G	A/G	G	A	G	G	A	A/G	A	A	A/G	A/G	A	A/G	A/G	G	G	A/G	A	A/G	A	A
chr2_19.35846c	chromosome_2	19358460	G	C/G	G	G	G	C/G	C/G	G	G	G	G	G	G	C/G	G	G	C/G	G	G	G	G	C/G	G	G	G	C/G	G	C/G	G	C/G	C/G	G	C/G	G	G	G	C/G	G	G	G	C/G	C/G	G	G	G	G	G
chr2_19.706908	chromosome_2	19706908	T	T	A/T	T	T	T	T	T	A/T	A/T	A/T	T	A/T	T	A/T	A/T	A/T	A/T	A/T	A/T	A/T	T	A/T	A/T	A/T	A/T	T	T	A/T	T	T	A/T	A/T	A/T	A/T	T	A/T	A/T	T	T	T	T	T	A/T	T	A/T	A/T
chr2_19.750277	chromosome_2	19750277	A	A/G	A	A	A	A/G	A/G	A	A	A	A	A	A	A/G	A	A	A/G	A	A	A	A	A/G	A	A	A	A/G	A	A/G	A	A/G	A/G	A	A/G	A	A	A	A/G	A	A	A	A/G	A/G	A	A	A	A	A
chr2_19.949491	chromosome_2	19949491	G	G/T	G	G/T	G/T	G	G	G/T	G/T	G/T	G/T	G/T	G/T	G	G/T	G/T	G	G/T	G/T	G/T	G/T	G	G/T	G/T	G/T	G	G/T	G	G/T	G	G	G/T	G	G/T	G/T	G/T	G	G/T	G/T	G/T	G	G	G/T	G/T	G/T	G/T	T
chr2_2.250349	chromosome_2	2250349	T	C/T	T	T	C/T	C	T	T	T	C/T	C/T	T	T	C/T	T	T	C/T	T	T	T	C/T	C/T	T	T	T	C/T	C/T	C/T	T	C/T	C/T	T	C/T	T	T	T	C/T	T	T	T	C/T	C/T	C/T	T	T	C/T	T
chr2_2.250487	chromosome_2	2250487	G	A/G	A/G	A/G	G	G	A/G	A/G	A	A/G	A/G	A/G	A	A/G	A	A	A/G	A	A	A	A/G	A/G	A	A	A	A/G	G	A/G	A	G	G	A	G	A	A	A/G	A/G	A	A	A	G	A/G	G	A/G	A/G	A/G	A/G
chr2_20.126052	chromosome_2	20126052	A	A	A/G	A/G	A/G	A/G	A/G	A/G	A	A	A	A/G	A	A/G	A	A	A	A	A	A	A	A/G	A	A	A	A	A/G	A/G	A	A/G	A/G	A	A	A	A	A/G	A	A	A/G	A/G	A/G	A/G	A/G	A	A/G	A	A
chr2_20.529991	chromosome_2	20529991	C	C/T	C	C/T	C/T	C	C	C/T	C/T	C/T	C/T	C/T	C/T	C	C/T	C/T	C	C/T	C/T	C/T	C/T	C	C/T	C/T	C/T	C	C/T	C	C/T	C	C	C/T	C	C/T	C/T	C/T	C	C/T	C/T	C/T	C	C	C/T	C/T	C/T	C/T	C/T
chr2_20.604056	chromosome_2	20604056	C	A/C	C/G	C/G	C/G	A/G	A/G	C/G	C	C	C	C/G	C	A/G	C	C	A/C	C	C	C	C	A/G	C	C	C	A/C	C/G	A/G	C	A/G	A/G	C	A/C	C	C	C/G	A/C	C	C/G	C/G	A/G	A/G	C/G	C	C/G	C	C
chr2_20.697564	chromosome_2	20697564	C	C/G	C/G	C/G	C/G	G	G	C/G	C	C	C	C/G	C	G	C	C	C/G	C	C	C	C	G	C	C	C	C/G	C/G	G	C	G	G	C	C/G	C	C	C/G	C/G	C	C/G	C/G	G	G	C/G	C	C/G	C	C
chr2_20.878249	chromosome_2	20878249	C	A/C	C	A/C	A/C	C	C	A/C	A/C	A/C	A/C	A/C	A/C	C	A/C	A/C	C	A/C	A/C	A/C	A/C	C	A/C	A/C	A/C	C	A/C	C	A/C	C	C	A/C	C	A/C	A/C	A/C	C	A/C	A/C	A/C	C	C	A/C	A/C	A/C	A/C	A
chr2_20.87834	chromosome_2	20878340	A	A	A/C	A/C	A/C	A/C	A/C	A/C	A	A	A	A/C	A	A/C	A	A	A	A	A	A	A	A/C	A	A	A	A	C	A/C	A	A/C	A/C	A	A	A	A	A/C	A	A	A/C	A/C	A/C	A/C	A/C	A	A/C	A	A
chr2_20.880422c	chromosome_2	20880422	C	C/T	C	C/T	C/T	C	C	C/T	C/T	C/T	C/T	C/T	C/T	C	C/T	C/T	C	C/T	C/T	C/T	C/T	C	C/T	C/T	C/T	C	C/T	C	C/T	C	C	C/T	C	C/T	C/T	C/T	C	C/T	C/T	C/T	C	C	C/T	C/T	C/T	C/T	C/T
chr2_21.230882	chromosome_2	21230882	C	C	C/G	C/G	C/G	C/G	C/G	C/G	C	C	C	C/G	C	C/G	C	C	C	C	C	C	C	C/G	C	C	C	C	C/G	C/G	C	C/G	C/G	C	C	C	C	C/G	C	C	C/G	C/G	C/G	G	C/G	C	C/G	C	C
chr2_21.231029	chromosome_2	21231029	A	A	A/G	A	A	A	A	A	A/G	A/G	A/G	A	A/G	A	A/G	A/G	A/G	G	A/G	A/G	A/G	A	A/G	A/G	A/G	A/G	A	A	A/G	A	A	A/G	A/G	A/G	A/G	A	A/G	A/G	A	A	A	A	A	A/G	A	A/G	A/G
chr2_21.380592	chromosome_2	21380592	A	A	A/G	A	A	A	A	A	A/G	A/G	A/G	A	A/G	A	A/G	A/G	A/G	A/G	A/G	A/G	A/G	A	A/G	A/G	A/G	A/G	A	A	A/G	A	A	A/G	A/G	A/G	A/G	A	A/G	A/G	A	A	A	A	A	A/G	A	A/G	A/G
chr2_21.3912	chromosome_2	21391200	A	A/G	A	A/G	A/G	A	A	A/G	A/G	A/G	A/G	A/G	A/G	A	A/G	A/G	A	A/G	A/G	A/G	A/G	A	A/G	A/G	A/G	A	A/G	A	A/G	A	A	G	A	A/G	A/G	A/G	A	A/G	A/G	A/G	A	A	A/G	A/G	A/G	A/G	A/G
chr2_21.808225	chromosome_2	21808225	G	G/-	G/-	G/-	G/-	G	G	G/-	-	-	-	G/-	-	G	-	-	G/-	-	-	-	-	G	-	-	-	G/-	G/-	G	-	G	G	-	G/-	-	-	G/-	G/-	-	G/-	G/-	G	G	G/-	-	G/-	-	-
chr2_21.80828	chromosome_2	21808280	C	C	C/-	C	C	C	C	C	C/-	C/-	C/-	C	C/-	C	C/-	C/-	C/-	C/-	C/-	C/-	C/-	C	C/-	C/-	C/-	C/-	C	C	C/-	C	C	C/-	C/-	C/-	C/-	C	C/-	-	C	C	C	C	C	C/-	C	C/-	C/-
chr2_21.841208	chromosome_2	21841208	G	A/G	A/C	A/G	A/G	A	A	A/G	C/G	C/G	C/G	A/G	C/G	A	C/G	C/G	A/C	C/G	C/G	C/G	C/G	A	C/G	C/G	C/G	A/C	A/G	A	C/G	A	A	C/G	A/C	C/G	C/G	A/G	A/C	C/G	A/G	A/G	A	A	A/G	C/G	A/G	C/G	C/G
chr2_21.841224c	chromosome_2	21841224	T	C/T	C/T	C/T	C/T	T	T	C/T	C	C	C	C/T	C	T	C	C	C/T	C	C	C	C	T	C	C	C	C/T	C/T	T	C	T	T	C	C/T	C	C	C/T	C/T	C	C/T	C/T	T	T	C/T	C	C/T	C	C
chr2_21.843117	chromosome_2	21843117	C	C	C/T	C/T	C/T	C/T	C/T	C/T	C	C	C	C/T	C	C/T	C	C	C	C	C	C	C	C/T	C	C	C	C	C/T	C/T	C	C/T	C/T	C	C	C	C	C/T	C	C	C/T	C/T	C/T	T	C/T	C	T	C	C
chr2_22.01726	chromosome_2	22017260	T	T	C/T	C/T	C/T	C/T	C/T	C/T	T	T	T	C/T	T	C/T	T	T	T	T	T	T	T	C/T	T	T	T	T	C/T	C/T	T	C/T	C/T	T	T	T	T	C/T	T	T	C/T	C/T	C/T	C/T	C/T	T	C	T	T
chr2_22.103353	chromosome_2	22103353	G	G	A/G	G	G	G	G	G	A/G	A/G	A/G	G	A/G	G	A/G	A/G	A/G	A/G	A/G	A/G	A/G	G	A/G	A/G	A/G	A/G	G	G	A/G	G	G	A/G	A/G	A/G	A/G	G	A/G	A/G	G	G	G	G	G	A/G	G	A/G	A/G
chr2_22.17077	chromosome_2	22170770	G	A/G	G	G	G	A/G	A/G	G	G	G	G	G	G	A/G	G	G	A/G	G	G	G	G	A/G	G	G	G	A/G	G	A/G	G	A/G	A/G	G	A/G	G	G	G	A/G	G	G	G	A/G	A/G	G	G	G	G	G
chr2_22.177259	chromosome_2	22177259	A	A	A/G	A	A	A	A	A	A/G	A/G	A/G	A	A/G	A	A/G	A/G	A/G	A/G	A/G	A/G	A/G	A	A/G	A/G	A/G	A/G	A	A	A/G	A	A	A/G	A/G	A/G	G	A	A/G	A/G	A	A	A	A	A	A/G	A	G	A/G
chr2_22.18406	chromosome_2	22184060	C	C	C/G	C/G	C/G	C/G	C/G	C/G	C	C	C	C/G	C	C/G	C	C	C	C	C	C	C	C/G	C	C	C	C	C/G	C/G	C	C/G	C/G	C	C	C	C	C/G	C	C	C/G	C/G	C/G	C/G	C/G	C	C/G	C	C
chr2_23.303524	chromosome_2	23303524	A	A/G	A	A	A	A/G	A/G	A	A	A	A	A	A	A/G	A	A	A/G	A	A	A	A	A/G	A	A	A/G	A/G	A	A/G	A	A/G	A/G	A	A/G	A	A	A/G	A/G	A	A	A	A/G	A/G	A	A	A	A	A
chr2_23.38152	chromosome_2	23381520	T	C/T	T	T	T	C/T	C/T	T	T	T	T	T	T	C/T	T	T	C/T	T	T	T	T	C/T	T	T	C/T	C/T	T	C/T	T	C/T	C/T	T	C/T	T	T	C/T	C/T	T	T	T	C/T	C/T	T	T	T	T	T
chr2_23.449957	chromosome_2	23449957	G	G	C/G	G	G	G	G	G	G	G	C/G	G	C/G	G	C/G	G	C/G	C/G	C/G	C/G	G	G	C/G	C/G	G	C/G	G	G	C/G	G	C/G	C/G	C/G	G	C/G	G	C/G	C/G	G	G	G	G	G	C/G	G	G	C/G
chr2_23.594351	chromosome_2	23594351	T	C	C/T	C/T	C/T	C/T	C/T	C/T	C/T	C/T	C	C/T	C	C/T	C	C/T	C	C	C	C	C/T	C/T	C	C	C/T	C	C/T	C/T	C	C/T	C	C	C	C/T	C	C/T	C	C	C/T	C/T	C/T	C/T	C/T	C	C/T	C/T	C
chr2_23.649136c	chromosome_2	23649136	A	A/G	A	A/G	A/G	A	A	A	A/G	A	A/G	A	A/G	A	A/G	A	A/G	A	A	A	A/G	A/G	A/G	A	A/G	A/G	A/G	A/G	A	A/G	A/G	A	A	A	A/G	A	A	A	A/G	A/G	A/G	A/G	A/G	A/G	A/G	A	A
chr2_23.885495	chromosome_2	23885495	C	C/T	C/T	C/T	C/T	C	C	C/T	C/T	C/T	T	C/T	T	C	T	C/T	C/T	T	T	T	C/T	C	T	T	C/T	C/T	C/T	C	T	C	C/T	T	C/T	C/T	T	C	C/T	T	C/T	C/T	C	C	C/T	T	C/T	C/T	T
chr2_24.001914	chromosome_2	24001914	C	A/T	A	A	A	A/T	A/T	A	A	A	A	A	A	A/T	A	A	A/T	A	A	A	A	A/T	A	A	A	A/T	A	A/T	A	A/T	A/T	A	A/T	A	A	A/T	A/T	A	A	A	A/T	A/T	A	A	A	A	A
chr2_24.008582c	chromosome_2	24008582	G	G/T	T	T	T	G/T	G/T	T	T	T	T	T	T	G/T	T	T	G/T	T	T	T	T	G/T	T	T	T	G/T	T	G/T	T	G/T	G/T	T	G/T	T	T	G/T	G/T	T	T	T	G/T	G/T	T	T	T	T	T
chr2_24.008603	chromosome_2	24008603	G	C/G	G	G	G	C/G	C/G	G	G	G	G	G	G	C/G	G	G	C/G	G	G	G	G	C/G	G	G	G	C/G	G	C/G	G	C/G	C/G	G	C/G	G	G	C/G	C	G	G	G	C/G	C	G	G	G	G	G
chr2_24.033014	chromosome_2	24033014	T	T	C/T	T	T	T	T	T	T	T	C/T	T	C/T	T	C/T	T	C/T	C/T	C/T	C/T	T	T	C/T	C/T	T	C/T	T	T	C/T	T	C/T	C/T	C/T	T	C/T	T	C/T	C/T	T	T	T	T	T	C/T	T	T	C/T
chr2_24.223191	chromosome_2	24223191	G	A/G	G	G	G	A/G	A/G	G	G	G	G	G	G	A/G	G	G	A/G	G	G	G	G	A/G	G	G	G	A/G	G	A	G	A/G	A/G	G	A/G	G	G	A/G	A/G	G	G	G	A/G	A/G	G	G	G	G	G
chr2_24.231811	chromosome_2	24231811	T	T	C/T	C/T	C/T	C/T	C/T	C/T	C/T	C/T	T	C/T	T	C/T	T	C/T	T	T	T	T	C/T	C/T	T	T	C/T	T	C/T	C/T	T	C/T	T	T	T	C/T	T	C/T	T	T	C/T	C/T	C/T	C/T	C/T	T	C/T	C/T	T
chr2_24.235513	chromosome_2	24235513	C	C/T	C	C	C	C/T	C/T	C	C	C	C	C	C	C/T	C	C	C/T	C	C	C	C	T	C	C	C	C/T	C	C/T	C	C/T	C/T	C	C/T	C	C	C/T	C/T	C	C	C	C/T	C/T	C	C	C	C	C
chr2_24.412081c	chromosome_2	24412081	T	C/T	C/T	C/T	C/T	C	C	C/T	C/T	C/T	T	C/T	T	C	T	C/T	C/T	T	T	T	C/T	C	T	T	C/T	C/T	C/T	C	T	C	C	T	C/T	C/T	T	C	C/T	T	C/T	C/T	C	C	C/T	T	C/T	C/T	T
chr2_24.412118	chromosome_2	24412118	C	C	A/C	C	C	C	C	C	C	C	A/C	C	A/C	C	A/C	C	A/C	A/C	A/C	A/C	C	C	A/C	A/C	C	A/C	C	C	A/C	C	C	A/C	A/C	C	A/C	C	A/C	A/C	C	C	C	C	C	A/C	C	C	A/C
chr2_24.584916	chromosome_2	24584916	C	C	C/T	C/T	C/T	C/T	C	C	C	T	C/T	C	C	C/T	C/T	C	C/T	C/T	C/T	C/T	C	C/T	C/T	C/T	C/T	C	C/T	C	C	C	C/T	C/T	T	C/T	C	T	C/T	C	C/T	C	C	C/T	C/T	C	C/T	C/T	C
chr2_24.584943	chromosome_2	24584943	C	C	C/T	C/T	C/T	C/T	C	C	C	T	C/T	C	C	C/T	C/T	C	C/T	C/T	C/T	C/T	C	C/T	C/T	C/T	C/T	C	C/T	C	C	C	C/T	C/T	T	C/T	C	T	C/T	C	C/T	C	C	C/T	C/T	C	C/T	C/T	C
chr2_24.584953	chromosome_2	24584953	G	G	A/G	A/G	A/G	A/G	G	G	G	A/G	A/G	G	G	A/G	A/G	G	A/G	A/G	A/G	A/G	G	A/G	A/G	A/G	A/G	G	A/G	G	G	G	A/G	A/G	A/G	A/G	G	A/G	A/G	G	A/G	G	G	A/G	A/G	G	A/G	A/G	G
chr2_24.626366	chromosome_2	24626366	T	G	C/G	C/G	C/G	C/G	C/G	C/G	C/G	C/G	G	C/G	G	C/G	G	C/G	G	G	G	G	C/G	C/G	G	G	C/G	G	C/G	C/G	G	C/G	C/G	G	G	C/G	G	C/G	G	G	C/G	C/G	C/G	C/G	C/G	G	C/G	C/G	G
chr2_24.626373	chromosome_2	24626373	T	G/T	G/T	G/T	G/T	T	T	G/T	G/T	G/T	G	G/T	G	T	G	G/T	G/T	G	G	G	G/T	T	G	G	G/T	G/T	G/T	T	G	T	T	G	G/T	G/T	G	T	G/T	G	G/T	G/T	T	T	G/T	G	G/T	G/T	G
chr2_24.795128	chromosome_2	24795128	C	A/C	C	C	C	A/C	A/C	C	C	C	C	C	C	A/C	C	C	A/C	C	C	C	C	A/C	C	C	C	A/C	C	A/C	C	A/C	A/C	C	A/C	C	C	A/C	A/C	C	C	C	A/C	A/C	C	C	C	C	C
chr2_24.799219	chromosome_2	24799219	C	C	C/G	C/G	C/G	C/G	C/G	C/G	C/G	C/G	C	C/G	C	C/G	C	C	C	C	C	C	C/G	C/G	C	C	C/G	C	C/G	C/G	C	C/G	C/G	C	C	C/G	C	C/G	C	C	C/G	C/G	C/G	C/G	C/G	C	C/G	C/G	C
chr2_24.799333	chromosome_2	24799333	C	C	C/G	C	C	C	C	C	C	C	C/G	C	C/G	C	C/G	C/G	C/G	C/G	C/G	C/G	C	C	C/G	C/G	C	C/G	C	C	C/G	C	C	C/G	C/G	C	C/G	C	C/G	C/G	C	C	C	C	C	C/G	C	C	C/G
chr2_24.799377	chromosome_2	24799377	T	A/T	T	A/T	A/T	T	T	A/T	A/T	A/T	A/T	A/T	A/T	T	A/T	A/T	T	A/T	A/T	A/T	A/T	T	A/T	A/T	A/T	T	A/T	T	A/T	T	T	A/T	T	A/T	A/T	T	T	A/T	A/T	A/T	T	T	A/T	A/T	A/T	A/T	A/T
chr2_24.927698c	chromosome_2	24927698	G	A/G	G	A/G	A/G	G	G	A/G	A/G	A/G	A/G	A/G	A/G	G	A/G	A/G	G	A/G	A/G	A/G	A/G	G	A/G	A/G	A/G	G	A/G	G	A/G	G	G	A/G	G	A/G	A/G	G	G	A/G	A/G	A/G	G	G	A/G	A/G	A/G	A/G	A/G
chr2_25.111038c	chromosome_2	25111038	A	A/T	A	A/T	A/T	A	A	A/T	A/T	A/T	A/T	A/T	A/T	A	A/T	A/T	A	A/T	A/T	A/T	A/T	A	A/T	A/T	A/T	A	A/T	A	A/T	A	A	A/T	A	A/T	A/T	A	A	A/T	A/T	A/T	A	A	A/T	A/T	A/T	?	A/T
chr2_25.198478c	chromosome_2	25198478	T	C/T	T	C/T	C/T	T	T	C/T	C/T	C/T	C/T	C/T	C/T	T	C/T	C/T	T	C/T	C/T	C/T	C/T	T	C/T	C/T	C/T	T	C/T	T	C/T	T	T	C/T	T	C/T	C/T	T	T	C/T	C/T	C/T	T	T	C/T	C/T	C/T	C/T	C/T
chr2_25.306917c	chromosome_2	25306917	G	A/G	A	A/G	A/G	A	A	A/G	A/G	A/G	A/G	A/G	A/G	A	A/G	A/G	A	A/G	A/G	A/G	A/G	A	A/G	A/G	A/G	A	A/G	A	A/G	A	A	A/G	A	A/G	A/G	A	A	A/G	A/G	A/G	A	A	A/G	A/G	A/G	A/G	A/G
chr2_25.307035	chromosome_2	25307035	G	C/T	C/T	C/T	C/T	C	C	C/T	C/T	C/T	T	C/T	T	C	T	T	C/T	T	T	T	C/T	C	T	T	C/T	C/T	C/T	C	T	C	C	T	C/T	C/T	T	C	C/T	T	C/T	C/T	C	C	C/T	T	C/T	T	T
chr2_25.312193c	chromosome_2	25312193	C	A/C	A	A	A	A/C	A/C	A	A	A	A	A	A	A/C	A	A	A/C	A	A	A	A	A/C	A	A	A	A/C	A	A/C	A	A/C	A/C	A	A/C	A	A	A/C	A/C	A	A	A	A/C	A/C	A	A	A	A	A
chr2_25.312195c	chromosome_2	25312195	G	G/-	G	G	G	G/-	G/-	G	G	G	G	G	G	G/-	G	G	G/-	G	G	G	G	G/-	G	G	G	G/-	G	G/-	G	G/-	G/-	G	G/-	G	G	G/-	G/-	G	G	G	G/-	G/-	G	G	G	G	G
chr2_25.312197c	chromosome_2	25312197	A	C/G	C	C	C	C/G	C/G	C	C	C	C	C	C	C/G	C	C	C/G	C	C	C	C	C/G	C	C	C	C/G	C	C/G	C	C/G	C/G	C	C/G	C	C	C/G	C/G	C	C	C	C/G	?	C	C	C	C	C
chr2_25.57052	chromosome_2	25570520	A	A	A/C	A/C	A/C	A/C	A/C	A/C	A/C	A/C	A	A/C	A	A/C	A	A	A	A	A	A	A/C	A/C	A	A	A/C	A	A/C	A/C	A	A/C	A/C	A	A	A/C	A	A/C	A	A	A/C	A/C	A/C	A/C	A/C	A	A/C	A	A
chr2_25.570533	chromosome_2	25570533	T	T	C/T	T	T	T	T	T	T	T	C/T	T	C/T	T	C/T	C/T	C/T	C/T	C/T	C/T	T	T	C/T	C/T	T	C/T	T	T	C/T	T	T	C/T	C/T	T	C/T	T	C/T	C/T	T	T	T	T	T	C/T	T	C/T	C/T
chr2_25.570601	chromosome_2	25570601	G	A/G	A/G	A	A	A/G	A/G	A	A	A	A/G	A	A/G	A/G	A/G	A/G	G	A/G	A/G	A/G	A	A/G	A/G	A/G	A	G	A	A/G	A/G	A/G	A/G	A/G	G	A	A/G	A/G	G	A/G	A	A	A/G	A/G	A	A/G	A	A/G	A/G
chr2_26.227857	chromosome_2	26227857	C	C	C/T	C/T	C/T	C/T	C/T	C/T	C	C/T	C	C/T	C	C/T	C	C	C	C	C	C	C	C/T	C	C	C/T	C	C/T	C/T	C	C/T	C/T	C	C	C/T	C	C/T	C	C	C/T	C/T	C/T	C/T	C/T	C	C/T	C	C
chr2_26.228001	chromosome_2	26228001	T	C/T	C/T	C/T	C/T	T	T	C/T	C	C/T	C	C/T	C	T	C	C	C/T	C	C	C	C	T	C	C	C/T	C/T	C/T	T	C	T	T	C	C/T	C/T	C	C/T	C/T	C	C/T	C/T	T	T	C/T	C	C/T	C	--
chr2_26.345579c	chromosome_2	26345579	G	A/T	T	A	A/T	T	T	A/T	A/T	A/T	A/T	A/T	A/T	T	A/T	A/T	T	A/T	A/T	A/T	A/T	T	A/T	A/T	A/T	T	A/T	T	A/T	T	T	A/T	T	A/T	A/T	A/T	T	A/T	A/T	A/T	T	T	A/T	A/T	A/T	A/T	A/T
chr2_26.476937	chromosome_2	26476937	A	A/G	A	A	A	A/G	A/G	A	A	A	A	A	A	A/G	A	A	A/G	A	A	A	A	A/G	A	A	A	A/G	A	A/G	A	A/G	A/G	A	A/G	A	A	A	A/G	A	A	A	A/G	A/G	A	A	A	A	A
chr2_26.476963	chromosome_2	26476963	C	C/T	C	C	C	C/T	C/T	C	C	C	C	C	C	C/T	C	C	C/T	C	C	C	C	C/T	C	C	C	C/T	C	C/T	C	C/T	C/T	C	C/T	C	C	C	C/T	C	C	C	C/T	C/T	C	C	C	C	C
chr2_26.77842c	chromosome_2	26778420	A	A/C	A	A	A	A/C	A/C	A	A	A	A	A	A	A/C	A	A	A/C	A	A	A	A	A/C	A	A	A	A/C	A	A/C	A	A/C	A/C	A	A/C	A	A	A	A/C	A	A	A	A/C	A/C	A	A	A	A	A
chr2_27.129849	chromosome_2	27129849	G	G	C/G	C/G	G	G	C/G	C/G	C/G	G	C/G	G	G	C/G	G	G	G	G	G	G	G	G	G	C/G	G	G	G	C/G	C/G	C/G	G	G	G	G	C/G	G	G	C/G	G	C/G	C/G	G	G	C/G	G	G	C/G
chr2_27.130002	chromosome_2	27130002	C	T	C/T	T	C/T	C/T	T	T	T	C/T	T	C/T	C/T	T	C/T	C/T	C/T	C/T	C/T	C/T	C/T	C/T	C/T	T	C/T	C/T	C/T	T	T	T	C/T	C/T	C/T	C/T	T	C/T	C/T	T	C/T	T	T	C/T	C/T	T	C/T	C/T	T
chr2_27.220657c	chromosome_2	27220657	A	A/T	A/T	A/T	A/T	A	A	A/T	T	A/T	T	A/T	T	A	T	T	A/T	T	T	T	T	A	T	T	A/T	A/T	A/T	A	T	A	A	T	A/T	A/T	T	A/T	A/T	T	A/T	A/T	A	A	A/T	T	A/T	T	T
chr2_27.220718	chromosome_2	27220718	G	T	C/T	T	T	T	T	T	C/T	T	C/T	T	C/T	T	C/T	C/T	C/T	C/T	C/T	C/T	C/T	T	C/T	C/T	T	C/T	T	T	C/T	T	T	C/T	C/T	T	C/T	T	C/T	C/T	T	T	T	T	T	C/T	T	C/T	C
chr2_27.229587c	chromosome_2	27229587	G	A/G	A/G	A/G	A/G	G	G	A/G	A	A/G	A	A/G	A	G	A	A	A/G	A	A	A	A	G	A	A	A/G	A/G	A/G	G	A	G	G	A	A/G	A/G	A	A/G	A/G	A	A/G	A/G	G	G	A/G	A	A/G	A	A
chr2_27.350177	chromosome_2	27350177	G	G	G/-	G	G/-	G/-	G	G	G	G/-	G	G	G/-	G/-	G	G/-	G/-	G	G/-	G/-	G/-	G/-	G	G	G/-	G/-	G/-	G	G/-	G/-	G	G	G	G/-	G/-	G	G/-	G/-	G	G	G	G/-	G	G	G	G	G
chr2_27.350319	chromosome_2	27350319	A	A	A/T	A	A/T	A/T	A	A	A	A/T	A	A	A/T	A/T	A	A/T	A/T	A	A/T	A/T	A/T	A/T	A	A	A/T	A/T	A/T	A	A/T	A/T	A	A	A	T	A/T	A	A/T	A/T	A	A	A	A/T	A	A	A	A	A
chr2_27.384549	chromosome_2	27384549	A	A/G	A/G	--	A/G	A	A	A/G	G	--	G	A/G	G	A	G	G	A/G	G	G	G	G	A	G	G	A/G	A/G	A/G	A	G	A	A	G	A/G	A/G	G	A/G	A/G	G	A/G	A/G	A	A	A/G	G	A/G	G	G
chr2_27.384735	chromosome_2	27384735	C	A/-	-	A/-	A/-	-	-	A/-	A/-	A/-	A/-	A/-	A/-	-	A/-	A/-	-	A/-	A/-	A/-	A/-	-	A/-	A/-	A/-	-	A/-	-	A/-	-	-	A/-	-	A/-	A/-	A/-	-	A/-	A/-	A/-	-	-	A/-	A/-	A/-	A/-	A/-
chr2_27.38475c	chromosome_2	27384750	A	A/T	A/T	A/T	A/T	A	A	A/T	T	A/T	T	A/T	T	A	T	T	A/T	T	T	T	T	A	T	T	A/T	A/T	A/T	A	T	A	A	T	A/T	A/T	T	A/T	A/T	T	A/T	A/T	A	A	A/T	T	A/T	T	T
chr2_27.624457	chromosome_2	27624457	A	A/G	A/G	A/G	A/G	G	G	A/G	A	A/G	A	A/G	A	G	A	A	A/G	A	A	A	A	G	A	A	A/G	A/G	A/G	G	A	G	G	A	A/G	A/G	A	A/G	A/G	A	A/G	A/G	G	G	A/G	A	A/G	A	A
chr2_27.624581c	chromosome_2	27624581	C	C/G	G	C/G	C/G	G	G	C/G	C/G	C/G	C/G	C/G	C/G	G	C/G	C/G	G	C/G	C/G	C/G	C/G	G	C/G	C/G	C/G	G	C/G	G	C/G	G	G	C/G	G	C/G	C/G	C/G	G	C/G	C/G	C/G	G	G	C/G	C/G	C/G	C/G	C/G
chr2_27.657306c	chromosome_2	27657306	G	A/G	A/G	A/G	A/G	A	A	A/G	G	A/G	G	A/G	G	A	G	G	A/G	G	G	G	G	A	G	G	A/G	A/G	A/G	A	G	A	A	G	A/G	A/G	G	A/G	A/G	G	A/G	A/G	A	A	A/G	G	A/G	G	G
chr2_27.747281	chromosome_2	27747281	C	C	C/T	C/T	C/T	C/T	T	C/T	C	C/T	C	C/T	C	C/T	C	C	C	C	C	C	C	C/T	C	C	C/T	C	C/T	C/T	C	C/T	C/T	C	C	C/T	C	C/T	C	C	C/T	C/T	C/T	C/T	C/T	C	C/T	C	C
chr2_27.920995	chromosome_2	27920995	G	G	C/G	G	G	G	G	G	C/G	G	C/G	G	C/G	G	C/G	C/G	C/G	C/G	C/G	C/G	C/G	G	C/G	C/G	G	C/G	G	G	C/G	G	G	C/G	C/G	G	C/G	G	C/G	C/G	G	G	G	G	G	C/G	G	C/G	C/G
chr2_27.987966	chromosome_2	27987966	C	C/G	C/G	C/G	C/G	G	G	C/G	C	C/G	C	C/G	C	G	C	C	C/G	C	C	C	C	G	C	C	C	C/G	C/G	G	C	G	G	C	C/G	C	C	C/G	C/G	C	C/G	C/G	G	G	C/G	C	C/G	C	C
chr2_28.01983	chromosome_2	28019830	A	A	A/T	A/T	A/T	A/T	A/T	A/T	A	A/T	A	A/T	A	A/T	A	A	A	A	A	A	A	A/T	A	A	A	A	A/T	A/T	A	A/T	A/T	A	A	A	A	A/T	A	A	A/T	A/T	A/T	A/T	A/T	A	A/T	A	A
chr2_28.046836	chromosome_2	28046836	C	C	C/T	C/T	C/T	C/T	C/T	C/T	C	C/T	C	C/T	C	C/T	C	C	C	C	C	C	C	C/T	C	C	C	C	C/T	T	C	C/T	C/T	C	C	C	C	C/T	C	C	C/T	C/T	C/T	C/T	C/T	C	C/T	C	C
chr2_28.187005	chromosome_2	28187005	A	A	A/T	A	A/T	A	A	A/T	A	A/T	A/T	A	A	A/T	A/T	A	A/T	A	A	A/T	A	A	A	A	A	A	A/T	A	A/T	A	A	A	A	A/T	A	A	A	A/T	A	A/T	A/T	A	A	A	A/T	A/T	A
chr2_28.465696	chromosome_2	28465696	C	C	A/C	C	C	C	C	C	A/C	C	A/C	C	A/C	C	A/C	A/C	A/C	A/C	A/C	A/C	A/C	C	A/C	A/C	A/C	A/C	C	C	A/C	C	C	A/C	A/C	A/C	A/C	C	A/C	A/C	C	C	C	C	C	A/C	C	A/C	A/C
chr2_28.465742c	chromosome_2	28465742	T	C/T	C	T	C/T	C	C	C/T	C/T	T	C/T	C/T	C/T	C	C/T	C/T	C	C/T	C/T	C/T	C/T	C	C/T	C/T	C/T	C	C/T	C	C/T	C	C	C/T	C	C/T	C/T	T	C	C/T	T	T	C	C	C/T	C/T	T	C/T	C/T
chr2_28.592051c	chromosome_2	28592051	G	A/G	A/G	A/G	A/G	G	G	A/G	A	A/G	A	A/G	A	G	A	A	A/G	A	A	A	A	G	A	A	A	A/G	A/G	G	A	G	G	A	A/G	A	A	A/G	A/G	A	A/G	A/G	G	G	A/G	A	A/G	A	A
chr2_28.6202	chromosome_2	28620200	G	C/G	G	G	G	C/G	C/G	G	G	G	G	G	G	C/G	G	G	C/G	G	G	G	G	C/G	G	G	G	C/G	G	C/G	G	C/G	C	G	C/G	G	G	G	C/G	G	G	G	C/G	C	G	G	G	G	G
chr2_28.620278c	chromosome_2	28620278	A	A/C	A	A/C	A/C	A	A	A/C	A/C	C	A/C	A/C	A/C	A	A/C	A/C	A	A/C	A/C	A/C	A/C	A	A/C	A/C	A/C	A	A/C	A	A/C	A	A	A/C	A	A/C	A/C	A/C	A	A/C	A/C	A/C	A	A	A/C	A/C	A/C	A/C	A/C
chr2_28.658488	chromosome_2	28658488	C	C/T	C	T	C/T	C	C	C/T	C/T	C/T	C/T	C/T	C/T	C	C/T	C/T	C	C/T	C/T	C/T	C/T	C	C/T	C/T	C/T	C	C/T	C	C/T	C	C	C/T	C	C/T	C/T	C/T	C	C/T	C/T	C/T	C	C	C/T	C/T	C/T	C/T	C/T
chr2_28.658517	chromosome_2	28658517	A	A/G	G	G	G	A/G	A/G	G	G	G	G	G	G	A/G	G	G	A/G	G	G	G	G	A/G	G	G	G	A/G	G	A/G	G	A/G	A/G	G	A/G	G	G	G	A/G	G	G	G	A/G	?	G	G	G	G	G
chr2_3.125281	chromosome_2	3125281	G	C/G	G	G	C/G	C/G	G	G	G	C/G	C/G	G	G	C/G	G	G	C/G	G	G	G	C/G	C/G	G	G	G	C/G	C/G	C/G	G	C/G	C/G	G	C/G	G	G	G	C/G	G	G	G	C/G	C/G	C/G	G	G	C/G	G
chr2_3.125832	chromosome_2	3125832	C	C	C/T	C/T	C/T	T	T	C/T	C	C	C	C/T	C	C	C	C	C	C	C	C	C	C	C	C	C	C	C/T	C	C	C/T	C/T	C	C/T	C	C	C/T	C	C	C	C	C/T	C	C/T	C/T	C/T	C	C/T
chr2_3.285053	chromosome_2	3285053	G	G	G/T	G/T	G/T	G/T	G/T	G/T	G	G	G	G/T	G	G	G	G	G	G	G	G	G	G	G	G	G	G	G/T	G	G	G/T	G/T	G	G/T	G	G	G/T	G	G	G	G	G/T	G	G/T	G/T	G/T	G	G/T
chr2_3.756898	chromosome_2	3756898	C	C	C/G	C/G	C/G	C/G	--	C/G	C	C	C	C/G	C	C	C	C	C	C	C	C	C	C	C	C	C	C	C/G	C	C	C/G	C/G	C	C/G	C	C	C/G	C	C	C	C	C/G	C	C/G	C/G	C/G	C	C/G
chr2_3.922365	chromosome_2	3922365	C	A/C	C	C	A/C	A/C	C	C	C	A/C	A/C	C	C	A/C	C	C	A/C	C	C	C	C	A/C	C	C	C	A/C	A/C	A/C	C	A/C	A/C	C	A/C	C	C	C	A/C	C	C	C	A/C	A/C	A/C	C	C	A/C	C
chr2_4.337366	chromosome_2	4337366	A	A	A/T	A/T	A/T	A/T	A/T	A/T	A	A	A	A/T	A	A	A	A	A	A	A	A	A	A	A	A	A	A	A/T	A	A	A/T	A/T	A	A/T	A	A	A/T	A	A	A	A	A/T	A	A/T	A/T	A/T	A	A/T
chr2_4.633461c	chromosome_2	4633461	G	G/T	G/T	G/T	G	G	G/T	G/T	T	G/T	G/T	G/T	T	G/T	T	T	G/T	T	T	T	T	G/T	T	T	T	G/T	G	G/T	T	G	G	T	G	T	T	G/T	G/T	T	T	T	G	G/T	G	G/T	G/T	G/T	G/T
chr2_4.803325	chromosome_2	4803325	T	A/T	T	T	A/T	A/T	T	T	T	A/T	A/T	A/T	A/T	A/T	T	T	A/T	T	T	T	T	A/T	T	T	A/T	A/T	A/T	A/T	T	A/T	A/T	T	A/T	T	T	T	A/T	A/T	A/T	T	A/T	A/T	A/T	A/T	T	A/T	T
chr2_4.827898c	chromosome_2	4827898	G	G/T	G	G/T	G	G	G/T	G/T	G/T	G	G	G	G	G	G/T	G/T	G	G/T	G/T	G/T	G/T	G	G/T	G/T	G	G	G	G	G/T	G	G	G/T	G	G/T	G/T	G/T	G	G	G	G/T	G	G	G	G	G/T	G	G/T
chr2_5.001299	chromosome_2	5001299	C	C/T	C	C/T	C	C	C/T	C	C	C/T	C/T	C	C/T	C	C/T	C/T	C/T	C/T	C/T	C	C	C	C	C	C/T	C	C	C/T	C	C	C	C/T	C	C	C/T	C	C/T	C	C/T	C	C/T	C	C	C/T	C	C	C/T
chr2_5.94454	chromosome_2	5944540	G	A/G	G	G	A/G	A/G	G	G	G	A/G	A/G	G	G	A/G	G	G	A/G	G	G	G	G	A/G	G	G	A/G	A/G	A/G	A/G	G	A/G	A/G	G	A/G	G	G	G	A/G	G	G	G	A/G	A	A/G	A/G	G	A/G	G
chr2_6.245503	chromosome_2	6245503	T	C/T	T	T	C/T	C/T	T	T	T	C/T	C/T	T	T	C/T	T	T	C/T	T	T	T	T	C/T	T	T	C/T	C/T	C/T	C/T	T	C/T	C/T	T	C/T	T	T	T	C/T	T	T	T	C/T	C/T	C/T	T	T	C/T	T
chr2_6.245599	chromosome_2	6245599	A	A/G	A	A/G	A	A	A/G	A/G	A/G	A	A	A/G	A/G	A	A/G	A/G	A	A/G	A/G	A/G	A/G	A	A/G	A/G	A	A	A	A	A/G	A	A	A/G	A	A/G	A/G	A/G	A	A/G	A/G	A/G	A	A	A	A/G	A/G	A	A/G
chr2_6.304727	chromosome_2	6304727	C	C/G	C	C	C/G	C/G	C	C	C	C/G	C/G	C	C	C/G	C	C	C/G	C	C	C	C	C/G	C	C	C/G	C/G	C/G	C/G	C	C/G	C/G	C	C/G	C	C	C	C/G	C	C	C	C/G	C/G	C/G	C	C	C/G	C
chr2_6.304781c	chromosome_2	6304781	G	A/-	-	A/-	-	-	A/-	A/-	A/-	-	-	A/-	A/-	-	A/-	A	-	A	A/-	A/-	A/-	-	A/-	A/-	-	-	-	-	A/-	-	-	A/-	-	A/-	A/-	A/-	-	A/-	A/-	A/-	-	-	-	A/-	A/-	-	A/-
chr2_6.418102	chromosome_2	6418102	C	C/T	C	C/T	C	C	C/T	T	C/T	C	C	C/T	C/T	C	C/T	C/T	C	C/T	C/T	C/T	C/T	C	C/T	C/T	C	C	C	C	C/T	C	C	T	C	C/T	C/T	C/T	C	T	C/T	C/T	C	C	C	C/T	C/T	C	C/T
chr2_6.445079	chromosome_2	6445079	C	C/G	C	C/G	C	C	C/G	C/G	C/G	C	C	C/G	C/G	C	C/G	C/G	C	C/G	C/G	C/G	C/G	C	C/G	C/G	C	C	C	C	C/G	C	C	C/G	C	C/G	C/G	C/G	C	C/G	C/G	C/G	C	C	C	C/G	C/G	C	C/G
chr2_6.94522	chromosome_2	6945220	G	G	C/G	C/G	G	C/G	C/G	C/G	C/G	G	G	C/G	C/G	G	G	G	G	C/G	C/G	G	C/G	G	C/G	G	C/G	C/G	G	C/G	C/G	C/G	C/G	C/G	C/G	G	C/G	C/G	C/G	G	C/G	C/G	G	C/G	C/G	G	G	G	C/G
chr2_7.10623c	chromosome_2	7106230	C	C	C/T	C	C/T	C/T	C	C	C	C/T	C	C	C/T	C	C/T	C/T	C/T	C/T	C/T	C/T	C/T	C/T	C/T	C	C/T	C	C/T	C	C	C	C/T	C/T	C/T	C/T	C	C/T	C/T	C	C/T	C	C	C/T	C/T	C	C/T	C/T	C
chr2_7.106241c	chromosome_2	7106241	C	C	C/T	C	C/T	C/T	C	C	C	C/T	C	C	C/T	C	C/T	C/T	C/T	C/T	C/T	C/T	C/T	C/T	C/T	C	C/T	C	C/T	C	C	C	C/T	C/T	C/T	C/T	C	C/T	C/T	C	C/T	C	C	C/T	C/T	C	C/T	C/T	C
chr2_7.10627c	chromosome_2	7106270	C	C	C/T	C	C/T	C/T	C	C	C	C/T	C	C	C/T	C	C/T	C/T	C/T	C/T	C/T	C/T	C/T	C/T	C/T	C	C/T	C	?	C	C	C	C/T	C/T	C/T	C/T	C	C/T	C/T	C	C/T	C	C	C/T	C/T	C	C/T	C/T	C
chr2_7.106283c	chromosome_2	7106283	T	T	A/T	T	A/T	A/T	T	T	T	A/T	T	T	A/T	T	A/T	A/T	A/T	A/T	A/T	A/T	A/T	A/T	A/T	T	A/T	T	A/T	T	T	T	A/T	A/T	A/T	A/T	T	A/T	A/T	T	A/T	T	T	A/T	A/T	T	A/T	A/T	T
chr2_7.308774	chromosome_2	7308774	G	G	C/G	C/G	C	C/G	C/G	C/G	G	G	G	C/G	G	G	G	G	G	G	G	G	G	G	G	G	G	G	C/G	G	G	C/G	C/G	G	C/G	G	G	C/G	G	G	G	G	C	G	C/G	C/G	C/G	G	C/G
chr2_7.971989	chromosome_2	7971989	G	G	C/G	C/G	C/G	C/G	C/G	C/G	G	G	G	C/G	G	G	G	G	G	G	G	G	G	G	G	G	G	G	C/G	G	G	C/G	C/G	G	C/G	G	G	C/G	G	G	G	G	C/G	G	G	C/G	C/G	G	C/G
chr2_7.990192	chromosome_2	7990192	C	G/T	G	G	G/T	G/T	G	G	G	G/T	G/T	G	G	G/T	G	G	G/T	G	G	G	G/T	G/T	G	G	G/T	G/T	G/T	G/T	G	G/T	G/T	G	G/T	G	G	G	G/T	G	G	G	G/T	G/T	G/T	G	G	G/T	G
chr2_7.99021	chromosome_2	7990210	G	A	A/G	A	A	A	A	A	A/G	A/G	A/G	A	A/G	A/G	A/G	A/G	A/G	A/G	A/G	A/G	A/G	A/G	A/G	A/G	A/G	A/G	A	A/G	A/G	A	A	A/G	A	A/G	A/G	A	A/G	A/G	A/G	A/G	A	A/G	A/G	A	A	A/G	A
chr2_7.990292	chromosome_2	7990292	A	A/T	A	A	A/T	A/T	A	A	A	A/T	A/T	A	A	A/T	A	A	A/T	A	A	A	A/T	A/T	A	A	A/T	A/T	A/T	A/T	A	A/T	A/T	A	A/T	A	A	A	A/T	A	A	A	A/T	T	A/T	A	A	A/T	A
chr2_7.990325	chromosome_2	7990325	C	C/G	C/T	C/T	G/T	G/T	C/T	C/T	C	C/G	C/G	C/T	C	C/G	C	C	C/G	C	C	C	C/G	C/G	C	C	C/G	C/G	G/T	C/G	C	G/T	G/T	C	G/T	C	C	C/T	C/G	C	C	C	G/T	G	C/G	C/T	C/T	C/G	C/T
chr2_8.003546	chromosome_2	8003546	G	A/G	G	G	?	A/G	G	G	G	A/G	A/G	G	G	A	G	G	A/G	G	G	G	A/G	A/G	G	G	A/G	A/G	A/G	A/G	G	A/G	A/G	G	A/G	G	G	G	A/G	G	G	G	A/G	A/G	A/G	G	G	A/G	G
chr2_8.164211	chromosome_2	8164211	T	A/T	T	T	A/T	A/T	T	T	T	A/T	A/T	T	T	A/T	T	T	A/T	T	T	T	A/T	A/T	T	T	A/T	A/T	A/T	A/T	T	A/T	A/T	T	A/T	T	T	T	A/T	T	T	T	A/T	A/T	A/T	T	T	A/T	T
chr2_8.164281	chromosome_2	8164281	C	G/-	C/-	C/-	C/G	C/G	C/-	C/-	-	G/-	G/-	C/-	-	G/-	-	-	G/-	-	-	-	G/-	G/-	-	-	G/-	G/-	C/G	G/-	-	C/G	C/G	-	C/G	-	-	C/-	G/-	-	-	-	C/G	G/-	G/-	C/-	C/-	G/-	C/-
chr2_9.184282	chromosome_2	9184282	C	A/C	C	A/C	C	C	A/C	A/C	A/C	C	C	A/C	A/C	C	A/C	A/C	C	A/C	A/C	A/C	A/C	C	A/C	A/C	A/C	C	C	C	A/C	C	C	A/C	C	A/C	A/C	A/C	C	A/C	A/C	A/C	C	C	C	A/C	A/C	C	A/C
chr2_9.184693	chromosome_2	9184693	C	C	C/G	C	C	C	C	C	C/G	C/G	C/G	C	C/G	C/G	C/G	C/G	C/G	C/G	C/G	C/G	C/G	C/G	C/G	C/G	C/G	C/G	C	C/G	C	C	C	C/G	C	C/G	C/G	C	C/G	C/G	C/G	C/G	C	C	C	C	C	C/G	C
chr2_9.486013	chromosome_2	9486013	A	A	A/T	A/T	A/T	A/T	A/T	A/T	A	A	A	A/T	A	A	A	A	A	A	A	A	A	A	A	A	A	A	A/T	A	A/T	A/T	A/T	A	A/T	A	A	A/T	A	A	A	A	A/T	A/T	A/T	A/T	A/T	A	A/T
chr2_9.486087	chromosome_2	9486087	A	A/G	A	A/G	A	A	A/G	A/G	A/G	A	A	A/G	A/G	A	A/G	A/G	A	A/G	A/G	A/G	A/G	A	A/G	G	A/G	A	A	A	A/G	A	A	A/G	A	A/G	A/G	A/G	A	A/G	A/G	A/G	A	A	A	A/G	A/G	A	A/G
chr2_9.994994	chromosome_2	9994994	C	C/T	C	C/T	C	C	C/T	C/T	C/T	C	C	C/T	C/T	C	C/T	C/T	C	C/T	C/T	C/T	C	C	C/T	C/T	C/T	C	C	C	C/T	C	C	C/T	C	C/T	C/T	C/T	C	C/T	C/T	C/T	C	C	C	C/T	C/T	C	C/T
chr3_0.104302c	chromosome_3	104302	G	G/T	G	G	G/T	G/T	G	G	G/T	G	G/T	G/T	G	G/T	G/T	G/T	G/T	G/T	G	G	G/T	G/T	G/T	G/T	G	G/T	G/T	G	G/T	G/T	G/T	G/T	G/T	G	G	G/T	G/T	G/T	G	G	G	G/T	G	G	G/T	G	G/T
chr3_0.25191	chromosome_3	251910	C	C/G	C	C	C/G	C/G	C	C	C/G	C	C/G	C/G	C	C/G	C/G	C/G	C/G	C/G	C	C	C/G	C/G	C/G	C/G	C	C/G	C/G	C	C/G	C/G	C/G	C/G	C/G	C	C	C/G	C/G	C/G	C	C	C	C/G	C	C	C/G	C	?
chr3_0.357758	chromosome_3	357758	T	C/T	T	T	T	C/T	T	C/T	C/T	T	T	T	C/T	C/T	T	T	T	C/T	T	C/T	C/T	C/T	T	C/T	T	C/T	C/T	T	C/T	T	T	T	C/T	T	T	T	T	C/T	T	C/T	T	C/T	C/T	C/T	C/T	C/T	C/T
chr3_0.361349c	chromosome_3	361349	C	A/C	C	C	?	A/C	C	C	A/C	C	A/C	A/C	C	A/C	A/C	A/C	A/C	A/C	C	C	A/C	A/C	A/C	A/C	C	A/C	A/C	C	A/C	A/C	A/C	A/C	A/C	C	C	A/C	A/C	A/C	C	C	C	A/C	C	C	A/C	C	A/C
chr3_0.361363	chromosome_3	361363	T	A/T	T	T	A/T	A/T	T	T	A/T	T	A/T	A/T	T	A/T	A/T	A/T	A/T	A/T	T	T	A/T	A/T	A/T	A/T	T	A/T	A/T	T	A/T	A/T	A/T	A/T	A/T	T	T	A/T	A/T	A/T	T	T	T	A/T	T	T	A/T	T	A/T
chr3_0.405875c	chromosome_3	405875	G	C/G	G	G	C/G	C/G	G	G	C/G	G	C/G	C/G	G	C/G	C/G	C/G	C/G	C/G	G	G	C/G	C/G	C/G	C/G	G	C/G	C/G	G	C/G	C/G	C/G	C/G	C/G	G	G	C/G	C/G	C/G	G	G	G	C/G	G	G	C/G	G	C/G
chr3_0.426312c	chromosome_3	426312	T	A/T	A	A	A/T	A/T	A	A	A/T	A	A/T	A/T	A	A/T	A/T	A/T	A/T	A/T	A	A	A/T	A/T	A/T	A/T	A	A/T	A/T	A	A/T	A/T	A/T	A/T	A/T	A	A	A/T	A/T	A/T	A	A	A	A/T	A	A	A/T	A	A/T
chr3_0.426387c	chromosome_3	426387	G	A/T	A	A	A/T	A/T	A	A	A/T	A	A/T	A/T	A	A/T	A/T	A/T	A/T	A/T	A	A	A/T	A/T	A/T	A/T	A	A/T	A/T	A	A/T	A/T	A/T	A/T	A/T	A	A	A/T	A/T	A/T	A	A	A	A/T	A	A	A/T	A	A/T
chr3_0.426408c	chromosome_3	426408	A	G/T	G	G	G/T	T	G	G	G/T	G	G/T	G/T	G	G/T	G/T	G/T	G/T	G/T	G	G	G/T	T	G/T	G/T	G	G/T	G/T	G	G/T	G/T	G/T	G/T	T	G	G	G/T	G/T	G/T	G	G	G	G/T	G	G	G/T	G	G/T
chr3_0.455471c	chromosome_3	455471	A	A/-	-	-	A/-	A/-	-	-	A/-	-	A/-	A/-	-	A/-	A/-	A/-	A/-	A/-	-	-	A/-	A/-	A/-	A/-	-	A/-	A/-	-	A/-	A/-	A/-	A/-	A/-	-	-	A/-	A/-	A/-	-	-	-	A/-	-	-	A/-	-	A/-
chr3_0.455473c	chromosome_3	455473	A	G/-	G	G	G/-	G/-	G	G	G/-	G	G/-	G/-	G	G/-	G/-	G/-	G/-	G/-	G	G	G/-	G/-	G/-	G/-	G	G/-	G/-	G	G/-	G/-	G/-	G/-	G/-	G	G	G/-	G/-	G/-	G	G	G	G/-	G	G	G/-	G	G/-
chr3_0.545528c	chromosome_3	545528	A	A/T	A	A	A/T	A/T	A	A	A/T	A	A/T	A/T	A	A/T	A/T	A/T	A/T	A/T	A	A	A/T	A/T	A/T	A/T	A	A/T	A/T	A	A/T	A/T	A/T	A/T	A/T	A	A	A/T	A/T	A/T	A	A	A	A/T	A	A	A/T	A	A/T
chr3_0.669366c	chromosome_3	669366	C	C	C/T	C/T	C/T	C/T	C	C	C	C/T	C/T	C	C	C/T	C/T	C	C/T	C/T	C/T	C/T	C	C/T	C/T	C/T	C/T	C	C/T	C	C	C	C/T	C/T	C/T	C/T	C	C/T	C/T	C	C/T	C	C	C/T	C/T	C	C/T	C/T	C
chr3_0.669368c	chromosome_3	669368	C	C	C/G	C/G	C/G	C/G	C	C	C	C/G	C/G	C	C	C/G	C/G	C	C/G	C/G	C/G	C/G	C	C/G	C/G	C/G	C/G	C	C/G	C	C	C	C/G	C/G	C/G	C/G	C	C/G	C/G	C	C/G	C	C	C/G	C/G	C	C/G	C/G	C
chr3_0.669521c	chromosome_3	669521	C	C/T	C	C	C/T	C/T	C	C	C/T	C	C/T	C/T	C	C/T	C/T	C/T	C/T	C/T	C	C	C/T	C/T	C/T	C/T	C	C/T	C/T	C	C/T	C/T	C/T	C/T	C/T	C	C	C/T	C/T	C/T	C	C	C	C/T	C	C	C/T	C	C/T
chr3_0.793639	chromosome_3	793639	T	T	C/T	T	C/T	C/T	?	T	C/T	T	T	C/T	C/T	T	T	C/T	T	C/T	C/T	T	C/T	C/T	C/T	C/T	C/T	C/T	T	C/T	T	C/T	C/T	C/T	C/T	T	C/T	C/T	C/T	T	C/T	T	T	C/T	C/T	C/T	T	T	C/T
chr3_0.793647c	chromosome_3	793647	T	T/-	T	T	T/-	T/-	T	T	T/-	T	T/-	T/-	T	T/-	T/-	T/-	T/-	T/-	T	T	T/-	T/-	T/-	T/-	T	T/-	T/-	T	T/-	T/-	T/-	T/-	T/-	T	T	T/-	T/-	T/-	T	T	T	T/-	T	T	T/-	T	T/-
chr3_0.793648c	chromosome_3	793648	C	C/-	-	-	C/-	C/-	-	-	C/-	-	C/-	C/-	-	C/-	C/-	C/-	C/-	C/-	-	-	C/-	C/-	C/-	C/-	-	C/-	C/-	-	C/-	C/-	C/-	C/-	C/-	-	-	C/-	C/-	C/-	-	-	-	C/-	-	-	C/-	-	C/-
chr3_0.793654c	chromosome_3	793654	T	G/T	G	G	G/T	G/T	G	G	G/T	G	G/T	G/T	G	G/T	G/T	G/T	G/T	G/T	G	G	G/T	G/T	G/T	G/T	G	G/T	G/T	G	G/T	G/T	G/T	G/T	G/T	G	G	G/T	G/T	G/T	G	G	G	G/T	G	G	G/T	G	G/T
chr3_0.793655c	chromosome_3	793655	T	G/T	T	T	G/T	G/T	T	T	G/T	T	G/T	G/T	T	G/T	G/T	G/T	G/T	G/T	T	T	G/T	G/T	G/T	G/T	T	G/T	G/T	T	G/T	G/T	G/T	G/T	G/T	T	T	G/T	G/T	G/T	T	T	T	G/T	T	T	G/T	T	G/T
chr3_0.836562c	chromosome_3	836562	A	A/G	A	A/G	A/G	A/G	A	A	A	A/G	A/G	A/G	A/G	A/G	A/G	A	A/G	A	A	A	A	A/G	A	A	A/G	A/G	A/G	A/G	A	A	A/G	A	A/G	A	A	A	A/G	A/G	A/G	A	A/G	A/G	A/G	A/G	A	A/G	A
chr3_0.836582c	chromosome_3	836582	G	A/G	G	A/G	A/G	A/G	G	G	G	A/G	A/G	A/G	A/G	A/G	A/G	G	A/G	G	G	G	G	A/G	G	G	A/G	A/G	A/G	A/G	G	G	A/G	G	A/G	G	G	G	A/G	A/G	A/G	G	A/G	A/G	A/G	A/G	G	A/G	G
chr3_0.836585c	chromosome_3	836585	G	A/G	G	A/G	A/G	A/G	G	G	G	A/G	A/G	A/G	A/G	A/G	A/G	G	A/G	G	G	G	G	A/G	G	G	A/G	A/G	A/G	A/G	G	G	A/G	G	A/G	G	G	G	A/G	A/G	A/G	G	A/G	A/G	A/G	A/G	G	A/G	G
chr3_0.836698	chromosome_3	836698	G	G	A/G	G	A/G	A/G	A/G	G	A/G	G	G	A/G	A/G	G	G	A/G	G	A/G	A/G	G	A/G	A/G	A/G	A/G	A/G	A/G	G	A/G	G	A/G	A/G	A/G	A/G	G	A/G	A/G	A/G	G	A/G	G	G	A/G	A/G	A/G	G	G	A/G
chr3_0.869268c	chromosome_3	869268	C	C	C/-	C	C/-	C/-	C/-	C	C/-	C	C	C/-	C/-	C	C	C/-	C	C/-	C/-	C	C/-	C/-	C/-	C/-	C/-	C/-	C	C/-	C	C/-	C/-	C/-	C/-	C	C/-	C/-	C/-	C	C/-	C	C	C/-	C/-	C/-	C	C	C/-
chr3_0.869271c	chromosome_3	869270	C	G	C/G	G	C/G	C/G	C/G	G	C/G	G	G	C/G	C/G	G	G	C/G	G	C/G	C/G	G	C/G	C/G	C/G	C/G	C/G	C/G	G	C/G	G	C/G	C/G	C/G	C/G	G	C/G	C/G	C/G	G	C/G	G	G	C/G	C/G	C/G	G	G	C/G
chr3_0.869272c	chromosome_3	869271	C	C	C/G	C	C/G	C/G	C/G	C	C/G	C	C	C/G	C/G	C	C	C/G	C	C/G	C/G	C	C/G	C/G	C/G	C/G	C/G	C/G	C	C/G	C	C/G	C/G	C/G	C/G	C	C/G	C/G	C/G	C	C/G	C	C	C/G	C/G	C/G	C	C	C/G
chr3_0.86927c	chromosome_3	869272	T	-	T/-	-	T/-	T/-	T/-	-	T/-	-	-	T/-	T/-	-	-	T/-	-	T/-	T/-	-	T/-	T/-	T/-	T/-	T/-	T/-	-	T/-	-	T/-	T/-	T/-	T/-	-	T/-	T/-	T/-	-	T/-	-	-	T/-	T/-	T/-	-	-	T/-
chr3_0.869296c	chromosome_3	869296	C	T	C/T	T	C/T	C/T	C/T	T	C/T	T	T	C/T	C/T	T	T	C/T	T	C/T	C/T	T	C/T	C/T	C/T	C/T	C/T	C/T	T	C/T	T	C/T	C/T	C/T	C/T	T	C/T	C/T	C/T	T	C/T	T	T	C/T	C/T	C/T	T	T	C/T
chr3_0.972174	chromosome_3	972174	C	C	C/T	C	C/T	C/T	C/T	C	C/T	C	C	C/T	C/T	C	C	C/T	C	C/T	C/T	C	C/T	C/T	C/T	C/T	C/T	C/T	C	C/T	C	C/T	C/T	C/T	C/T	C	C/T	C/T	C/T	C	C/T	C	C	C/T	C/T	C/T	C	C	C/T
chr3_0.972201c	chromosome_3	972201	G	G	C/G	G	C/G	C/G	C/G	G	C/G	G	G	C/G	C/G	G	G	C/G	G	C/G	C/G	G	C/G	C/G	C/G	C/G	C/G	C/G	G	C/G	G	C/G	C/G	C/G	C/G	G	C/G	C/G	C/G	G	C/G	G	G	C/G	C/G	C/G	G	G	C/G
chr3_1.055824c	chromosome_3	1055824	G	C	C/G	C	C/G	C/G	C/G	C	C/G	C	C	C/G	C/G	C	C	C/G	C	C/G	C/G	C	C/G	C/G	C/G	C/G	C/G	C/G	C	C/G	C	C/G	C/G	C/G	C/G	C	C/G	C/G	C/G	C	C/G	C	C	C/G	C/G	C/G	C	C	C/G
chr3_1.133971c	chromosome_3	1133971	T	G/T	T	T	G/T	G/T	T	T	G/T	T	G/T	G/T	T	G/T	G/T	G/T	G/T	G/T	T	T	G/T	G/T	G/T	G/T	T	G/T	G/T	T	G/T	G/T	G/T	G/T	G/T	T	T	G/T	G/T	G/T	T	T	T	G/T	T	T	G/T	T	G/T
chr3_1.136064c	chromosome_3	1136064	G	C	C/T	C	C/T	C/T	C/T	C	C/T	C	C	C/T	C/T	C	C	C/T	C	C/T	C/T	C	C/T	C/T	C/T	C/T	C/T	C/T	C	C/T	C	C/T	C/T	C/T	C/T	C	C/T	C/T	C/T	C	C/T	C	C	C/T	C/T	C/T	C	C	C/T
chr3_1.184312	chromosome_3	1184312	T	C/T	C	C	C/T	C/T	C	C	C/T	C	C/T	C/T	C	C/T	C/T	C/T	C/T	C/T	C	C	C/T	C/T	C/T	C/T	C	C/T	C/T	C	C/T	C/T	C/T	C/T	C/T	C	C	C/T	C/T	C	C	C	C	C/T	C	C	C/T	C	C/T
chr3_1.208568c	chromosome_3	1208568	C	C	C/T	C/T	C/T	C/T	C/T	C	C/T	C	C	C/T	C/T	C	C	C/T	C	C/T	C/T	C	C/T	C/T	C/T	C/T	C/T	C/T	C	C/T	C	C/T	C/T	C/T	C/T	C	C/T	C/T	C/T	C	C/T	C	C	C/T	C/T	C/T	C	C	C/T
chr3_1.233154c	chromosome_3	1233154	G	C	C/G	C	C	C	C	C/G	C	C/G	C/G	C	C	C/G	C/G	C	C/G	C	C	C/G	C	C	C	C	C	C	C/G	C	C/G	C	C	C	C	C/G	C	C	C	C/G	C	C/G	C/G	C	C	C	C/G	C/G	C
chr3_1.412842	chromosome_3	1412842	G	G	A/G	G	A/G	A/G	G	G	G	A/G	G	G	G	A/G	G	A/G	A/G	G	A/G	A/G	G	G	A/G	A/G	A/G	A/G	G	G	G	A/G	G	A/G	G	G	A/G	A/G	A/G	A/G	A/G	A/G	A/G	A/G	G	G	A/G	G	G
chr3_1.553925c	chromosome_3	1553925	C	A/C	A	A/C	A	A	A/C	A/C	A	A/C	A	A	A/C	A	A	A	A	A	A/C	A	A	A	A	A	A/C	A	A	A/C	A	A	A	A/C	A	A/C	A/C	A	A	A/C	A/C	A/C	A/C	A	A/C	A/C	A	A/C	A
chr3_1.553938	chromosome_3	1553938	C	C/G	C	C/G	C	C	C/G	C/G	C	C/G	C	C	C/G	C	C	C	C	C	C/G	C	C	C	C	C	C/G	C	C	C/G	C	C	C	C/G	C	C/G	C/G	C	C	C/G	C/G	C/G	C/G	C	C/G	C/G	C	C/G	C
chr3_10.149417c	chromosome_3	10149417	A	A/T	T	T	T	A/T	T	A/T	A/T	T	A/T	T	A/T	A/T	A/T	A/T	T	T	A/T	A/T	A/T	T	A/T	A/T	T	A/T	A/T	A/T	A/T	A/T	A/T	T	A/T	T	T	A/T	A/T	T	A/T	T	T	A/T	T	T	A/T	A/T	A/T
chr3_10.606863	chromosome_3	10606863	G	A/G	A	A	A	A/G	A	A/G	A/G	A	A/G	A	A/G	A/G	A/G	A/G	A	A	A/G	A/G	A/G	A	A/G	A/G	A	A/G	A/G	A/G	A/G	?	A	A	A/G	A	A	A/G	A/G	A	A/G	A	A	A/G	A	A	A/G	A/G	A/G
chr3_10.606876	chromosome_3	10606876	T	A/C	C	C	C	A/C	C	A/C	A/C	C	A/C	C	A/C	A/C	A/C	A/C	C	C	A	A/C	A/C	C	A/C	A/C	C	A/C	A/C	A/C	A/C	A/C	C	C	A	C	C	A/C	A/C	C	A/C	C	C	A/C	C	C	A/C	A/C	A/C
chr3_10.606961	chromosome_3	10606961	T	A/T	A	A	A	A/T	A	?	A/T	A	A/T	A	A/T	A/T	A/T	A/T	A	A	A/T	A/T	A/T	A	A/T	A/T	A	A/T	A/T	A/T	A/T	A/T	A	A	A/T	A	A	A/T	A/T	A	A/T	A	A	A/T	A	A	A/T	A/T	A/T
chr3_11.012746	chromosome_3	11012740	A	A	A/G	A/G	A	A/G	A/G	A/G	A/G	A	A	A/G	A/G	A	A	A	A	A/G	A/G	A	A/G	A	A/G	A	A/G	A/G	A	A/G	A/G	A/G	A/G	A/G	A/G	A	A/G	A/G	A/G	A	A/G	A/G	A	A/G	A/G	A	A	A	A/G
chr3_11.01274c	chromosome_3	11012746	C	C/G	C	C	C	C/G	C	C/G	C/G	C	C/G	C	C/G	C/G	C/G	C/G	C	C	C/G	C/G	C/G	C	C/G	C/G	C	C/G	C/G	C/G	C	G	C	C	C/G	C	C	C/G	C/G	C	C/G	C	C	C/G	C	C	C/G	C/G	C/G
chr3_11.012869	chromosome_3	11012869	A	A/C	A	A	A	A/C	A	A/C	A/C	A	A/C	A	A/C	A/C	A/C	A/C	A	A	A/C	A/C	A/C	A	A/C	A/C	A	A/C	A/C	A/C	A	A/C	A	A	A/C	A	A	A/C	A/C	A	A/C	A	A	A/C	A	A	A/C	A/C	A/C
chr3_11.012872	chromosome_3	11012872	A	C/-	-	-	-	C/-	-	C/-	C/-	-	C/-	-	C/-	C/-	C/-	C/-	-	-	C/-	C/-	C/-	-	C/-	C/-	-	C/-	C/-	C/-	-	C/-	-	-	C/-	-	-	C/-	C/-	-	C/-	-	-	C/-	-	-	C/-	C/-	C/-
chr3_11.104214	chromosome_3	11104214	T	C/-	-	-	-	C/-	-	C/-	C/-	-	C/-	-	C/-	C/-	C/-	C	-	-	C/-	C/-	C/-	-	C/-	C/-	-	C/-	C/-	C/-	-	C/-	-	-	C/-	-	-	C/-	C/-	-	C/-	-	-	C/-	-	-	C/-	C/-	C/-
chr3_11.349301c	chromosome_3	11349301	A	A/T	A	A	A	A/T	A	A/T	A	A	A/T	A	A/T	A/T	A/T	A/T	A	A	A/T	A/T	A/T	A	A/T	A/T	A	T	A/T	A/T	A	A/T	A	A	A/T	A	A	A/T	A/T	A	A/T	A	A	A/T	A	A	A/T	A/T	A/T
chr3_11.374317c	chromosome_3	11374317	C	A/C	A/C	A/C	A	C	A/C	C	A/C	A	A/C	A/C	C	A/C	A/C	A/C	A	A/C	C	A/C	C	A	C	A/C	A/C	C	A/C	C	A/C	C	A/C	A/C	C	A	A/C	C	C	A	C	A/C	A	C	A/C	A	A/C	A/C	C
chr3_11.544922c	chromosome_3	11544922	A	A/C	C	C	C	A/C	C	A/C	C	C	A/C	C	A/C	A/C	A/C	A/C	C	C	A/C	A/C	A/C	C	A/C	A/C	C	A/C	A/C	A/C	C	A/C	C	C	A/C	C	C	A/C	A/C	C	A/C	C	C	A/C	C	C	A/C	A/C	A/C
chr3_11.544963c	chromosome_3	11544963	A	A/C	A	A	A	A/C	A	A/C	A	A	A/C	A	A/C	A/C	A/C	A/C	A	A	A/C	A/C	A/C	A	A/C	A/C	A	A/C	A/C	A/C	A	A/C	A	A	A/C	A	A	A/C	A/C	A	A/C	A	A	A/C	A	A	A/C	A/C	A/C
chr3_11.64811c	chromosome_3	11648110	C	C/T	T	T	T	C/T	T	C/T	T	T	C/T	T	C/T	C/T	C/T	C/T	T	T	C/T	C/T	C/T	T	C/T	C/T	T	C/T	C/T	C/T	T	C/T	T	T	C/T	T	T	C/T	C/T	T	C/T	T	T	C/T	T	T	C/T	C/T	C/T
chr3_12.176524	chromosome_3	12176524	G	A	A/G	A/G	A	A/G	A/G	A/G	A/G	A	A	A/G	A/G	A	A	A	A	A/G	A/G	A	A/G	A	A/G	A	A/G	A/G	A	A/G	A/G	A/G	A/G	A/G	A/G	A	A/G	A/G	A/G	A	A/G	A/G	A	A/G	A/G	A	A	A/G	A/G
chr3_12.805231	chromosome_3	12805231	T	G/T	T	T	T	G/T	T	G/T	T	G/T	G/T	T	G/T	G/T	G/T	G/T	T	T	G/T	G/T	G/T	T	G/T	G/T	T	G/T	?	G/T	T	G/T	T	T	G/T	T	T	G/T	G/T	T	G/T	T	T	G/T	T	T	G/T	G/T	G/T
chr3_12.975533c	chromosome_3	12975533	A	A/G	G	G	G	A/G	G	A/G	G	A/G	A/G	G	A/G	A/G	A/G	A/G	G	G	A/G	A/G	A/G	G	A/G	A/G	G	A/G	A/G	A/G	G	A/G	G	G	A/G	G	G	A/G	A/G	G	A/G	G	G	A/G	G	G	A/G	A/G	A/G
chr3_13.327268	chromosome_3	13327268	G	G/T	G	G	G	G/T	G	G/T	G	T	G/T	G	G/T	G/T	G/T	G/T	G	G	G/T	G/T	G/T	G	G/T	G/T	G	G/T	G/T	G/T	G	G/T	G	G	T	G	G	G/T	T	G	G/T	G	G	G/T	G	G	G	T	G/T
chr3_13.336658c	chromosome_3	13336658	C	C/-	-	-	-	C/-	-	C/-	-	C/-	C/-	-	C/-	C/-	C/-	C/-	-	-	C/-	C/-	C/-	-	C/-	C/-	-	C/-	C/-	C/-	-	C/-	-	-	C/-	-	-	C/-	C/-	-	C/-	-	-	C/-	-	-	-	C/-	C/-
chr3_13.889605c	chromosome_3	13889605	G	A/G	A/G	A/G	A	G	A/G	G	A/G	A/G	A/G	A/G	G	A/G	A/G	A/G	A	A/G	G	A/G	G	A	G	A/G	A/G	G	A/G	G	A/G	G	A/G	A/G	A/G	A	A/G	G	G	A	A/G	A/G	A	G	G	A	A	G	G
chr3_14.124476	chromosome_3	14124476	C	A	A/G	A	A/G	A	A	A	A	A/G	A/G	A	A	A/G	A/G	A/G	A/G	A	A	A/G	A	A/G	A	A/G	A	A	A/G	A	A	A	A	A	A	A/G	A	A	A	A/G	A/G	A	A/G	A	A	A/G	A/G	A	A
chr3_15.80301	chromosome_3	15803010	T	G	G/T	G	G/T	G/T	G	G	G	G/T	G/T	G	G/T	G/T	G/T	G/T	G/T	G	G	G/T	G	G/T	G	G/T	G	G	G/T	G	G	G	G	G	G	G/T	G	G	G	G/T	G/T	G	G/T	G	G	G/T	G/T	G	G/T
chr3_15.803015	chromosome_3	15803015	T	T	C/T	T	C/T	C/T	T	T	T	C/T	C/T	T	C/T	C/T	C/T	C/T	C/T	T	T	C/T	T	C/T	T	C/T	T	T	C/T	T	T	T	T	T	T	C/T	T	T	T	C/T	C/T	T	C/T	T	T	C/T	C/T	T	C/T
chr3_16.0145	chromosome_3	16014500	T	C/T	A/T	T	A/T	A/C	T	C/T	T	A/C	A/T	T	A/C	A/C	A/C	A/C	A/T	T	C/T	A/C	T	A/T	C/T	A/C	T	C/T	A/T	C/T	T	C/T	T	T	T	A/T	T	C/T	T	A/T	A/C	C/T	A/T	C/T	C/T	A/T	A/T	C/T	A/C
chr3_16.486868c	chromosome_3	16486868	T	C/T	T	T	T	C/T	T	C/T	T	C/T	T	T	C/T	C/T	C/T	C/T	T	T	C/T	C/T	T	T	C/T	C/T	T	C/T	T	C/T	T	C/T	T	T	T	T	T	C/T	T	T	C/T	C/T	T	C/T	C/T	T	T	C/T	C/T
chr3_16.890935c	chromosome_3	16890935	T	C/T	C/T	C	C/T	T	C	C/T	C	T	C/T	C	T	T	T	T	C/T	C	C/T	T	C	C/T	C/T	T	C	C/T	C/T	C/T	C	C/T	C	C	C	C/T	C	C/T	C	C/T	T	C/T	C/T	C/T	C/T	C/T	C/T	C/T	T
chr3_16.890937c	chromosome_3	16890937	T	A/C	A/C	C	A/C	A	C	A/C	C	A	A/C	C	A	A	A	A	A/C	C	A/C	A	C	A/C	A/C	A	C	A/C	A/C	A/C	C	A/C	C	C	C	A/C	C	A/C	C	A/C	A	A/C	A/C	A/C	A/C	A/C	A/C	A/C	A
chr3_16.920664c	chromosome_3	16920664	G	A/G	A/G	A	A/G	G	A	A/G	A	G	A/G	A	G	G	G	G	A/G	A	A/G	G	A	A/G	A/G	G	A	A/G	A/G	A/G	A	A/G	A	A	A	A/G	A	A/G	A	A/G	G	A/G	A/G	A/G	A/G	A/G	A/G	A/G	G
chr3_16.920688c	chromosome_3	16920688	G	A/G	A/G	A	A/G	G	A	A/G	A	G	A/G	A	G	G	G	G	A/G	A	A/G	G	A	A/G	A/G	G	A	A/G	A/G	A/G	A	A/G	A	A	A	A/G	A	A/G	A	A/G	G	?	A/G	A/G	A/G	A/G	A/G	A/G	G
chr3_17.311735c	chromosome_3	17311735	G	C/G	C	C/G	C/G	C	C/G	C	C/G	C	C/G	C/G	C	C	C	C	C/G	C/G	C	C	C/G	C/G	C	C	C/G	C	C/G	C	C/G	C	C/G	C/G	C/G	C/G	C/G	C	C/G	C/G	C	C	C/G	C	C	C/G	C/G	C	C
chr3_17.311876c	chromosome_3	17311876	T	C/G	C/G	C/G	G	C/G	C/G	C	C/G	C/G	G	C/G	C	C/G	C/G	C/G	G	C/G	C	C/G	C/G	G	C	C/G	C/G	C	G	C	C/G	C	C/G	C/G	C/G	G	C/G	C	C/G	G	C/G	C	G	C	C	G	G	C	C
chr3_17.451371	chromosome_3	17451371	G	A/G	G	G	G	A/G	G	A/G	G	A/G	G	G	A/G	A/G	A/G	A/G	G	G	A/G	A/G	G	G	A/G	A/G	G	A/G	G	A/G	G	A/G	G	G	G	G	G	A/G	G	G	A/G	A/G	G	A/G	A/G	G	G	A/G	A/G
chr3_17.480615c	chromosome_3	17480615	C	C/T	C	C/T	C/T	C	C/T	C	C/T	C	C/T	C/T	C	C	C	C	C/T	C/T	C	C	C/T	C/T	C	C	C/T	C	C/T	C	C/T	C	C/T	C/T	C/T	C/T	C/T	C	C/T	C/T	C	C	C/T	C	C	C/T	C/T	C	C
chr3_18.141431c	chromosome_3	18141431	G	G/-	G	G	G	G/-	G	G	G	G/-	G	G	G/-	G/-	G/-	G/-	G	G	G/-	G/-	G	G	G/-	G/-	G	G/-	G	G/-	G	G/-	G	G	G	G	G	G/-	G	G	G/-	G/-	G	G/-	G/-	G	G	G/-	G/-
chr3_18.141449c	chromosome_3	18141449	G	A/G	A/G	A/G	G	A/G	A/G	A/G	A/G	A/G	G	A/G	A/G	A/G	A/G	A/G	G	A/G	A	A/G	A/G	G	A	A	A/G	A	G	A	A/G	A	A/G	A/G	A/G	G	A/G	A	A/G	G	A/G	A	G	A	A	G	G	A	A/G
chr3_18.141451c	chromosome_3	18141451	A	A/C	A/C	A/C	A	A/C	A/C	A/C	A/C	A/C	A	A/C	A/C	A/C	A/C	A/C	A	A/C	C	A/C	A/C	A	C	C	A/C	C	A	C	A/C	C	A/C	A/C	A/C	A	A/C	C	A/C	A	A/C	C	A	C	C	A	A	C	A/C
chr3_18.141454c	chromosome_3	18141454	A	C/-	C/-	C/-	C	C/-	C/-	C/-	C/-	?	C	C/-	C/-	C/-	C/-	C/-	C	C/-	-	C/-	C/-	C	-	-	C/-	-	C	-	C/-	-	C/-	C/-	C/-	C	C/-	-	C/-	C	C/-	-	C	-	-	C	C	-	C/-
chr3_18.504707c	chromosome_3	18504707	A	G/T	G	G	G	G/T	G	G/T	G/T	G	G/T	G	G/T	G/T	G/T	G/T	G	G	G/T	G/T	G/T	G	G/T	G/T	G	G/T	G/T	G/T	G/T	G/T	G	G	G/T	G	G	G/T	G/T	G	G/T	G	G	G/T	G	G	G/T	G/T	G/T
chr3_18.504736c	chromosome_3	18504736	G	A/G	G	G	G	A/G	G	A/G	A/G	G	A/G	G	A/G	A/G	A/G	A/G	G	G	A/G	A/G	A/G	G	A/G	A/G	G	A/G	A/G	A/G	A/G	A/G	G	G	A/G	G	G	A/G	A/G	G	A/G	G	G	A/G	G	G	A/G	A/G	A/G
chr3_18.629716c	chromosome_3	18629716	C	C/-	C/-	C/-	-	C	C/-	C	C	-	C/-	C/-	C	C/-	C/-	C/-	-	C/-	C	C/-	C	-	C	C/-	C/-	C	C/-	C	C	C	C/-	C/-	C	-	C/-	C	C	-	C	C/-	-	C	C/-	-	C/-	C/-	C
chr3_18.737184c	chromosome_3	18737184	G	A/G	G	G	G	A/G	G	A/G	A/G	G	A/G	G	A/G	A/G	A/G	A/G	G	G	A/G	A/G	A/G	G	A/G	A/G	G	A/G	A/G	A/G	A/G	A/G	G	G	A/G	G	G	A/G	A	G	A/G	G	G	A/G	G	G	A/G	A/G	A/G
chr3_18.737227	chromosome_3	18737227	C	A/C	A	A	A/C	A/C	A	A/C	A/C	A	A	A/C	A	A/C	A	A	A	A	A	A/C	A/C	A/C	A/C	A/C	A	A/C	A/C	A	A/C	A/C	A/C	A	A/C	A/C	A	A/C	A	A/C	A	A/C	A	A/C	A/C	A	A/C	A/C	A
chr3_18.786682	chromosome_3	18786682	G	G	A/G	A/G	A/G	A/G	G	G	G	A/G	G	G	G	A/G	A/G	G	A/G	A/G	A/G	A/G	G	A/G	A/G	G	A/G	G	A/G	G	G	G	A/G	A/G	A/G	A/G	G	A/G	A/G	G	A/G	G	G	A/G	A/G	G	A/G	A/G	G
chr3_18.786699	chromosome_3	18786699	G	T	C/T	C/T	C/T	C/T	T	T	T	C/T	T	T	T	C/T	C/T	T	C/T	C/T	C/T	C/T	T	C/T	C/T	T	C/T	T	C/T	T	T	T	C/T	C/T	C/T	C/T	T	C/T	C/T	T	C/T	T	T	C/T	C/T	T	C/T	C/T	T
chr3_18.786716	chromosome_3	18786716	G	G	G/T	G/T	G/T	G/T	G	G	G	G/T	G	G	G	G/T	G/T	G	G/T	G/T	G/T	G/T	G	G/T	G/T	G	G/T	G	G/T	G	G	G	G/T	G/T	G/T	G/T	G	G/T	G/T	G	G/T	G	G	G/T	G/T	G	G/T	G/T	G
chr3_18.786753	chromosome_3	18786753	C	-	C/-	C/-	C/-	C/-	-	-	-	C/-	-	-	-	C/-	C/-	-	C/-	C/-	C/-	C/-	-	C/-	C/-	-	C/-	-	C/-	-	-	-	C/-	C/-	C/-	C/-	-	C/-	C/-	-	C/-	-	-	C/-	C/-	-	C/-	C/-	-
chr3_18.862082c	chromosome_3	18862082	A	C/-	C	C	C	C/-	C	C/-	C/-	C	C/-	C	C/-	C/-	C/-	C/-	C	C	C/-	C/-	C/-	C	C/-	C/-	C	C/-	C/-	C/-	C/-	C/-	C	C	C/-	C	C	C/-	C/-	C	C/-	C	C	C/-	C	C	C/-	C/-	C/-
chr3_18.862084c	chromosome_3	18862084	G	G/T	G	G	G	G/T	G	G/T	G/T	G	G/T	G	G/T	G/T	G/T	G/T	G	G	G/T	G/T	G/T	G	G/T	G/T	G	G/T	G/T	G/T	G/T	G/T	G	G	G/T	G	G	G/T	G/T	G	G/T	G	G	G/T	G	G	G/T	G/T	G/T
chr3_18.994299	chromosome_3	18994299	G	G	C/G	C/G	G	C/G	C/G	C/G	C/G	G	G	C/G	C/G	G	G	C/G	G	C/G	C/G	G	C/G	G	C/G	G	C/G	C/G	G	C/G	C/G	C/G	C/G	C/G	C/G	G	C/G	C/G	C/G	G	C/G	C/G	G	C/G	C/G	G	G	G	C/G
chr3_19.14409c	chromosome_3	19144090	C	C/T	C	C	C	C/T	C	C/T	C/T	C	C/T	C	C/T	C/T	C/T	C/T	C	C	C/T	C/T	C/T	C	C/T	C/T	C	C/T	C/T	C/T	C/T	C/T	C	C	C/T	C	C	C/T	C/T	C	C/T	C	C	C/T	C	C	C/T	C/T	C/T
chr3_19.482062c	chromosome_3	19482062	A	A/G	A	A	A	A/G	A	A/G	A/G	A	A/G	A	A/G	A/G	A/G	A/G	A	A	A/G	A/G	A/G	A	A/G	A/G	A	A/G	A/G	A/G	A/G	A/G	A	A	A/G	A	A	A/G	A/G	A	A/G	A	A	A/G	A	A	A/G	A/G	A/G
chr3_19.783973c	chromosome_3	19783973	C	C/T	C	C	C	C/T	C	C/T	C/T	C	C/T	C	C/T	C/T	C/T	C/T	C	C	C/T	C/T	C/T	C	C/T	C/T	C	C/T	C/T	C/T	C/T	C/T	C/T	C	C/T	C	C	C/T	C/T	C	C/T	C	C	C/T	C	C	C/T	C/T	C/T
chr3_2.07766c	chromosome_3	2077660	C	G/T	G	G/T	G	G	G/T	G/T	G	G/T	G	G	G/T	G	G	G	G	G	G/T	G	G	G	G	G	G/T	G	G	G/T	G	G	G	G/T	G	T	G/T	G	G	G/T	G/T	G/T	G/T	G	G/T	G/T	G	G/T	G
chr3_2.696615c	chromosome_3	2696615	G	A/G	G	G	A/G	A/G	G	G	A/G	G	A/G	A/G	G	A/G	A/G	A/G	A/G	A/G	G	A/G	A/G	A/G	A/G	A/G	G	A/G	A/G	G	A/G	A/G	A/G	G	A/G	G	G	A/G	A/G	G	G	G	G	A/G	G	G	A/G	G	A/G
chr3_2.919718c	chromosome_3	2919718	A	A/C	C	C	C	A/C	C	A/C	A/C	C	A/C	A/C	A/C	A/C	A/C	A/C	C	A/C	A/C	A/C	A/C	A/C	A/C	A/C	C	A/C	A/C	C	A/C	A/C	A/C	C	A/C	C	C	A/C	A/C	C	C	C	C	A/C	C	C	A/C	A/C	A/C
chr3_2.919721c	chromosome_3	2919720	C	A/C	A	A	A	A/C	A	A/C	A/C	A	A/C	A/C	A/C	A/C	A/C	A/C	A	A/C	A/C	A/C	A/C	A/C	A/C	A/C	A	A/C	A/C	A	A/C	A/C	A/C	A	A/C	A	A	A/C	A/C	A	A	A	A	A/C	A	A	A/C	A/C	A/C
chr3_2.919722c	chromosome_3	2919721	C	A/C	C	C	C	A/C	C	A/C	A/C	C	A/C	A/C	A/C	A/C	A/C	A/C	C	A/C	A/C	A/C	A/C	A/C	A/C	A/C	C	A/C	A/C	C	A/C	A/C	A/C	C	A/C	C	C	A/C	A/C	C	C	C	C	A/C	C	C	A/C	A/C	A/C
chr3_2.91972c	chromosome_3	2919722	A	A/-	-	-	-	A/-	-	A/-	A/-	-	A/-	A/-	A/-	A/-	A/-	A/-	-	A/-	A/-	A/-	A/-	A/-	A/-	A/-	-	A/-	A/-	-	A/-	A/-	A/-	-	A/-	-	-	A/-	A/-	-	-	-	-	A/-	-	-	A/-	A/-	A/-
chr3_2.919767c	chromosome_3	2919767	C	C/G	C	C	C	C/G	C	C/G	C/G	C	C/G	C/G	C/G	C/G	C/G	C/G	C	C/G	C/G	C/G	C/G	C/G	C/G	C/G	C	C/G	C/G	C	C/G	C/G	C/G	C	C/G	C	C	C/G	C/G	C	C	C	C	C/G	C	C	C/G	C/G	C/G
chr3_2.919798	chromosome_3	2919798	C	C	C/T	C/T	C	C/T	C/T	C/T	C/T	C	C	C/T	C/T	C	C	C/T	C	C/T	C	C	C/T	C/T	C/T	C/T	C/T	C/T	C	C/T	C	C/T	C/T	C/T	C/T	C	C/T	C/T	C/T	C	C/T	C/T	C	C/T	C/T	C	C	C	C/T
chr3_2.919818c	chromosome_3	2919818	C	A/C	C	C	C	A/C	C	A/C	A/C	C	A/C	A/C	A/C	A/C	A/C	A/C	C	A/C	A/C	A	A/C	A/C	A/C	A/C	C	A/C	A/C	C	A/C	A/C	A/C	C	A/C	C	C	A/C	A/C	C	C	C	C	A/C	C	C	A/C	A/C	A/C
chr3_2.919827c	chromosome_3	2919827	C	A/C	A	A	A	A/C	A	A/C	A/C	A	A/C	A/C	A/C	A/C	A/C	A/C	A	A/C	A/C	A/C	A/C	A/C	A/C	A/C	A	A/C	A/C	A	A/C	A/C	A/C	A	A/C	A	A	A/C	A/C	A	A	A	A	A/C	A	A	A/C	A/C	A/C
chr3_2.919842c	chromosome_3	2919842	A	A/G	G	G	G	A/G	G	A/G	A/G	G	A/G	A/G	A/G	A/G	A/G	A/G	G	A/G	A/G	A/G	A/G	A/G	A/G	A/G	G	A/G	A/G	G	A/G	A/G	A/G	G	A/G	G	G	A/G	A/G	G	G	G	G	A/G	G	G	A/G	A/G	A/G
chr3_2.987201	chromosome_3	2987201	G	G	C/G	C/G	G	C/G	C/G	C/G	C/G	G	G	C/G	C/G	G	G	C/G	G	C/G	G	G	C/G	C/G	C/G	C/G	C/G	C/G	G	C/G	G	C/G	C/G	C/G	C/G	G	C/G	C/G	C/G	G	C/G	G	G	C/G	C/G	G	G	G	C/G
chr3_21.724107	chromosome_3	21724107	C	C/T	C	C	C	C/T	C	C/T	C	C/T	C	C	C/T	C/T	C/T	C/T	C	C	C/T	C/T	C	C	C/T	C/T	C	C/T	C	C/T	C	C/T	C	C	C	C	C	C/T	C	C	C/T	C/T	C	C/T	C/T	C	C	C/T	C/T
chr3_22.007514	chromosome_3	22007514	A	A/G	A	A/G	A/G	A	A/G	A	A/G	A	A/G	A/G	A	A	A	A	A/G	A/G	A	A	A/G	A/G	A	A	A/G	A	A/G	A	A/G	A	A/G	A/G	A/G	A/G	A/G	A	A/G	A/G	A	A	A/G	A	A	A/G	A/G	A	A
chr3_22.007605	chromosome_3	22007605	G	G	A/G	G	A/G	A/G	G	G	G	A/G	A/G	G	G	A/G	A/G	A/G	A/G	G	G	A/G	G	A/G	G	A/G	G	G	A/G	G	G	G	G	G	G	A/G	G	G	G	A/G	A/G	G	A/G	G	G	A/G	A/G	G	G
chr3_22.059596	chromosome_3	22059596	G	G	A/G	A/G	G	G	A/G	A/G	A/G	G	G	A/G	A/G	G	G	G	G	A/G	A/G	G	A/G	G	A/G	G	A/G	A/G	G	A/G	A/G	A/G	A/G	A/G	A/G	G	A/G	A/G	A/G	G	G	A/G	G	A/G	A/G	G	G	A/G	A
chr3_22.059723c	chromosome_3	22059723	C	C/T	C	C/T	C/T	C	C/T	C	C/T	C	C/T	C/T	C	C	C	C	C/T	C/T	C	C	C/T	C/T	C	C	C/T	C	C/T	C	C/T	C	C/T	C/T	C/T	C/T	T	C	C/T	C/T	C	C	C/T	C	C	C/T	C/T	C	C
chr3_22.059882	chromosome_3	22059882	G	G	A/G	A/G	G	G	A/G	A/G	A/G	G	G	A/G	A/G	G	G	G	G	A/G	--	G	A/G	G	A/G	G	A/G	A/G	G	A/G	A/G	A/G	A/G	A/G	A/G	G	A/G	A/G	A/G	G	G	A/G	G	A	A/G	G	G	A/G	A/G
chr3_22.396831	chromosome_3	22396831	C	C	C/G	C	C/G	C/G	C	C	C	C/G	C/G	C	C	G	C/G	C/G	C/G	C	C	C/G	C	C/G	C	C/G	C	C	C/G	C	C	C	C	C	C	C/G	C	C	C	?	C/G	C	C/G	C	C	C/G	C/G	C	C
chr3_22.397858c	chromosome_3	22397858	T	C/T	C/T	C/T	C	C/T	C/T	T	C/T	C/T	C	C/T	T	C/T	C/T	C/T	C	C/T	T	C/T	C/T	C	T	C/T	C/T	T	C	T	C/T	T	C/T	C/T	C/T	C	C/T	T	C/T	C	C/T	T	C	T	T	C	C	T	T
chr3_22.824667c	chromosome_3	22824667	A	A/C	A	A	A	A/C	A	A/C	A	A/C	A	A	A/C	A/C	A/C	A/C	A	A	A/C	A/C	A	A	A/C	A/C	A	A/C	A	A/C	A	A/C	A	A	A	A	A	A/C	A	A	A/C	A/C	A	A/C	A/C	A	A	A/C	A/C
chr3_22.969602c	chromosome_3	22969602	T	A/T	T	T	T	A/T	T	A/T	T	A/T	T	T	A/T	A/T	A/T	A/T	T	T	A/T	A/T	T	T	A/T	A/T	T	A/T	T	A/T	T	A/T	T	T	T	T	T	A/T	T	T	A/T	A/T	T	A/T	A/T	T	T	A/T	A/T
chr3_22.969603c	chromosome_3	22969603	C	C/T	T	T	T	C/T	T	C/T	T	C/T	T	T	C/T	C/T	C/T	C/T	T	T	C/T	C/T	T	T	C/T	C/T	T	C/T	T	C/T	T	C/T	T	T	T	T	T	C/T	T	T	C/T	C/T	T	C/T	C/T	T	T	C/T	C/T
chr3_22.96961c	chromosome_3	22969610	C	C/T	C	C	C	C/T	C	C/T	C	C/T	C	C	C/T	C/T	C/T	C/T	C	C	C/T	C/T	C	C	C/T	C/T	C	C/T	C	C/T	C	C/T	C	C	C	C	C	C/T	C	C	C/T	C/T	C	C/T	C/T	C	C	C/T	C/T
chr3_22.969637c	chromosome_3	22969637	G	A/G	G	G	G	A/G	G	A/G	G	A/G	G	G	A/G	A/G	A/G	A/G	G	G	A/G	A/G	G	G	A/G	A/G	G	A/G	G	A/G	G	A/G	G	G	G	G	G	A/G	G	G	A/G	A/G	G	A/G	A/G	G	G	A/G	A/G
chr3_22.969965c	chromosome_3	22969965	C	C/T	T	T	T	C/T	T	C/T	T	C/T	T	T	C/T	C/T	C/T	C/T	T	T	C/T	C/T	T	T	--	C/T	T	C/T	T	C/T	T	C/T	T	T	T	T	T	C	T	T	C/T	C/T	T	C/T	C/T	T	T	C/T	C/T
chr3_22.970602c	chromosome_3	22970602	G	C/G	G	G	G	C/G	G	C/G	G	C/G	G	G	C/G	C/G	C/G	C/G	G	G	C/G	C/G	G	G	C/G	C/G	G	C/G	G	C/G	G	C/G	G	G	G	G	G	C/G	G	G	C/G	C	G	C/G	C/G	G	G	C/G	C/G
chr3_22.971397c	chromosome_3	22971397	G	A/T	A	A	A	A/T	A	A/T	A	A/T	A	A	A/T	A/T	A/T	A/T	A	A	A/T	A/T	A	A	A/T	A/T	A	A/T	A	A/T	A	A/T	A	A	A	A	A	A/T	A	A	A/T	A/T	A	A/T	A/T	A	A	A/T	A/T
chr3_22.971405c	chromosome_3	22971405	T	G/T	T	T	T	G/T	T	G/T	T	G/T	T	T	G/T	G/T	G/T	G/T	T	T	G/T	G/T	T	T	G/T	G/T	T	G/T	T	G/T	T	G/T	T	T	T	T	T	G/T	T	T	G/T	G/T	T	G/T	G/T	T	T	G/T	G/T
chr3_22.971414c	chromosome_3	22971414	G	C/G	C	C	C	C/G	C	C/G	C	C/G	C	C	C/G	C/G	C/G	C/G	C	C	C/G	C/G	C	C	C/G	C/G	C	C/G	C	C/G	C	C/G	C	C	C	C	C	C/G	C	C	C/G	C/G	C	C/G	C/G	C	C	C/G	C/G
chr3_23.544293c	chromosome_3	23544293	G	A/G	G	A/G	A/G	G	A/G	G	A/G	G	A/G	A/G	G	G	G	G	A/G	A/G	G	G	A/G	A/G	G	G	A/G	G	A/G	G	A/G	G	A/G	A/G	A/G	A/G	A/G	G	A/G	A/G	G	G	A/G	G	G	A/G	A/G	G	G
chr3_23.544333	chromosome_3	23544333	G	G	G/T	G	G/T	G/T	G	G	G	G/T	G/T	G	G/T	G/T	G/T	G/T	G/T	G	G	G/T	G	G/T	G	G/T	G	G	G/T	G	G	G	G	G	G	G/T	G	G	G	G/T	G/T	G	G/T	G	G	G/T	G/T	G	G/T
chr3_23.544367	chromosome_3	23544367	C	A/C	C	A/C	C	A/C	A/C	A/C	C	C	C	A/C	A/C	A/C	C	A/C	C	C	A/C	C	C	A/C	C	C	A/C	C	C	A/C	A/C	A/C	A/C	A/C	A/C	A/C	A/C	A/C	C	C	C	C	A/C	A/C	A/C	A/C	A/C	C	C
chr3_23.598381c	chromosome_3	23598381	C	C/G	C	C/G	C/G	C	C/G	C	C/G	C	C/G	C/G	C	C	C	C	C/G	C/G	C	C	C/G	C/G	C	C	C/G	C	C/G	C	C/G	C	C/G	C/G	C/G	C/G	C/G	C	C/G	C/G	C	C	C/G	C	C	C/G	C/G	C	C
chr3_23.876742c	chromosome_3	23876742	A	A/-	-	A/-	A/-	-	A/-	A/-	A/-	-	A/-	A/-	-	A/-	-	-	A/-	A/-	-	-	A/-	A/-	-	-	A/-	-	A/-	-	A/-	-	A/-	A/-	A/-	A/-	A/-	-	A/-	A/-	-	-	A/-	-	-	A/-	A/-	-	-
chr3_23.87677	chromosome_3	23876770	T	T	C/T	T	C/T	C/T	T	T	T	C/T	C/T	T	C/T	C/T	C/T	C/T	C/T	T	T	C/T	T	C/T	T	T	T	T	T	T	T	T	T	T	T	C/T	T	T	T	C/T	C/T	T	C/T	T	T	C/T	C/T	T	C/T
chr3_23.876843c	chromosome_3	23876843	G	C/G	G	G	G	C/G	G	G	G	C/G	G	G	C/G	G	C/G	C/G	G	G	C/G	C/G	G	G	C/G	C/G	G	C/G	G	C/G	G	C/G	G	G	G	G	G	C/G	G	G	C/G	C/G	G	C/G	C/G	G	G	C/G	C/G
chr3_23.897624	chromosome_3	23897624	C	C/T	C	C	C	C/T	C	C	C	C/T	C	C	C/T	C	C/T	C/T	C	C	C/T	C/T	C	C	C/T	C/T	C	C/T	C	C/T	C	C/T	C	C	C	C	C	C/T	C	C	C/T	C/T	C	C/T	C/T	C	C	C/T	C/T
chr3_23.906906c	chromosome_3	23906906	G	A/G	G	G	G	A/G	G	G	G	A/G	G	G	A/G	G	A/G	A/G	G	G	A/G	A/G	G	G	A/G	A/G	G	A/G	G	A/G	G	A/G	G	G	G	G	G	A/G	G	G	A/G	A/G	G	A/G	A/G	G	G	A/G	A/G
chr3_24.010703c	chromosome_3	24010703	C	C/T	C	C	C	C/T	C	C	C	C/T	C	C	C/T	C	C/T	C/T	C	C	C/T	C/T	C	C	C/T	C/T	C	C/T	C	C/T	C	C/T	C	C	C	C	C	C/T	C	C	C/T	C/T	C	C/T	C/T	C	C	C/T	C/T
chr3_24.010726c	chromosome_3	24010726	T	C/T	C	C	C	C/T	C	C	C	C/T	C	C	C/T	C	C/T	C/T	C	C	C/T	C/T	C	C	C/T	C/T	C	C/T	C	C/T	C	C/T	C	C	C	C	C	C/T	C	C	C/T	C/T	C	C/T	C/T	C	C	C/T	C/T
chr3_24.050328	chromosome_3	24050328	A	A	A/T	A	A/T	A/T	A	A	A	A/T	A/T	A	A/T	A/T	A/T	A/T	A/T	A	A	A/T	A	A/T	A	A	A	A	A	A	A	A	A	A	A	A/T	A	A	A	A/T	A/T	A	A/T	A	A	A/T	A/T	A	A/T
chr3_24.121024c	chromosome_3	24121024	T	C/T	T	T	T	C/T	T	T	T	C/T	T	T	C/T	T	C/T	C/T	T	T	C/T	C/T	T	T	C/T	C/T	T	C/T	T	C/T	T	C/T	T	T	T	T	T	C/T	T	T	C/T	C/T	T	C/T	C/T	T	T	C/T	C/T
chr3_24.121041	chromosome_3	24121041	T	-	T/-	T/-	-	-	T/-	T/-	T/-	-	-	T/-	-	-	-	-	-	T/-	T/-	-	T/-	-	T/-	T/-	T/-	T/-	T/-	T/-	T/-	T/-	T/-	T/-	T/-	-	T/-	T/-	T/-	-	-	T/-	-	T/-	T/-	-	-	T/-	-
chr3_24.387501	chromosome_3	24387501	G	G	A/G	G	A/G	A/G	G	G	G	A/G	A/G	G	A/G	A/G	A/G	A/G	A/G	G	G	A/G	G	A/G	G	G	G	G	A/G	G	G	G	G	G	G	A/G	G	G	G	A/G	A/G	G	A/G	G	G	A/G	A/G	G	A/G
chr3_24.504684	chromosome_3	24504684	A	A	A/G	A	A/G	A/G	A	A	A	A/G	A/G	A	A/G	A/G	A/G	A/G	A/G	A	A	A/G	A	A/G	A	A	A	A	A/G	A	A	A	A	A	A	A/G	A	A	A	A/G	A/G	A	A/G	A	A	A/G	A/G	A	A/G
chr3_24.955036	chromosome_3	24955036	T	T	C/T	T	C/T	C/T	T	T	T	C/T	C/T	T	C/T	C/T	C/T	C/T	C/T	T	T	C/T	T	C/T	T	T	T	T	C/T	T	--	--	T	T	T	C/T	T	T	--	C/T	C/T	T	C/T	T	T	C/T	C/T	T	C/T
chr3_24.955037	chromosome_3	24955037	T	T	C/T	C/T	T	T	--	C/T	C/T	T	T	C/T	T	T	T	T	T	C/T	C/T	T	C/T	T	C/T	C/T	C/T	C/T	T	C/T	C/T	C/T	C/T	C/T	C/T	T	C/T	C/T	C/T	T	T	C/T	T	C/T	C/T	T	T	C/T	T
chr3_25.333306	chromosome_3	25333306	G	G/-	G	G/-	G/-	G/-	G/-	G/-	G/-	G	G/-	G/-	G	G/-	G	G	G/-	G/-	G	G	G/-	G/-	G	G	G/-	G	G/-	G	G/-	G	G/-	G/-	G/-	G/-	-	G	G/-	G/-	G	G	G/-	G	G	G/-	G/-	G	G
chr3_25.618107	chromosome_3	25618107	T	G/T	G/T	T	G/T	G/T	T	T	T	G	G/T	T	G	G/T	G	G	G/T	T	G/T	G	T	G/T	G/T	G/T	T	G/T	T	G/T	T	G/T	T	T	T	G/T	T	G/T	T	G/T	G	G/T	G/T	G/T	G/T	G/T	G/T	G/T	G
chr3_25.782336	chromosome_3	25782336	T	T	G/T	T	G/T	G/T	T	T	G/T	G/T	G/T	T	G/T	G/T	G/T	G/T	G/T	T	T	G/T	T	G/T	T	T	T	T	T	T	T	T	T	T	T	G/T	T	T	T	G/T	G/T	T	G/T	T	T	G/T	G/T	T	G/T
chr3_25.915845c	chromosome_3	25915845	G	G	A/G	A/G	G	G	A/G	A/G	G	G	G	A/G	G	G	G	G	G	A/G	A/G	G	A/G	G	A/G	A/G	A/G	A/G	A/G	A/G	A/G	A/G	A/G	A/G	A/G	G	A/G	A/G	A/G	G	G	A/G	G	A/G	A/G	G	G	A/G	G
chr3_25.974304	chromosome_3	25974304	A	A/T	A/C	A	A/C	A/C	A/T	A	A/C	C/T	A/C	A	A/C	A/C	C/T	C/T	A/C	A	A/T	?	A	A/C	A/T	A/T	A	A/T	A	A	A	A/T	A	A	A	A/C	A	A/T	A	A/C	C/T	A/T	A/C	A/T	A/T	A/C	A/C	A/T	C/T
chr3_25.97447	chromosome_3	25974470	G	C	C/T	C	C/T	C/T	C	C	C/T	C/T	C/T	C	C/T	C/T	C/T	C/T	C/T	C	C	C/T	C	C/T	C	C	C	C	C	C	C	C	C	C	C	C/T	C	C	C	C/T	C/T	C	C/T	C	C	C/T	C/T	C	C/T
chr3_25.98505	chromosome_3	25985050	T	C/T	C/T	C/T	C	C	T	C/T	C	C/T	C	C/T	C	C	C/T	C/T	C	C/T	T	C/T	C/T	C	T	T	C/T	T	C/T	C/T	C/T	T	C/T	C/T	C/T	C	C/T	T	C/T	C	C/T	T	C	T	T	C	C	T	C/T
chr3_26.012934	chromosome_3	26012934	C	C	C/G	G	C	C	G	C/G	C	C	C	C/G	C	C	C	C	C	C/G	C/G	C	C/G	C	C/G	C/G	C/G	C/G	C/G	C/G	C/G	C/G	C/G	C/G	C/G	C	C/G	C/G	C/G	C	C	C/G	C	C/G	C/G	C	C	C/G	C
chr3_26.012985	chromosome_3	26012985	C	T	C/T	C/T	T	T	C/T	C/T	T	T	T	C/T	T	T	T	T	T	C/T	C/T	T	C/T	T	C/T	C/T	C/T	C/T	C/T	C/T	C/T	C/T	C/T	C/T	C/T	T	C/T	C/T	C/T	T	T	C/T	T	C/T	C/T	T	T	C/T	T
chr3_26.033536c	chromosome_3	26033536	T	A/T	A	A/T	A/T	A/T	A	A/T	A/T	A	A/T	A/T	A/T	A/T	A	A	A/T	A/T	A	A	A/T	A/T	A	A	A/T	A	A/T	A/T	A/T	A	A/T	A/T	A/T	A/T	A/T	A	A/T	A/T	A	A	A/T	A	A	A/T	A/T	A	A
chr3_26.033666c	chromosome_3	26033666	G	A/G	A	A/G	A/G	A/G	A	A/G	A/G	A	A/G	A/G	A/G	A/G	A	A	A/G	A/G	A	A	A/G	A/G	A	A	A/G	A	A/G	A/G	A/G	A	A/G	A/G	A/G	A/G	A/G	A	A/G	A/G	A	A	A/G	A	A	A/G	A/G	A	A
chr3_26.056194	chromosome_3	26056194	C	C/T	C	C	C	C	C/T	C	C	C/T	C	C	C	C	C/T	C/T	C	C	C/T	C/T	C	C	C/T	C/T	C	C/T	C	C	C	C/T	C	C	C	C	C	C/T	C	C	C/T	C/T	C	C/T	C/T	C	C	C/T	C/T
chr3_26.056237	chromosome_3	26056237	C	C/T	C	C/T	T	C/T	C	C/T	C/T	C	C/T	C/T	C/T	C/T	C	C	C/T	C/T	C	C	C/T	C/T	C	C	T	C	C/T	T	C/T	C	C/T	C/T	C/T	C/T	C/T	C	C/T	C/T	C	C	C/T	C	C	C/T	C/T	C	C
chr3_26.098422c	chromosome_3	26098422	G	A/G	A	A/G	A/G	A/G	A	A/G	A/G	A	A/G	A/G	A/G	A/G	A	A	A/G	A/G	A	A	A/G	A/G	A	A	A/G	A	A/G	A/G	A/G	A	A/G	A/G	A/G	A/G	A/G	A	A/G	A/G	A	A	A/G	A	A	A/G	A/G	A	A
chr3_26.098431	chromosome_3	26098431	G	A/G	G	A/G	A/G	A/G	G	A/G	A/G	G	A/G	A/G	A/G	A/G	G	G	A/G	A/G	G	G	A/G	A/G	G	G	A/G	G	A/G	A/G	A/G	G	A/G	A/G	A/G	A/G	A/G	G	A/G	A/G	G	G	A/G	G	G	A/G	A	G	G
chr3_26.296122c	chromosome_3	26296122	G	A/T	A	A	A	A	A/T	A	A	A/T	A	A	A	A	A/T	A/T	A	A	A/T	A/T	A	A	A/T	A/T	A	A/T	A	A	A	A/T	A	A	A	A	A	A	A	A/T	A/T	A/T	A	A/T	A/T	A	A	A/T	A/T
chr3_26.296132c	chromosome_3	26296132	T	C/T	C/T	C	C	C/T	C/T	C	C/T	T	C/T	C	C/T	C/T	T	T	C/T	C	C/T	T	C	C/T	C/T	C/T	C/T	C/T	C	C	C	C/T	C	C	C	C/T	C	C	C	T	T	C/T	C/T	C/T	C/T	C/T	C/T	C/T	T
chr3_26.495861c	chromosome_3	26495861	G	A/G	A	A/G	A/G	A/G	A	A/G	A/G	A	A/G	A/G	A/G	A/G	A	A	A/G	A/G	A	A	A/G	A/G	A	A	A/G	A	A/G	A/G	A/G	A	A/G	A/G	A/G	A/G	A/G	A/G	A/G	A	A	A	A/G	A	A	A/G	A/G	A	A
chr3_26.906643c	chromosome_3	26906643	G	A/G	A/G	A	A/G	G	A	A	A	G	A/G	A	G	A/G	G	G	A/G	A	A/G	G	A	A/G	A/G	A/G	A	A/G	A	A/G	A	A/G	A	A	A	A/G	A	A/G	A	A/G	G	A/G	A/G	A/G	A/G	A/G	A/G	A/G	G
chr3_27.074702c	chromosome_3	27074702	T	T/-	T	T	T	T	T/-	T	T	T/-	T	T	T	T	T/-	T/-	T	T	T/-	T/-	T	T	T/-	T/-	T	T/-	T	T	T	T/-	T	T	T	T	T	T	T	T/-	-	T/-	T	T/-	T/-	T	T	T/-	T/-
chr3_27.074725	chromosome_3	27074725	C	C	C/T	C	C	C/T	C	C	C/T	C/T	C/T	C	C/T	C/T	C/T	C/T	C/T	C	C	C/T	C	C/T	C	C	C/T	C	C	C	C	C	C	C	C	C/T	C	C	C	C/T	C/T	C	C/T	C	C	C/T	C/T	C	C/T
chr3_27.16259	chromosome_3	27162590	A	G	A/G	A/G	A/G	G	A/G	A/G	G	G	G	A/G	G	G	G	G	G	A/G	A/G	G	A/G	G	A/G	A/G	G	A/G	A/G	A/G	A/G	A/G	A/G	A/G	A/G	G	A/G	A/G	A/G	G	G	A/G	G	A/G	A/G	G	G	A/G	G
chr3_27.162596	chromosome_3	27162596	C	C	C/T	C/T	C/T	C	C/T	C/T	C	C	C	C/T	C	C	C	C	C	C/T	C/T	C	C/T	C	C/T	C/T	C	C/T	C/T	C/T	C/T	C/T	C/T	C/T	C/T	C	C/T	C/T	C/T	C	C	C/T	C	C/T	C/T	C	C	C/T	C
chr3_27.162716	chromosome_3	27162716	C	A/C	C	A/C	A/C	A/C	C	A/C	A	C	A/C	A/C	A/C	A/C	C	C	A/C	A/C	C	C	A/C	A/C	C	C	A/C	C	A/C	A/C	A/C	C	A/C	A/C	A/C	A/C	A/C	A/C	A/C	C	C	C	A/C	C	C	A/C	A/C	C	C
chr3_27.240247c	chromosome_3	27240247	G	C/G	C	C	C	C	C/G	C	C	C/G	C	C	C	C	C/G	C/G	C	C	C/G	C/G	C	C	C/G	C/G	C	C/G	C	C	C	C/G	C	C	C	C	C	C	C	C/G	C/G	C/G	C	C/G	C/G	C	C	C/G	C/G
chr3_27.240302c	chromosome_3	27240302	A	A/G	G	G	G	G	A/G	G	G	A/G	G	G	G	G	A/G	A/G	G	G	A/G	A/G	G	G	A/G	A/G	G	A/G	G	G	G	A/G	G	G	G	G	G	G	G	A/G	A/G	A/G	G	A/G	A/G	G	G	A/G	A/G
chr3_27.248487	chromosome_3	27248487	A	C	A/C	C	C	A/C	C	C	A/C	A/C	A/C	C	A/C	A/C	A/C	A/C	A/C	C	C	A/C	C	--	C	C	A/C	C	C	C	C	C	C	C	C	A/C	C	C	C	A/C	A/C	C	A/C	C	C	A/C	A/C	C	A/C
chr3_27.248581c	chromosome_3	27248581	T	C/T	T	T	T	T	C/T	T	T	C/T	T	T	T	T	C/T	C/T	T	T	C/T	C/T	T	T	C/T	C/T	T	C/T	T	T	T	C/T	T	T	T	T	T	T	T	C/T	C/T	--	T	C/T	C/T	T	T	C/T	C/T
chr3_27.330448	chromosome_3	27330448	G	G/T	G/T	G	G	G/T	G/T	G	G/T	T	G/T	G	G/T	G/T	T	T	G/T	G	G/T	T	G	G/T	G/T	G/T	G/T	G/T	G	G	G	G/T	G	G	G	G/T	G	G	G	T	T	G/T	G/T	G/T	G/T	G/T	G/T	G/T	T
chr3_27.58555	chromosome_3	27585550	G	A/G	G	A/G	A/G	A/G	G	A/G	A/G	G	A	A/G	A/G	A/G	G	G	A/G	A/G	G	G	A/G	A/G	G	G	A/G	G	A/G	A/G	A/G	G	A/G	A/G	A/G	A/G	A/G	A/G	A/G	G	G	G	A/G	G	G	A/G	A/G	G	G
chr3_27.585556c	chromosome_3	27585556	A	A/G	G	A/G	A/G	A/G	G	A/G	A/G	G	A/G	A/G	A/G	A/G	G	G	A/G	A/G	G	G	A/G	A/G	G	G	A/G	G	A/G	A/G	A/G	G	A/G	A/G	A/G	A/G	A/G	A/G	A/G	G	G	G	A/G	G	G	A/G	A/G	G	G
chr3_27.58571c	chromosome_3	27585710	T	T	C/T	T	T	C/T	T	T	C/T	C/T	C/T	T	C/T	C	C/T	C/T	C/T	T	T	C/T	T	C/T	T	T	C/T	T	T	T	T	T	T	T	T	C/T	T	T	T	C/T	C/T	T	C/T	T	T	C/T	C/T	T	C/T
chr3_27.736901	chromosome_3	27736901	A	A/T	A	A	A/T	A	A	A/T	A/T	A/T	A/T	A	A	A	A/T	A	A/T	A/T	A	A/T	A/T	A	A/T	A/T	A	A/T	A/T	A	A	A	A	A	A	A	A	A	A/T	A/T	A/T	A/T	A	A	A	A	A	A/T	A/T
chr3_27.804249c	chromosome_3	27804249	C	A/C	A/C	A/C	A/C	C	A	A/C	C	A/C	C	A/C	C	C	C	A/C	C	A/C	A	A/C	A/C	C	A	A	C	A	A/C	A/C	A/C	A	A/C	A/C	C	C	A/C	A/C	C	A/C	A/C	A	C	A	A	C	C	A	A/C
chr3_27.830538c	chromosome_3	27830538	C	C/T	C/T	C/T	C/T	T	C	C/T	T	C/T	T	C/T	T	T	T	C/T	T	C/T	C	C/T	C/T	T	C	C	T	C	C/T	C/T	C/T	C	C/T	C/T	T	T	C/T	C/T	T	C/T	C/T	C	T	C	C	T	T	C	C/T
chr3_27.96542	chromosome_3	27965420	G	G/T	G	G/T	G/T	G/T	G	G/T	G/T	G	G/T	G/T	G/T	G/T	G/T	G	G/T	G/T	G	G	G/T	G/T	G	G	G/T	G	G/T	G/T	G/T	G	G/T	G/T	G/T	G/T	G/T	G/T	G/T	G	G	G	G/T	G	G	G/T	G/T	G	G
chr3_27.99615c	chromosome_3	27996150	T	G/T	T	G/T	G/T	G/T	T	G/T	G/T	T	G/T	G/T	G/T	G/T	G/T	T	G/T	G/T	T	T	G/T	G/T	T	T	G/T	T	G/T	G/T	G/T	T	G/T	G/T	G/T	G/T	G/T	G/T	G/T	T	T	T	G/T	T	T	G/T	G/T	T	T
chr3_28.897439c	chromosome_3	28897439	G	A/G	A/G	A/G	A/G	A	G	A/G	A	A/G	A	A/G	A	A	A	A/G	A	A/G	G	A/G	A/G	A	G	G	A	G	A/G	A/G	A/G	G	A/G	A/G	A	A	A/G	A/G	A	A/G	A/G	G	A	G	G	A	A	G	A/G
chr3_29.236292	chromosome_3	29236292	G	A/G	G	A/G	A/G	A/G	G	A/G	A	G	A/G	A/G	A/G	A/G	A	G	A/G	A/G	G	G	A/G	A	G	G	A	G	A/G	A/G	A/G	G	A/G	A/G	A	A/G	A/G	A/G	A	G	G	G	A/G	G	G	A/G	A/G	G	G
chr3_29.472699	chromosome_3	29472699	G	G	G/T	G	G	G/T	G	G	G/T	G/T	G/T	G	G/T	G/T	G/T	G/T	G/T	G	G	G	G/T	G/T	G/T	G	G/T	G	G	G	G	G	G	G	G/T	G/T	G	G	G/T	G/T	G/T	G	G/T	G	G	G/T	G/T	G	G/T
chr3_29.472774	chromosome_3	29472774	C	A/G	A/G	A	A/G	A/G	A/G	A	A/G	G	A/G	A	A/G	A/G	A/G	G	A/G	A	A/G	A/G	A/G	A/G	G	A/G	A/G	A/G	A	A	A	A/G	A	A	A/G	A/G	A	A	A/G	G	G	A/G	A/G	A/G	A/G	A/G	A/G	A/G	G
chr3_3.013559c	chromosome_3	3013559	C	A/G	G	G	G	A/G	G	A/G	A/G	G	A/G	A/G	A/G	A/G	A/G	A/G	G	A/G	A/G	A/G	A/G	A/G	A/G	A/G	G	A/G	A/G	G	A/G	A/G	A/G	G	A/G	G	G	A/G	A/G	G	G	G	G	A/G	G	G	A/G	A/G	A/G
chr3_3.020797c	chromosome_3	3020797	A	A/G	A	A	A	A/G	A	A/G	A/G	A	A/G	A/G	A/G	A/G	A/G	A/G	A	A/G	A/G	A/G	A/G	A/G	A/G	A/G	A	A/G	A/G	A	A/G	A/G	A/G	A	A/G	A	A	A/G	A/G	A	A	A	A	A/G	A	A	A/G	A/G	G
chr3_3.020856	chromosome_3	3020856	A	A	A/G	A/G	A	A/G	A/G	A/G	A/G	A	A	A/G	A/G	A	A	A/G	A	A/G	A	A	A/G	A/G	A/G	A/G	A/G	A/G	A	A/G	A	A/G	A/G	A/G	A/G	A	A/G	A/G	A/G	A	A/G	A	A	A/G	A/G	A	A	A	A/G
chr3_3.021324	chromosome_3	3021324	C	C/T	C	C	C/T	C/T	C	C/T	C/T	C	C	C/T	C	C/T	C	C	C	C	C	C/T	C/T	C/T	C/T	C/T	C	C	C/T	C	C/T	C/T	C/T	C	C/T	C/T	C	C/T	C	C/T	C	C/T	C	C/T	C/T	C	C/T	C/T	C
chr3_3.021336	chromosome_3	3021336	C	C	A/C	A/C	A/C	A/C	A/C	C	C	A/C	A/C	A/C	C	A/C	C	A/C	C	C	A/C	A/C	C	A/C	A/C	C	C	C	A/C	A/C	A/C	C	C	A/C	A/C	C	C	C	C	A/C	C	C	C	C	C	C	C	A/C	A/C
chr3_3.115367	chromosome_3	3115367	T	A/T	A/T	A/T	A	T	A/T	T	T	A	A/T	T	T	A/T	A/T	T	A	T	A/T	A/T	T	T	T	T	A/T	T	A/T	A/T	A/T	T	T	A/T	T	A	A/T	T	T	A	A/T	A	A	T	A/T	A	A/T	A/T	T
chr3_3.313825c	chromosome_3	3313825	A	A/G	A	A	A	A/G	A	A/G	A/G	A	A/G	A/G	A/G	A/G	A/G	A/G	A	A/G	A/G	A/G	A/G	A/G	A/G	A/G	A	A/G	A/G	A	A/G	A/G	A/G	A	A/G	A	A	A/G	A/G	A	A	A	A	A/G	A	A	A/G	A/G	A/G
chr3_3.36988	chromosome_3	3369880	T	G/T	T	T	T	G/T	T	G/T	G	T	G/T	G/T	G/T	G/T	G/T	G/T	T	G	G/T	G/T	G/T	G/T	G/T	G/T	T	G/T	G/T	T	G/T	G/T	G/T	T	G/T	T	T	G/T	G/T	T	T	T	T	G/T	T	T	G/T	G/T	--
chr3_3.416949	chromosome_3	3416949	C	C	C/T	C	C	C	C	C	C	C	C	C	C	C	C	C	C/T	C	C	C/T	C	C	C/T	C	T	C/T	C	T	C	C	C	C	C	C	C	C	C/T	C/T	C	C/T	C	C/T	T	C	C	T	T
chr3_3.496012	chromosome_3	3496012	C	C/T	C/T	C/T	T	C	C/T	C	C	T	C/T	C	C	C/T	C/T	C	T	C	C/T	C/T	C	C	C	C	C/T	C	C/T	C/T	C/T	C	C	C/T	C	T	C/T	C	C	T	C/T	T	T	C	C/T	T	C/T	C/T	C
chr3_3.548351	chromosome_3	3548351	C	C/G	C	C/G	C/G	C	C/G	C	C	C/G	C	C	C	C	C	C	C/G	C	C	C	C	C	C	C	C/G	C	C	C/G	C	C	C	C/G	C	C/G	C/G	C	C	C/G	C/G	C/G	C/G	C	C/G	C/G	C	C	C
chr3_30.01321	chromosome_3	30013210	C	C/T	C	C	C/T	C	C/T	C	C	C/T	C	C	C	C	C	T	C	C	C/T	C/T	C	C	C/T	C/T	C	C/T	C	C	C	C/T	C	C	C	C	C	C	C	C/T	C/T	C/T	C	C/T	C/T	C	C	C/T	C/T
chr3_30.087184	chromosome_3	30087184	G	G	G/T	G	G	G/T	G	G	G/T	G/T	G/T	G	G/T	G/T	G/T	G/T	G/T	G	G/T	G	G/T	G/T	G/T	G	G/T	G	G	G	G	G	G	G	G/T	G/T	G	G	G/T	G/T	G/T	G	G/T	G	G/T	G/T	G/T	G	G/T
chr3_30.218924	chromosome_3	30218924	C	C	C/G	C/G	C/G	C	C/G	G	C	C	C	G	C	C	C	C	C	C/G	C	C/G	C	C	C	C/G	C	C/G	C/G	C/G	C/G	C/G	C/G	G	C	C	G	C/G	C	C	C	C/G	C	C/G	C	C	C	C/G	C
chr3_30.321402	chromosome_3	30321402	G	G/T	G	G/T	G	G/T	G	T	G/T	G	G/T	G/T	G/T	G/T	G/T	G	G/T	G/T	G	G	G/T	G/T	G	G	G/T	G	G/T	G/T	G/T	G	G/T	G/T	G/T	G/T	G/T	G/T	G/T	G	G	G	G/T	G	G	G/T	G/T	G	G
chr3_30.321447c	chromosome_3	30321447	A	G	C/G	G	G	C/G	G	G	C/G	C/G	C/G	G	C/G	C/G	C/G	C/G	C/G	G	C/G	G	C/G	C/G	C/G	G	C/G	G	G	G	G	G	G	G	C/G	C/G	G	G	C/G	C/G	C/G	G	C/G	G	C/G	C/G	C/G	G	G
chr3_30.343504	chromosome_3	30343504	C	A	A/G	A	A	A/G	A	A	A/G	A/G	A/G	A	A/G	A/G	A/G	A/G	A/G	A	A/G	A	A/G	A/G	A/G	A	A/G	A	A	A	A	A	A	A	A/G	A/G	A	A	A/G	A/G	A/G	A	A/G	A	A/G	A/G	A/G	A	A/G
chr3_30.52693	chromosome_3	30526930	T	A	A/T	A/T	A/T	A	A/T	A/T	A	A	A	A/T	A	A	A	A	A	A/T	A	A/T	A	A	A	A/T	A	A/T	A/T	A/T	A/T	A/T	A/T	A/T	A	A	A/T	A/T	A	A	A	A/T	A	A/T	A	A	A	A/T	A
chr3_30.526974	chromosome_3	30526974	C	C/G	C	C/G	C	C/G	C	C/G	C/G	C	C/G	C/G	C/G	C/G	C/G	C	C/G	C/G	C	C	C/G	C/G	C	C	C/G	C	C/G	C/G	C/G	C	C/G	C/G	C/G	C/G	C/G	C/G	C/G	C	C	C	C/G	C/G	C	C/G	C/G	C	C
chr3_30.527117	chromosome_3	30527117	C	C	A/C	A/C	A/C	C	A/C	A/C	C	C	C	A/C	C	C	C	C	C	A/C	C	A/C	C	C	C	A/C	C	A/C	A/C	--	A/C	A/C	A/C	A/C	C	C	A	A/C	C	C	C	A	C	A/C	C	C	C	A/C	C
chr3_30.527561	chromosome_3	30527561	T	C/T	C/T	C	C/T	C/T	C/T	C	C/T	T	C/T	C	C/T	C/T	C/T	T	C/T	C	T	C/T	C/T	C/T	T	C/T	C/T	C/T	C	C	C	C/T	C	C	C/T	C/T	C	C	C/T	T	T	C/T	C/T	C	T	C/T	C/T	C/T	T
chr3_30.527588c	chromosome_3	30527588	G	A/G	G	G	A/G	G	A/G	G	G	A/G	G	G	G	G	G	A/G	G	G	A/G	A/G	G	G	A/G	A/G	G	A/G	G	G	G	A/G	G	G	G	G	G	G	G	A/G	A/G	A/G	G	G	A/G	G	G	A/G	A/G
chr3_30.527639	chromosome_3	30527639	G	A/G	G	A/G	G	A/G	G	A/G	A/G	G	A/G	A/G	A/G	A/G	A/G	G	A/G	A/G	G	G	A/G	A/G	G	G	A/G	G	A/G	A/G	A/G	G	A/G	A/G	A/G	A/G	A/G	A/G	A/G	G	G	G	A/G	A/G	G	A/G	A/G	G	G
chr3_30.991683	chromosome_3	30991683	A	A/T	T	A/T	T	A/T	T	A/T	A/T	T	A/T	A/T	A/T	A/T	A/T	T	A/T	A/T	T	T	A/T	A/T	T	T	A/T	T	A/T	A/T	A/T	T	A/T	A/T	A/T	A/T	T	A/T	A/T	T	T	T	A/T	A/T	T	A/T	A/T	T	A
chr3_31.277358c	chromosome_3	31277358	C	A/C	C	C	C	A/C	C	A/C	C	A/C	C	C	A/C	A/C	A/C	A/C	C	C	A/C	A/C	C	C	A/C	A/C	C	A/C	C	A/C	C	A/C	C	C	C	C	C	A/C	C	C	A/C	A/C	C	A/C	A/C	C	C	A/C	A/C
chr3_31.277367c	chromosome_3	31277367	G	C/T	C	C	C	C/T	C	C/T	C	C/T	C	C	C/T	C/T	C/T	C/T	C	C	C/T	C/T	C	C	C/T	C/T	C	C/T	C	C/T	C	C/T	C	C	C	C	C	C/T	C	C	C/T	C/T	C	C/T	C/T	C	C	C/T	C/T
chr3_31.36812	chromosome_3	31368120	A	A/C	A	A/C	A/C	A/C	A	A/C	A/C	A	A/C	A/C	A/C	A/C	A/C	A	A/C	A/C	A	A	A/C	A/C	A	A	A/C	A	A/C	A/C	A/C	A	A/C	A/C	A/C	A/C	A/C	A/C	C	A	A	A	A/C	A	A	A/C	A/C	A	A
chr3_32.277879c	chromosome_3	32277879	A	A/C	A	A	A/C	A	A/C	A	A	A/C	A	A	A	A	A	A/C	A	A	A/C	A/C	A	A	A/C	A/C	A	A/C	A	A	A	A/C	A	A	A	A	A/C	A	A	A/C	A/C	A/C	A	A	A/C	A	A	A/C	A
chr3_32.592274	chromosome_3	32592274	T	C/T	C	C/T	C	C/T	C	C/T	C/T	C	C/T	C/T	C/T	C/T	C/T	C	C/T	C/T	C	C	C/T	C/T	C	C	C/T	C	C/T	C/T	C/T	C	C/T	C/T	C/T	C/T	C	?	C/T	C	C	C	C/T	?	C	C/T	C/T	C	C/T
chr3_32.602122	chromosome_3	32602122	T	T	C/T	C/T	C/T	T	C/T	C/T	T	T	T	C/T	T	T	T	T	T	C/T	T	C/T	T	T	T	C/T	T	C/T	C/T	C/T	C/T	C/T	C/T	C/T	T	T	C/T	C/T	T	T	T	T	T	C/T	T	T	T	C/T	C/T
chr3_32.602146c	chromosome_3	32602146	T	A	A/C	A	A	A/C	A	A	A/C	A/C	A/C	A	A/C	A/C	A/C	A/C	A/C	A	A/C	A	A/C	A/C	A/C	A	A/C	A	A	A	A	A	A	A	A/C	A/C	A	A	A/C	A/C	A/C	A/C	A/C	A	A/C	A/C	A/C	A	A
chr3_32.602159	chromosome_3	32602159	A	A/T	A	A/T	A	A/T	A	A/T	A/T	A	A/T	A/T	A/T	A/T	A/T	A	A/T	A/T	A	A	A/T	A/T	A	A	A/T	A	A/T	A/T	A/T	A	A/T	A/T	A/T	A/T	A	A/T	A/T	A	A	A	A/T	A/T	A	A/T	A/T	A	A/T
chr3_32.657737c	chromosome_3	32657737	G	G/T	G	G	G/T	G	G/T	G	G	G/T	G	G	G	G	G	G/T	G	G	G/T	G/T	G	G	G/T	G/T	G	G/T	G	G	G	G/T	G	G	G	G	G/T	G	G	G/T	G/T	G/T	G	G	G/T	G	G	G/T	G
chr3_32.657813c	chromosome_3	32657813	C	C/T	C	C	C/T	C	C/T	C	C	C/T	C	C	C	C	C	C/T	C	C	C/T	C/T	C	C	C/T	C/T	C	C/T	C	C	C	C/T	C	C	C	C	C/T	C	C	C/T	C/T	C/T	C	C	C/T	C	C	C/T	C
chr3_32.675821	chromosome_3	32675821	T	T	C/T	C/T	C/T	T	C/T	C/T	T	T	T	C/T	T	T	T	T	T	C/T	T	C/T	T	T	T	C/T	T	C/T	C/T	C/T	C/T	C/T	C/T	C/T	T	T	C/T	C/T	T	T	T	T	T	C/T	T	T	T	C/T	C/T
chr3_32.847062c	chromosome_3	32847062	A	A/G	A	A	A/G	A	A/G	A	A	A/G	A	A	A	A	A	A/G	A	A	A/G	A/G	A	A	A/G	A/G	A	A/G	A	A	A	A/G	A	A	A	A	A/G	A	A	A/G	A/G	A/G	A	A	A/G	A	A	A/G	A
chr3_4.166224	chromosome_3	4166224	C	C/T	C	C	C	C/T	C	C/T	C/T	C	C/T	C/T	C/T	C/T	C/T	C/T	C	C/T	C	C/T	C/T	C/T	C/T	C/T	C	C/T	C/T	C	C/T	C/T	C/T	C	C/T	C	C	C/T	C/T	C	C	C	C	C/T	C	C	C/T	C/T	C/T
chr3_4.166241	chromosome_3	4166241	G	G/T	G	G	G	G/T	G	G/T	G/T	G	G/T	T	G/T	G/T	G/T	G/T	G	G/T	G	G/T	G/T	G/T	G/T	G/T	G	G/T	G/T	G	G/T	G/T	G/T	G	G/T	G	G	G/T	G/T	G	G	G	G	G/T	G	G	G/T	G/T	G/T
chr3_4.166274	chromosome_3	4166274	G	A/G	G	G	G	A/G	G	A/G	A/G	G	A/G	A/G	A/G	A/G	A/G	A/G	G	A/G	G	A/G	A/G	A/G	A/G	A/G	G	A/G	A/G	G	A/G	A/G	A/G	G	A/G	G	G	A/G	A/G	G	G	G	G	A/G	G	G	A/G	A/G	A/G
chr3_4.298301	chromosome_3	4298301	A	A	A/G	A	A/G	A	A	A	A	A/G	A/G	A	A	A/G	A/G	A	A/G	A	A	A/G	A	A	A	A	A	A	A/G	A	A/G	A	A	A	A	A/G	A	A	A	A/G	A	A/G	A/G	A	A	A	A/G	A/G	A
chr3_4.298369	chromosome_3	4298369	G	G/T	G	G	G	G/T	G	G/T	G/T	G	G/T	G/T	G/T	G/T	G/T	G/T	G	G/T	G	G/T	G/T	G/T	G/T	G/T	G	G/T	G/T	G	G/T	G/T	G/T	G	G/T	G	G	G/T	G/T	G	G	G	G	G/T	G	G	G/T	G/T	G/T
chr3_4.300187c	chromosome_3	4300187	T	C/T	T	T	T	C/T	T	C/T	C	T	C/T	C/T	C/T	C/T	C/T	C/T	T	C	T	C/T	C/T	C/T	C/T	C/T	T	C/T	C/T	T	C/T	C/T	C/T	T	C/T	T	T	C/T	C/T	T	T	T	T	C/T	T	T	C/T	C/T	C/T
chr3_4.300207	chromosome_3	4300207	T	T	C/T	C/T	T	C/T	C/T	C/T	C/T	T	T	C/T	C/T	T	T	C/T	T	C/T	C/T	T	C/T	C/T	C/T	C/T	C/T	C/T	T	C/T	T	C/T	C/T	C/T	C/T	T	C/T	C/T	C/T	T	C/T	T	T	C/T	C/T	C/T	T	T	C/T
chr3_4.306368	chromosome_3	4306368	C	C/G	C	C	C	C/G	C	C/G	C/G	C	C/G	C/G	C/G	C/G	C/G	C/G	C	C/G	C	C/G	C/G	C/G	C/G	C/G	C	C/G	C/G	C	C/G	C/G	C/G	C	C/G	C	C	C/G	C/G	C	C	C	C	C/G	C	C	C/G	C/G	C/G
chr3_4.535513c	chromosome_3	4535513	G	A/G	G	G	G	A/G	G	G	A/G	G	A/G	A/G	A/G	A/G	A/G	A/G	A/G	A/G	G	A/G	A/G	A/G	A/G	A/G	G	A/G	A/G	G	A/G	A/G	A/G	G	A/G	G	G	A/G	A/G	G	G	G	G	A/G	G	G	A/G	A/G	A/G
chr3_4.535636c	chromosome_3	4535636	C	C/T	C	C/T	C/T	C	C/T	C/T	C	C/T	C	C	C	C	C	C	C	C	C/T	C	C	C	C	C	C/T	C	C	C/T	C	C	C	C/T	C	C/T	C/T	C	C	C/T	C/T	C/T	C/T	C	C/T	C/T	C	C	C
chr3_4.606292	chromosome_3	4606292	A	A/G	G	A/G	A	G	A/G	A/G	G	A	G	G	G	G	G	G	G	G	A/G	G	G	G	G	G	A/G	G	G	A/G	G	G	G	A/G	G	A	A/G	G	G	A	A/G	A	A	G	A/G	A/G	G	G	G
chr3_4.68329	chromosome_3	4683290	A	A	A/G	A/G	A	A/G	A/G	A/G	A/G	A	A	A/G	A/G	A	A	A/G	A	A/G	A/G	A	A/G	A/G	A/G	A/G	A/G	A/G	A	A/G	A	A/G	A/G	A/G	A/G	A	A/G	A/G	A/G	A	A/G	A	A	A/G	A/G	A/G	A	A	A/G
chr3_4.687313c	chromosome_3	4687313	C	C/T	C	C/T	C/T	C	C/T	C/T	C	C/T	C	C	C	C	C	C	C	C	C/T	C	C	C	C	C	C/T	C	C	C/T	C	C	C	C/T	C	C/T	C/T	C	C	C/T	C/T	C/T	C/T	C	C/T	C/T	C	C	C
chr3_4.687322c	chromosome_3	4687322	T	C/T	T	C/T	C/T	T	C/T	C/T	T	C/T	T	T	T	T	T	T	T	T	C/T	T	T	T	T	T	C/T	T	T	C/T	T	T	T	C/T	T	C/T	C/T	T	T	C/T	C/T	C/T	C/T	T	C/T	C/T	T	T	T
chr3_4.687361	chromosome_3	4687361	G	G	A/G	G	A/G	G	G	G	G	A/G	A/G	G	G	A/G	A/G	G	A/G	G	G	A/G	G	G	G	G	G	G	A/G	G	A/G	G	G	G	G	A/G	G	G	G	A/G	G	A/G	A/G	G	G	G	A/G	A/G	G
chr3_4.687372	chromosome_3	4687372	C	C/-	C	C	C	C/-	C	C	C/-	C	C/-	C/-	C/-	C/-	C/-	C/-	C/-	C/-	C	C/-	C/-	C/-	C/-	C/-	C	C/-	C/-	C	C/-	C/-	C/-	C	C/-	C	C	C/-	C/-	C	C	C	C	C/-	C	C	C/-	C/-	-
chr3_4.791511c	chromosome_3	4791511	A	A/C	A	A/C	A/C	A	A/C	A/C	A	A/C	A	A	A	A	A	A	A	A	A/C	A	A	A	A	A	A/C	A	A	A/C	A	A	A	A/C	A	A/C	A/C	A	A	A/C	A/C	A/C	A/C	A	A/C	A/C	A	A	A
chr3_4.920436	chromosome_3	4920436	G	C/G	G	G	C/G	C/G	G	G	C/G	G	C/G	C/G	G	C/G	C/G	C/G	C/G	C/G	G	C/G	C/G	C/G	C/G	C/G	G	C/G	C/G	G	C/G	C/G	C/G	G	C/G	G	G	C/G	C/G	G	G	G	G	C/G	G	G	C/G	C/G	C/G
chr3_4.920582c	chromosome_3	4920582	C	C/T	C	C/T	C/T	C/T	C/T	C	C/T	C	C/T	C/T	C/T	C/T	C/T	C/T	C/T	C	C/T	C/T	C/T	C	C	C/T	C/T	C/T	C	C	C	C/T	C/T	C/T	C/T	C/T	C	C	C	C	C/T	C	C/T	C/T	C/T	C/T	C/T	C/T	C/T
chr3_4.920592c	chromosome_3	4920592	C	C/G	C	C	C/G	C/G	C	C	C/G	C	C/G	C/G	C	C/G	C/G	C/G	C/G	C/G	C	C/G	C/G	C/G	C/G	C/G	C	C/G	C/G	C	C/G	C/G	C/G	C	C/G	C	C	C/G	C/G	C	C	C	C	C/G	C	C	C/G	C/G	C/G
chr3_4.920622c	chromosome_3	4920622	G	A/G	G	G	A/G	A/G	G	G	A/G	G	A/G	A/G	G	A/G	A/G	A/G	A/G	A/G	G	A/G	A/G	A/G	A/G	A/G	G	A/G	A/G	G	A/G	A/G	A/G	G	A/G	G	G	A/G	A/G	G	G	G	G	A/G	G	G	A/G	A/G	A
chr3_5.051009c	chromosome_3	5051009	G	C/G	G	G	C/G	C/G	G	G	C/G	G	C/G	C/G	G	C/G	C/G	C/G	C/G	C/G	G	C/G	C/G	C/G	C/G	C/G	G	C/G	C/G	G	C/G	C/G	C/G	G	C/G	G	G	C/G	C/G	G	G	G	G	C/G	G	G	C/G	C/G	C/G
chr3_5.0538c	chromosome_3	5053800	G	C/G	C/G	C	G	C/G	C	C/G	C/G	C/G	G	C/G	C	G	G	C/G	G	C/G	C	G	C/G	C/G	C/G	C/G	C	C/G	G	C	G	C/G	C/G	C	C/G	C/G	C	C/G	C/G	C/G	C	C/G	C/G	C/G	C	C	G	G	C/G
chr3_5.417621	chromosome_3	5417621	T	G/T	T	G/T	T	T	G/T	G/T	T	G/T	T	T	G/T	T	T	T	T	T	G/T	T	T	T	T	T	G/T	T	T	G/T	T	T	T	G/T	T	G/T	G/T	T	T	G/T	G/T	G/T	G/T	T	G/T	G/T	T	T	T
chr3_5.447599	chromosome_3	5447599	A	A/T	A/T	A/T	T	A	A/T	A	A	T	A/T	A	A	A/T	A/T	A	T	A	A/T	A/T	A	A	A	A	A/T	A	A/T	A/T	A/T	A	A	A/T	A	T	A/T	A	A	T	A/T	A/T	T	A	A/T	T	A/T	A/T	A
chr3_5.902028	chromosome_3	5902028	G	A	A/C	A/C	A	A/C	A/C	A/C	A/C	A	A	A/C	A/C	A	A	A/C	A	A/C	A	A	A/C	A/C	A/C	A/C	A/C	A/C	A	A/C	A	A/C	A/C	A/C	A/C	A	A/C	A/C	A/C	A	A/C	A/C	A	A/C	A/C	A	A	A	A/C
chr3_5.979522	chromosome_3	5979522	A	A/G	A	A/G	A/G	A/G	A/G	A	A/G	A	A/G	A/G	A/G	A/G	A/G	A/G	A/G	A	A/G	A/G	A/G	A	A	A/G	A/G	A/G	A	A	A	A/G	A/G	A/G	A/G	A/G	A	A/G	A	A	A/G	A	A/G	A/G	A/G	A/G	A/G	A/G	A/G
chr3_6.355268	chromosome_3	6355268	G	G	G/T	G/T	G	G/T	G/T	G/T	G/T	G	G	G/T	G/T	G	G	G/T	G	G/T	G	G	G/T	G/T	G/T	G/T	G/T	G/T	G	G/T	G	G/T	G/T	G/T	G/T	G	G/T	G/T	G/T	G	G/T	G/T	G	G/T	G/T	G	G	G	G/T
chr3_6.358107	chromosome_3	6358107	A	A	A/G	A/G	A	A/G	A/G	A/G	A/G	A	A	A/G	A/G	A	A	A/G	A	A/G	A	A	A/G	A/G	A/G	A/G	A/G	A/G	A	A/G	A	A/G	A/G	A/G	A/G	A	A/G	A/G	A/G	A	A/G	G	A	A/G	A/G	A	A	A	A/G
chr3_6.376784	chromosome_3	6376784	T	A/T	T	T	T	A/T	T	A/T	A/T	T	A/T	A/T	A/T	A/T	A/T	A/T	T	A/T	A/T	A/T	A/T	A/T	A/T	A/T	T	A/T	A/T	T	A/T	A/T	A/T	T	A/T	T	T	A/T	A/T	T	T	T	T	A/T	T	T	A/T	A/T	A/T
chr3_6.449223	chromosome_3	6449223	T	T	C/T	C/T	C/T	C/T	T	T	T	C/T	C/T	T	T	C/T	C/T	T	T	C/T	C/T	T	T	C/T	C/T	C/T	T	T	C/T	C/T	T	C/T	C/T	C/T	C/T	C/T	C/T	C/T	C/T	T	C/T	T	T	C/T	C/T	T	C/T	C/T	C/T
chr3_6.554197c	chromosome_3	6554197	G	A/G	A/G	A	A/G	A/G	A	A/G	A/G	A/G	G	A/G	A/G	G	G	A/G	A/G	A/G	G	G	A/G	A/G	A/G	A/G	A	A/G	G	A	G	A/G	A/G	A	A/G	A/G	A	A/G	A/G	A/G	A	A	A/G	A/G	A	A/G	G	G	A/G
chr3_6.741765	chromosome_3	6741765	G	G	G/T	G	G/T	G	G	G	G	G/T	G/T	G	G	G/T	G/T	G	G/T	G	G/T	G/T	G	G	G	G	G	G	G/T	G	G/T	G	G	G	G	G/T	G	G	G	G/T	G	G	G/T	G	G	G/T	G/T	G/T	G
chr3_6.878892c	chromosome_3	6878892	A	A/C	A	A	A	A/C	A	A/C	A/C	A	A/C	A/C	A/C	A/C	A/C	A/C	A	A/C	A/C	A/C	A/C	A/C	A/C	C	A	A/C	A/C	A	A/C	A/C	A/C	A	A/C	A	A	A/C	A/C	A	A	A	A	A/C	A	A	A/C	A/C	A/C
chr3_7.904074c	chromosome_3	7904074	G	A/G	A/G	G	A/G	A/G	G	A/G	A/G	A/G	A	A/G	A/G	A	A	A/G	A/G	A/G	A	A	A/G	A/G	A/G	A	G	A/G	A	G	A/G	A/G	A/G	G	A/G	A/G	G	A/G	A/G	A/G	A/G	G	A/G	A/G	G	A/G	A	A	A/G
chr3_8.347404	chromosome_3	8347404	A	A	A/G	A	A/G	A	A	A	A	A/G	A/G	A	A	A/G	A/G	A	A/G	A	A/G	A/G	A	A	A	A/G	A	A	A/G	A	A	A	A	A	A	A/G	A	A	A	A/G	A	A	A/G	A	A	A/G	A/G	A/G	A
chr3_8.809414c	chromosome_3	8809414	T	C/T	T	C/T	C/T	T	C/T	T	T	C/T	T	C/T	T	T	T	T	C/T	C/T	T	T	T	C/T	T	T	C/T	T	T	T	T	T	T	C/T	T	C/T	C/T	T	T	C/T	T	C/T	C/T	T	C/T	C/T	T	T	T
chr3_8.809417c	chromosome_3	8809417	C	C/T	C	C/T	C/T	C	C/T	C	C	C/T	C	C/T	C	C	C	C	C/T	C/T	C	C	C	C/T	C	C	C/T	C	C	C	C	C	C	C/T	C	C/T	C/T	C	C	C/T	C	C/T	C/T	C	C/T	C/T	C	C	C
chr3_9.063234	chromosome_3	9063234	C	A/C	C	A/C	C	C	A/C	A/C	A/C	C	C	A/C	A/C	C	A	A/C	C	A/C	A/C	A/C	A/C	C	A/C	A/C	A/C	C	C	C	A/C	C	C	A	C	A/C	A/C	A/C	C	A/C	A/C	A/C	C	C	C	A/C	A/C	C	A/C
chr4_0.603715	chromosome_4	603715	T	T	A/T	T	A/T	A/T	T	T	T	A/T	T	A/T	A/T	T	A/T	A/T	A/T	A/T	A/T	A/T	A/T	A/T	A/T	T	A/T	A/T	A/T	T	T	T	A/T	A/T	A/T	A/T	T	A/T	A/T	T	A/T	T	T	A/T	A/T	T	A/T	A/T	T
chr4_0.624912	chromosome_4	624912	A	A	A/T	A/T	A	A	A/T	T	A/T	A	A/T	A	A	A/T	A	A	A	A	A	A	A	A	A	--	A	A	A	A/T	A/T	A/T	A	A	A	A	?	A	A	A/T	A	?	A/T	A	A	A/T	A	A	A/T
chr4_0.62493	chromosome_4	624930	A	A	A/T	--	A	A	A/T	A/T	A/T	A	T	A	A	A/T	A	A	A	A	A	A	A	A	A	A/T	A	A	A	A/T	A/T	A/T	A	A	A	A	A/T	A	A	A/T	A	--	A/T	A	A	?	A	A	A/T
chr4_10.378789c	chromosome_4	10378789	C	C	C/T	T	C/T	C/T	C	C	C	C/T	C/T	C	C	C/T	C/T	C	C/T	C/T	C/T	C/T	C	C/T	C/T	C/T	C/T	C	C/T	C	C	C	C/T	C/T	C/T	C/T	C	C/T	C/T	C	C/T	C	C	C/T	C/T	C	C/T	C/T	C
chr4_10.569712c	chromosome_4	10569712	C	C/G	C	C	C	C/G	C/G	C/G	C	C/G	C	C	C	C/G	C	C	C	C/G	C/G	C/G	C	C	C	C/G	C	C	C	C	C/G	C	C	C/G	C/G	C/G	C	C/G	C/G	C/G	C/G	C	C	C	C	C	C	C/G	C/G
chr4_10.569723c	chromosome_4	10569723	G	C/G	G	G	G	C/G	C/G	C/G	G	C/G	G	G	G	C/G	G	G	G	C/G	C/G	C/G	G	G	G	C/G	G	G	G	G	C/G	G	G	C/G	C/G	C/G	G	C/G	C/G	C/G	C/G	G	G	G	G	G	G	C/G	C/G
chr4_10.569725c	chromosome_4	10569725	G	A/G	G	G	G	A/G	A/G	A/G	G	A/G	G	G	G	A/G	G	G	G	A/G	A/G	A/G	G	G	G	A/G	G	G	G	G	A/G	G	G	A/G	A/G	A/G	G	A/G	A/G	A/G	A/G	G	G	G	G	G	G	A/G	A/G
chr4_10.569742c	chromosome_4	10569742	A	A/-	A	A	A	A/-	A/-	A/-	A	A/-	A	A	A	A/-	A	A	A	A/-	A/-	A/-	A	A	A	A/-	A	A	A	A	A/-	A	A	A/-	A/-	A/-	A	A/-	A/-	A/-	A/-	A	A	A	A	A	A	A/-	A/-
chr4_10.569744c	chromosome_4	10569744	C	C/G	C	C	C	C/G	C/G	C/G	C	C/G	C	C	C	C/G	C	C	C	C/G	C/G	C/G	C	C	C	C/G	C	C	C	C	C/G	C	C	C/G	C/G	C/G	C	C/G	C/G	C/G	C/G	C	C	C	C	C	C	C/G	C/G
chr4_10.569749c	chromosome_4	10569749	C	A/C	C	C	C	A/C	A/C	A/C	C	A/C	C	C	C	A/C	C	C	C	A/C	A/C	A/C	C	C	C	A/C	C	C	C	C	A/C	C	C	A/C	A/C	A/C	C	A/C	A/C	A/C	A/C	C	C	C	C	C	C	A/C	A/C
chr4_10.569757c	chromosome_4	10569757	G	A/G	G	G	G	A/G	A/G	A/G	G	A/G	G	G	G	A/G	G	G	G	A/G	A/G	A/G	G	G	G	A/G	G	G	G	G	A/G	G	G	A/G	A/G	A/G	G	A/G	A/G	A/G	A/G	G	G	G	G	G	G	A/G	A/G
chr4_10.56977c	chromosome_4	10569770	C	A/C	C	C	C	A/C	A/C	A/C	C	A/C	C	C	C	A/C	C	C	C	A/C	A/C	A/C	C	C	C	A/C	C	C	C	C	A/C	C	C	A/C	A/C	A/C	C	A/C	A/C	A/C	A/C	C	C	C	C	C	C	A/C	A/C
chr4_10.569785c	chromosome_4	10569785	C	C/-	C	C	C	C/-	C/-	C/-	C	C/-	C	C	C	C/-	C	C	C	C/-	C/-	C/-	C	C	C	C/-	C	C	C	C	C/-	C	C	C/-	C/-	C/-	C	C/-	C/-	C/-	C/-	C	C	C	C	C	C	C/-	C/-
chr4_10.569793c	chromosome_4	10569793	A	A/G	A	A	A	A/G	A/G	A/G	A	A/G	A	A	A	A/G	A	A	A	A/G	A/G	A/G	A	A	A	A/G	A	A	A	A	A/G	A	A	A/G	A/G	A/G	A	A/G	A/G	A/G	A/G	A	A	A	A	A	A	A/G	A/G
chr4_10.569959	chromosome_4	10569959	A	A/T	A	A	A	A/T	A/T	A/T	A	A/T	A	A/T	A/T	A/T	A/T	A/T	A	A	A/T	A/T	A	A	A	A/T	A	A	A	A	A/T	A	A	A	A/T	A/T	A	A/T	A/T	A	A	A	A	A/T	A	A	A	A	A
chr4_10.785015	chromosome_4	10785015	A	A/G	A	A/G	A	A	A	A/G	A	A/G	A	A	A	A	A	A	A	A/G	A	A	A	A	A/G	A	A	A	A	A/G	A/G	A	A	A	A	A	A/G	A	A/G	A/G	A	A/G	A	A	A	A/G	A	A	A
chr4_10.785089	chromosome_4	10785089	T	T	A/T	A/T	T	T	A/T	A/T	A/T	T	A/T	A/T	T	T	T	A/T	T	T	T	T	A/T	T	T	A/T	T	A/T	T	A/T	A/T	A/T	T	T	T	T	A/T	T	T	A/T	T	A/T	A/T	T	T	A/T	T	T	A/T
chr4_10.812806	chromosome_4	10812806	C	C/T	C	C	C/T	C	C	C/T	C/T	C	C	C/T	C	C/T	C	C	C	C	C	C/T	C/T	C/T	C/T	C/T	C	C	C/T	C	C/T	C/T	C/T	C	C/T	C/T	C	C/T	C	C/T	C	C/T	C/T	C/T	C/T	C	C/T	C/T	C
chr4_10.902858c	chromosome_4	10902858	G	G	A/G	A/G	A/G	A/G	G	G	G	A/G	A/G	G	G	A/G	A/G	G	A/G	A/G	A/G	A/G	G	A/G	A/G	A/G	A/G	G	A/G	G	G	G	A/G	A/G	A/G	A/G	G	A/G	A/G	G	A/G	G	G	A/G	A/G	G	A/G	A/G	G
chr4_10.903029c	chromosome_4	10903029	G	G	A/G	A/G	A/G	A/G	G	G	G	A/G	A/G	G	G	A/G	A/G	G	A/G	A/G	A/G	A/G	G	A/G	A/G	A/G	A/G	G	A/G	G	G	G	A/G	A/G	A/G	A/G	G	A/G	A/G	G	A/G	G	G	A/G	A/G	G	A/G	A/G	G
chr4_13.059825	chromosome_4	13059825	G	C/G	G	C/G	C/G	C/G	C/G	G	C/G	G	C/G	C/G	C/G	C/G	C/G	C/G	C/G	G	C/G	C/G	C/G	C/G	G	C/G	C/G	?	G	G	G	C/G	C/G	C/G	C/G	C/G	G	C/G	G	G	C/G	G	C/G	C/G	C/G	G	C/G	C/G	C/G
chr4_13.333904c	chromosome_4	13333904	G	G	A/G	G	A/G	A/G	G	G	G	A/G	G	G	A/G	A/G	A/G	G	A/G	A/G	A/G	A/G	G	A/G	A/G	G	A/G	G	A/G	G	G	G	A/G	A/G	A/G	A/G	G	A/G	A/G	G	A/G	G	G	A/G	A/G	G	A/G	A/G	G
chr4_13.334543c	chromosome_4	13334543	C	C/T	C	C/T	C	C	C/T	C/T	C	C/T	C	C	C/T	C	C	C	C	C	C/T	C	C	C	C	C	C/T	C	C	C/T	C	C	C	C/T	C	C/T	C/T	C	C	C/T	C/T	C/T	C/T	C	C/T	C/T	C	C	C
chr4_13.334563	chromosome_4	13334560	C	C/G	C	C/G	C	C	C/G	C/G	C	C/G	C	C	C/G	C	C	C	C	C	C/G	C	C	C	C	C	C/G	C	C	C/G	C	C	C	C/G	C	C/G	C/G	C	C	C/G	C/G	?	C/G	C	C/G	C/G	C	C	C
chr4_13.33456c	chromosome_4	13334563	T	A	A/G	A	?	A	A	A/G	A	A/G	A/G	A	A	A/G	A/G	A	A/G	A	A	A/G	A	A	A	A	A	A	A/G	A	A/G	A	A	A	A	A/G	A	A	A	A/G	A	A/G	A/G	A	A	A	A/G	A/G	A
chr4_13.334587	chromosome_4	13334587	T	G	G/T	G/T	G	G/T	G/T	G	G/T	G	G	G/T	G/T	G	G	G/T	G	G/T	G/T	G	G/T	G/T	G/T	G/T	G/T	G/T	G	G/T	G	G/T	G/T	G/T	G/T	G	G/T	G/T	G/T	G	G/T	G	G	G/T	G/T	G/T	G	G	G/T
chr4_13.538038c	chromosome_4	13538038	G	A/G	G	A/G	A/G	A/G	A/G	G	A/G	G	A/G	A/G	A/G	A/G	A/G	A/G	A/G	G	A/G	A/G	A/G	A/G	G	A/G	A/G	A/G	G	G	G	A/G	A/G	A/G	A/G	A/G	G	A/G	G	G	A/G	G	A/G	A/G	A/G	G	A/G	A/G	A/G
chr4_13.579898	chromosome_4	13579898	C	C/G	C	C	C	C	C	C/G	C	C/G	C	C	C	C	C	C	C	C/G	C	C	C	C	C/G	C	C	C	C/G	C/G	C/G	C	C	C	C	C	C/G	C	C/G	C/G	C	C/G	C	C	C	C/G	C	C	C
chr4_13.579901	chromosome_4	13579901	C	C	C/G	C	C	C	G	C/G	C/G	C	C	C/G	C/G	C	C	C/G	C	C	C	C	C/G	C	C	C	C	C/G	C	C/G	C/G	C/G	C	C	C	C	C/G	C	C	C/G	C	C/G	C/G	C	C	C/G	C	C	C/G
chr4_13.87273c	chromosome_4	13872730	T	A/G	A	A/G	A/G	A/G	A/G	A	A/G	A	A/G	A/G	A/G	A/G	A/G	A/G	A/G	A	A/G	A/G	A/G	A/G	A	A/G	A/G	A/G	A	A	A	A/G	A/G	A/G	A/G	A/G	A	A/G	A	A	A/G	A	A/G	A/G	A/G	A	A/G	A/G	A/G
chr4_14.265056	chromosome_4	14265056	A	A/T	A/T	A	A	A	A/T	T	A/T	A/T	A	A/T	A/T	A	A	A/T	A	A/T	A	A	A/T	A	A/T	A	A	A/T	A/T	T	T	A/T	A	A	A	A	T	A	A/T	T	A	T	A/T	A	A	T	A	A	A/T
chr4_14.265105c	chromosome_4	14265105	C	C	C/T	C/T	C/T	C/T	C	C	C	C/T	C/T	C	C	C/T	C/T	C	C/T	C/T	C/T	C/T	C	C/T	C/T	C/T	C/T	C	C/T	C	C	C	C/T	C/T	C/T	C/T	C	C/T	C/T	C	C/T	C	C	C/T	C/T	C	C/T	C/T	C
chr4_14.90326	chromosome_4	14903260	A	A/G	A/C	A/G	A	A/G	C/G	A/G	A	A	A	A	A/G	A/G	A	A/G	A/C	A	A/G	A/C	A	A	C/G	A	C/G	A/C	A	C/G	A/G	A/G	A	A/G	A/G	A/G	A/G	A/G	A	A/C	A/C	A/C	A/G	A/C	C/G	A/G	A	C/G	C/G
chr4_14.96765	chromosome_4	14967650	A	A/G	A	A	A	A	A	A/G	A	A/G	A	A	A	A	A	A	A	A/G	A	A	A	A/G	A/G	A	A	A	A/G	A/G	A/G	A	A	A	A	A	A/G	A	A/G	A/G	A	A/G	A	A	A	A	A	A	A
chr4_15.244681	chromosome_4	15244681	A	A	A/T	A	A	A	A/T	A/T	A/T	A	A	A/T	A/T	A	A	A/T	A	A	A	A	A/T	A	A	A	A	A/T	A	A/T	A/T	A/T	A	A	A	A	A/T	A	A	A/T	A	A/T	A/T	A	A	A/T	A	A	A/T
chr4_15.377617	chromosome_4	15377617	T	A	A/G	A	A	A	A/G	A	A	A	A	A	A	A	A	A	A/G	A	A	A/G	A	A	A/G	A	A/G	A/G	A	A/G	A	A	A	A	A	A	A	A	A	A/G	A/G	A/G	A	A/G	A/G	A	A	A/G	G
chr4_15.411501	chromosome_4	15411501	T	T	C/T	T	T	T	C/T	C/T	C/T	T	T	C/T	C/T	T	T	C/T	T	T	T	T	C/T	T	T	T	T	C/T	T	C/T	C/T	C/T	T	T	T	T	C/T	T	T	C	T	C/T	C/T	T	T	C/T	T	T	C/T
chr4_15.551408	chromosome_4	15551408	A	A/T	A	A	A	A	A	A/T	A	A/T	A	A	A	A	A	A	A	A/T	A	A	A	A/T	A/T	A	A	A	A/T	A/T	A/T	A	A	A	A	A	A/T	A	A/T	A/T	?	A/T	A	A	A	A	A	A	A
chr4_15.572861c	chromosome_4	15572861	C	C	C/T	C/T	C/T	C/T	C	C	C	C/T	C/T	C	C	C/T	C/T	C	C/T	C/T	C/T	C/T	C	C/T	C/T	C/T	C/T	C	C/T	C	C	C	C/T	C/T	C/T	C/T	C	C/T	C/T	C	C/T	C	C	C/T	C/T	C	C/T	C/T	C
chr4_16.510801	chromosome_4	16510801	C	C/T	C	C/T	C/T	C/T	C/T	C	C/T	C	C/T	C/T	C/T	C/T	C/T	C/T	C/T	C	C/T	C/T	C/T	C	C	C/T	C/T	C/T	C	C	C	C/T	C/T	C/T	C/T	C/T	C	C	C	C	C/T	C	C/T	C/T	C/T	C/T	C/T	C/T	C/T
chr4_16.679197c	chromosome_4	16679197	G	A/G	A/G	A/G	A/G	A/G	A	A/G	A	G	A/G	A	A	A/G	A/G	A	A	G	A/G	A/G	A	G	G	A/G	A/G	A	G	A/G	A/G	A	A/G	A/G	A/G	A/G	A/G	A/G	G	A/G	A/G	A/G	A	A/G	A/G	A	A/G	A/G	A
chr4_16.679351	chromosome_4	16679351	C	A/-	-	A/-	A/-	A/-	A/-	-	A/-	-	A/-	A/-	A/-	A/-	A/-	A/-	A/-	-	A/-	A/-	A/-	-	-	A/-	A/-	A/-	-	-	-	A/-	A/-	A/-	A/-	A/-	-	A/-	-	-	A/-	-	A/-	A/-	A	A/-	A/-	A/-	A/-
chr4_16.89505	chromosome_4	16895050	G	G	A/G	A/G	A/G	A/G	G	G	G	A/G	A/G	G	G	A/G	A/G	G	G	A/G	A/G	A/G	G	A/G	A/G	A/G	A/G	G	A/G	G	G	G	A/G	A/G	A/G	A	G	A/G	A/G	G	A/G	G	G	A/G	A/G	G	A/G	A/G	G
chr4_17.257739	chromosome_4	17257739	G	A/G	G	A/G	A/G	A/G	A/G	G	A/G	G	A/G	A/G	A/G	A/G	A/G	A/G	A/G	G	A/G	A/G	A/G	G	G	A/G	A/G	A/G	G	G	G	A/G	A/G	A/G	A/G	A/G	G	A/G	G	G	A/G	G	A/G	A/G	A/G	A	A/G	A/G	A/G
chr4_19.414226c	chromosome_4	19414226	A	A/G	A	A/G	A	A	A/G	A/G	A	A/G	A	A	A/G	A	A	A	A	A	A/G	A	A	A	A	A	A/G	A	A	A/G	A	A	A	A/G	A	A/G	A/G	A	A	A/G	A/G	A/G	A/G	A	A/G	A/G	A	A/G	A
chr4_2.61772c	chromosome_4	2617720	T	T	A/T	T	A/T	A/T	T	T	T	A/T	T	T	A/T	A/T	A/T	A/T	A/T	A/T	A/T	A/T	T	A/T	A/T	T	A/T	T	A/T	T	T	T	A/T	A/T	A/T	A/T	T	A/T	A/T	T	A/T	T	T	A/T	A/T	T	A/T	A/T	T
chr4_2.910568	chromosome_4	2910568	C	-	A/-	A/-	-	-	A/-	A/-	A/-	-	A/-	A/-	-	-	-	-	-	-	-	-	A/-	-	-	A/-	-	A/-	-	A/-	A/-	A/-	-	-	-	-	A	-	-	A/-	-	A/-	A/-	-	-	A/-	-	-	A/-
chr4_2.910641	chromosome_4	2910641	G	A	A/G	A/G	A	A	A/G	A/G	A/G	A	A/G	A/G	A	A	A	A	A	A	A	A	A/G	A	A	A/G	A	A/G	A	A/G	A/G	A/G	A	A	A	A	A/G	A	A	A/G	A	A/G	A/G	A	A	A/G	A	A	A/G
chr4_2.910829	chromosome_4	2910829	G	G	A/G	A/G	G	G	--	A/G	A/G	G	A/G	A/G	G	G	G	G	G	G	G	G	A/G	G	G	A/G	G	A/G	G	A/G	A/G	A/G	G	G	G	G	A/G	G	G	A/G	G	--	A/G	G	G	A/G	G	G	A/G
chr4_20.223871	chromosome_4	20223871	A	A/C	A	A	A	A	A	A/C	A	A/C	A	A	A	A	A	A	A	A/C	A	A	A	A/C	A/C	A	A	A	A/C	A/C	A/C	A	A	A	A	A	A/C	A/C	A/C	A/C	A	A/C	A	A	A	A	A	A	A
chr4_20.231117	chromosome_4	20231117	G	T	G/T	T	T	T	G/T	G/T	--	T	T	G/T	G/T	T	T	G/T	G/T	T	T	T	G/T	T	T	T	T	G/T	T	T	--	--	T	T	T	T	G/T	T	T	G/T	T	G/T	G/T	T	T	G/T	T	T	G/T
chr4_20.265456c	chromosome_4	20265456	C	A/C	C	C	C	C	C	A/C	C	A/C	C	C	C	C	C	C	C	A/C	C	C	C	A/C	A/C	C	C	C	A/C	A/C	A/C	C	C	C	C	C	A/C	A/C	A/C	A/C	C	A/C	C	C	C	C	C	C	C
chr4_20.265486c	chromosome_4	20265486	G	A/G	G	G	G	G	G	A/G	G	A/G	G	G	G	G	G	G	G	A/G	G	G	G	A/G	A/G	G	G	G	A/G	A/G	A/G	G	G	G	G	G	A/G	A/G	A/G	A/G	G	A/G	G	G	G	G	G	G	G
chr4_20.365723c	chromosome_4	20365723	C	C/T	T	T	T	T	T	C/T	T	C/T	T	T	T	T	T	T	T	C/T	T	T	T	C/T	C/T	T	T	T	C/T	C/T	C/T	T	T	T	T	T	C/T	C/T	C/T	C/T	T	C/T	T	T	T	T	T	T	T
chr4_20.579566	chromosome_4	20579566	A	A	A/G	A/G	A/G	A/G	A	A	A	A/G	A/G	A	A	A/G	A/G	A	A	A/G	A/G	A/G	A	A/G	A/G	A/G	A/G	A	A/G	G	A	A	A/G	A/G	A/G	A/G	A	A/G	A/G	A	A/G	A	A	A/G	A/G	A	A/G	A/G	A
chr4_20.733934	chromosome_4	20733934	G	G	A/G	A/G	G	G	A/G	A/G	A/G	G	A/G	A/G	A/G	A/G	A/G	G	G	A/G	G	G	A/G	A/G	G	G	G	G	A/G	A/G	A/G	G	A/G	G	A/G	A/G	G	G	G	G	G	G	G	G	A/G	A/G	G	A/G	A/G
chr4_20.800379	chromosome_4	20800379	A	T	A/T	T	T	T	T	A/T	A/T	T	T	T	A/T	T	A/T	T	A/T	A/T	T	T	T	T	T	A/T	A/T	A/T	T	T	T	A/T	A/T	T	T	T	A/T	A/T	A/T	T	A/T	A/T	A/T	A/T	A/T	A/T	A/T	T	T
chr4_20.800395	chromosome_4	20800395	A	A	A/G	A/G	A/G	A/G	A	A	A	A/G	A/G	A	A	A/G	A/G	A	A	A/G	A/G	A/G	A	A/G	A/G	A/G	A/G	A	A/G	A/G	A	A	A/G	A/G	A/G	A/G	A	A/G	A/G	A	A/G	A	A	A/G	A/G	A	A/G	A/G	A/G
chr4_20.800425	chromosome_4	20800425	G	G	C/G	G	G	G	C/G	C/G	C/G	G	G	C/G	C/G	G	G	C/G	C/G	G	G	G	C/G	G	G	G	G	C/G	G	G	C/G	C/G	G	G	G	G	C/G	G	G	C/G	G	C/G	C/G	G	G	C/G	G	G	G
chr4_20.853208	chromosome_4	20853208	C	C	C/T	C/T	C/T	C/T	C	C	C	C/T	C/T	C	C	C/T	C/T	C	C	C/T	C/T	C/T	C	C/T	C/T	C/T	C/T	C	C/T	C/T	C	C	C/T	C/T	C/T	C/T	C	T	C/T	C	C/T	C	C	C/T	C/T	C	C/T	C/T	C/T
chr4_20.983941c	chromosome_4	20983941	A	A/G	G	G	G	G	G	A/G	G	A/G	G	G	G	G	G	G	G	A/G	G	G	G	A/G	A/G	G	G	G	A/G	A/G	A/G	G	G	G	G	G	A/G	A/G	A/G	A/G	G	A/G	G	G	G	G	G	G	G
chr4_21.108676c	chromosome_4	21108676	G	G/T	G	G	G	G	G	G/T	G	G/T	G	G	G	G	G	G	G	G/T	G	G	G	G/T	G/T	G	G	G	G/T	G/T	G/T	G	G	G	G	G	G/T	G/T	G/T	G/T	G	G/T	G	G	G	G	G	G	G
chr4_21.108777	chromosome_4	21108777	C	C	C/T	C	C	C	C/T	C/T	C/T	C	C	C/T	C/T	C	C	C/T	C/T	C	C	C	C/T	C	C	C	C	C/T	C	C	C/T	C/T	C	C	C	C	C/T	C	C	C/T	C	C/T	C/T	C	C	C/T	C	C	C
chr4_21.23856c	chromosome_4	21238560	C	A/G	G	G	G	A/G	G	A/G	G	A/G	G	G	A/G	A/G	A/G	A/G	G	G	A/G	A/G	G	G	A/G	A/G	G	A/G	G	A/G	G	A/G	G	G	G	G	G	A/G	G	G	A/G	A/G	G	A/G	A/G	G	G	A/G	A
chr4_22.013886c	chromosome_4	22013886	G	C/T	T	T	T	T	T	C/T	T	C/T	T	T	T	T	T	T	T	C/T	T	T	T	C/T	C/T	T	T	T	C/T	C/T	C/T	T	T	T	T	T	C/T	C/T	C/T	C/T	T	C/T	T	T	T	T	T	T	T
chr4_22.384156c	chromosome_4	22384156	G	A	A/G	A	A	A	A/G	A/G	A/G	A	A	A/G	A/G	A	A	A/G	A/G	A	A	A	A/G	A	A	A	A	A/G	A	A	A/G	A/G	A	A	A	A	A/G	A	A	A/G	A	A/G	A/G	A	A	A/G	A	A	A
chr4_22.384157c	chromosome_4	22384157	A	A	A/G	A	A	A	A/G	A/G	A/G	A	A	A/G	A/G	A	A	A/G	A/G	A	A	A	A/G	A	A	A	A	A/G	A	A	G	A/G	A	A	A	A	A/G	A	A	A/G	A	A/G	A/G	A	A	A/G	A	A	A
chr4_22.392782c	chromosome_4	22392782	T	C	C/T	C	C	C	C/T	C/T	C/T	C	C	C/T	C/T	C	C	C/T	C/T	C	C	C	C/T	C	C	C	C	C/T	C	C	C/T	C/T	C	C	C	C	C/T	C	C	C/T	C	C/T	C/T	C	C	C/T	C	C	C
chr4_22.650506c	chromosome_4	22650506	G	C/-	C	C	C/-	C/-	C	C	C/-	C	C/-	C/-	C	C/-	C/-	C/-	C/-	C/-	C	C/-	C/-	C/-	C/-	C/-	C	C/-	C/-	C	C/-	C/-	C/-	C	C/-	C	C	C/-	C/-	C	C	C	C	C/-	C	C	C/-	C	C/-
chr4_22.650513c	chromosome_4	22650513	A	A/C	C	C	A/C	A/C	C	C	A/C	C	A/C	A/C	C	A/C	A/C	A/C	A/C	A/C	C	A/C	A/C	A/C	A/C	A/C	C	A/C	A/C	C	A/C	A/C	A/C	C	A/C	C	C	A/C	A/C	C	C	C	C	A/C	C	C	A/C	C	A/C
chr4_22.650557c	chromosome_4	22650557	C	C/T	C	C	C/T	C/T	C	C	C/T	C	C/T	C/T	C	C/T	C/T	C/T	C/T	C/T	C	C/T	C/T	C/T	C/T	C/T	C	C/T	C/T	C	C/T	C/T	C/T	C	C/T	C	C	C/T	C/T	C	C	C	C	C/T	C	C	C/T	C	C/T
chr4_22.650563c	chromosome_4	22650563	T	C/T	T	T	C/T	C/T	T	T	C/T	T	C/T	C/T	T	C/T	C/T	C/T	C/T	C/T	T	C/T	C/T	C/T	C/T	C/T	T	C/T	C/T	T	C/T	C/T	C/T	T	C/T	T	T	C/T	C/T	T	T	T	T	C/T	T	T	C/T	T	C/T
chr4_22.650569c	chromosome_4	22650569	C	C/T	C	C	C/T	C/T	C	C	C/T	C	C/T	C/T	C	C/T	C/T	C/T	C/T	C/T	C	C/T	C/T	C/T	C/T	C/T	C	C/T	C/T	C	C/T	C/T	C/T	C	C/T	C	C	C/T	C/T	C	C	C	C	C/T	C	C	C/T	C	C/T
chr4_22.650578c	chromosome_4	22650578	A	A/C	A	A	A/C	A/C	A	A	A/C	A	A/C	A/C	A	A/C	A/C	A/C	A/C	A/C	A	A/C	A/C	A/C	A/C	A/C	A	A/C	A/C	A	A/C	A/C	A/C	A	A/C	A	A	A/C	A/C	A	A	A	A	A/C	A	A	A/C	A	A/C
chr4_22.650584c	chromosome_4	22650580	C	C/G	C	C	C/G	C/G	C	C	C/G	C	C/G	C/G	C	C/G	C/G	C/G	C/G	C/G	C	C/G	C/G	C/G	C/G	C/G	C	C/G	C/G	C	C/G	C/G	C/G	C	C/G	C	C	C/G	C/G	C	C	C	C	C/G	C	C	C/G	C	C/G
chr4_22.65058c	chromosome_4	22650584	T	C/T	T	T	C/T	C/T	T	T	C/T	T	C/T	C/T	T	C/T	C/T	C/T	C/T	C/T	T	C/T	C/T	C/T	C/T	C/T	T	C/T	C/T	T	C/T	C/T	C/T	T	C/T	T	T	C/T	C/T	T	T	T	T	C/T	T	T	C/T	T	C/T
chr4_22.650595c	chromosome_4	22650595	G	C/G	G	G	C/G	C/G	G	G	C/G	G	C/G	C/G	G	C/G	C/G	C/G	C/G	C/G	G	C/G	C/G	C/G	C/G	C/G	G	C/G	C/G	G	C/G	C/G	?	G	C/G	G	G	C/G	C/G	G	G	G	G	C/G	G	G	C/G	G	C/G
chr4_22.650647	chromosome_4	22650647	T	A/T	A/T	A/T	A/T	A/T	A	A/T	A	T	A/T	A	A	A/T	A/T	A	A	T	A/T	A/T	A	T	T	?	A/T	A	T	T	A/T	A	A/T	--	A/T	A/T	A/T	T	T	A/T	A/T	A/T	A	A/T	A/T	A	A/T	A/T	--
chr4_22.65065	chromosome_4	22650650	G	A/-	A/-	A/-	A/-	A/-	-	A/-	-	A	A/-	-	-	A/-	A/-	-	-	A	A/-	A/-	-	A	A	A/-	A/-	-	A	A	A/-	-	A/-	--	A/-	A/-	A/-	A	A	A/-	A/-	A/-	-	A/-	A/-	-	A/-	A/-	--
chr4_22.650657	chromosome_4	22650657	G	G/-	G/-	G/-	G/-	G/-	-	G/-	-	G	G/-	-	-	G/-	G/-	-	-	G	G/-	G/-	-	G	G	?	G/-	-	G	G	G/-	-	G/-	--	G/-	G/-	G/-	G	G	G/-	G/-	G/-	-	G/-	G/-	-	G/-	G/-	--
chr4_22.650663	chromosome_4	22650663	T	A/G	A/G	A/G	A/G	?	A	A/G	A	G	A/G	A	A	A/G	A/G	A	A	G	A/G	A/G	A	G	G	A/G	A/G	A	G	G	A/G	A	A/G	--	A/G	A/G	A/G	G	G	A/G	A/G	A/G	A	A/G	A/G	A	A/G	A/G	--
chr4_22.657084	chromosome_4	22657084	C	C	C/T	C	C	C	C/T	C/T	C/T	C	C	C/T	C/T	C	C	C/T	C/T	C	C	C	C/T	C	C	C	C	C/T	C	C	C/T	C/T	C	C	C	C	C/T	C	C	C/T	C	T	C/T	C	C	C/T	C	C	C
chr4_22.663694	chromosome_4	22663694	A	A	A/G	A/G	A/G	A/G	A	A	A	A/G	A/G	A	A	A/G	A/G	A	A	A/G	A/G	A/G	A	A/G	A/G	A/G	A/G	A	A/G	A/G	A	A	A/G	A/G	A/G	A/G	A	A/G	A/G	A	A/G	A	A	A/G	A/G	A	A/G	A/G	A/G
chr4_23.043144	chromosome_4	23043144	C	C	A/C	A/C	A/C	A/C	C	C	C	A/C	A/C	C	C	A/C	A/C	C	C	A/C	A/C	C	C	A/C	A/C	A/C	C	C	A/C	A/C	C	C	A/C	A/C	A/C	A/C	C	A/C	A/C	C	A/C	C	C	A/C	A/C	C	A/C	A/C	A/C
chr4_23.227841c	chromosome_4	23227841	A	T	A/T	A/T	A/T	A/T	T	T	T	A/T	A/T	T	T	A/T	A/T	T	T	A/T	A/T	T	T	A/T	A/T	A/T	T	T	A/T	A/T	T	T	A/T	A/T	A/T	A/T	T	A/T	A/T	T	A/T	T	T	A/T	A/T	T	A/T	A/T	A/T
chr4_23.227843c	chromosome_4	23227843	G	A	A/-	A/-	A/-	A/-	A	A	A	A/-	A/-	A	A	A/-	A/-	A	A	A/-	A/-	A	A	A/-	A/-	A/-	A	A	A/-	A/-	A	A	A/-	A/-	A/-	A/-	A	A/-	A/-	A	A/-	A	A	A/-	A/-	A	A/-	A/-	A/-
chr4_23.60151	chromosome_4	23601510	G	A/G	G	A/G	G	A/G	A/G	A/G	G	G	G	G	A/G	A/G	G	A/G	G	G	A/G	G	G	G	G	G	A/G	G	G	A/G	A/G	A/G	A/G	A/G	A/G	A/G	A	A/G	G	G	G	G	A/G	G	A/G	A/G	G	A/G	A/G
chr4_23.601554	chromosome_4	23601554	C	A/G	A/G	A/G	G	A/G	A/G	A/G	G	G	G	G	A/G	A/G	G	A/G	A/G	G	A/G	A/G	G	G	A/G	G	A	A/G	G	A	A/G	A/G	A/G	A/G	A/G	A/G	A/G	A/G	A/G	A/G	G	A/G	A/G	A/G	A	A/G	G	A	A
chr4_23.765388	chromosome_4	23765388	G	A/G	G	A/G	A/G	A/G	A/G	G	A/G	G	A/G	A/G	A/G	A/G	A/G	A/G	A/G	G	A/G	A/G	A/G	G	G	--	A/G	A/G	G	G	G	A/G	A/G	G	A/G	A/G	G	G	G	G	A/G	G	A/G	A/G	A/G	A/G	A/G	A/G	A/G
chr4_23.765657	chromosome_4	23765657	T	T	C/T	T	T	T	C/T	C/T	C/T	T	T	C/T	C/T	T	T	C/T	C/T	T	T	C/T	C/T	T	T	T	C/T	C/T	T	T	C/T	C/T	T	T	T	T	C/T	T	T	C/T	T	C/T	C/T	T	T	C/T	T	T	T
chr4_23.765705	chromosome_4	23765705	C	C	C/T	C	C	C	C/T	C/T	C/T	C	C	C/T	C/T	C	C	C/T	C/T	C	C	C/T	C/T	C	C	C	C/T	C/T	C	C	C/T	C/T	C	C	C	C	C/T	C	C	C/T	C	?	C/T	C	C	C/T	C	C	C
chr4_23.869726c	chromosome_4	23869726	T	C/T	C/T	C/T	C/T	C/T	C	C/T	C	T	C/T	C	C	C/T	C/T	C	C	T	C/T	C	C	T	T	C/T	C	C	T	T	C/T	C/T	C/T	T	C/T	C/T	C/T	T	T	C/T	C/T	C/T	C	C/T	C/T	C	C/T	C/T	C/T
chr4_23.869831	chromosome_4	23869831	T	G/T	G/T	G/T	G/T	G/T	T	G/T	T	G	G/T	T	T	G/T	G/T	T	T	G	G/T	T	T	G	G	G/T	T	T	G	G	G/T	G/T	G/T	G	G/T	G/T	G/T	G	G	G/T	G/T	G/T	T	G/T	G/T	T	G/T	G/T	G/T
chr4_23.895982c	chromosome_4	23895982	T	T/-	T	T/-	T/-	T/-	T/-	T	T/-	T	T/-	T/-	T/-	-	T/-	T/-	T/-	T	T/-	T/-	T/-	T	T	T/-	T/-	T/-	T	T	T	T/-	T/-	T	T/-	T/-	T	T	T	T	T/-	T	T/-	T/-	T/-	T/-	T/-	T/-	T/-
chr4_23.959241c	chromosome_4	23959241	T	G/T	G	G	G	G	G	G/T	G	G/T	G	G	G	G	G	G	G	G/T	G	G	G	G/T	G/T	G	G	G	G/T	G/T	G/T	G	G	G/T	G	G	G/T	G/T	G/T	G/T	G	G/T	G	G	G	G	G	G	G
chr4_23.959293c	chromosome_4	23959293	A	A/G	A	A/G	A/G	A/G	A/G	A	A/G	A	A/G	A/G	A/G	A/G	A/G	A/G	A/G	A	A/G	A/G	A/G	A	A	A/G	A/G	A/G	A	A	A	A/G	A/G	A	A/G	A/G	A	A	A	A	A/G	A	A/G	A/G	A/G	A/G	A/G	A/G	A/G
chr4_23.959311c	chromosome_4	23959311	G	A/G	A	A/G	A/G	A/G	A/G	A	A/G	A	A/G	A/G	A/G	A/G	A/G	A/G	A/G	A	A/G	A/G	A/G	A	A	A/G	A/G	A/G	A	A	A	A/G	A/G	A	A/G	A/G	A	A	A	A	A/G	A	A/G	A/G	A/G	A/G	A/G	A/G	A/G
chr4_23.959316	chromosome_4	23959316	A	A/G	A	A/G	A/G	?	A/G	A	?	A	A/G	A/G	A/G	A/G	A/G	A/G	A/G	A	A/G	A/G	?	A	A	?	A/G	A/G	A	A	A	A/G	A/G	A	A/G	A/G	A	A	A	A	A/G	A	A/G	A/G	A/G	A/G	A/G	A/G	?
chr4_24.107276c	chromosome_4	24107276	G	G	C/G	C/G	G	G	C/G	G	C/G	G	G	C/G	C/G	C/G	C/G	G	G	C/G	G	G	C/G	C/G	G	G	G	G	G	C/G	C/G	G	C/G	G	G	C/G	G	G	G	G	G	G	G	G	C/G	C/G	G	C/G	C/G
chr4_24.271811c	chromosome_4	24271811	A	A	A/C	A/C	A	A	A/C	A/C	A/C	A	A/C	A/C	A/C	A	A/C	A	A	A/C	A	A	A/C	A/C	A	A	A	A	A/C	A/C	A/C	A	A/C	A	A/C	A/C	A	A	A	A	A	A	A	A	A/C	A/C	A	A/C	A/C
chr4_24.303356	chromosome_4	24303356	C	C/T	C	C	C	C	C	C/T	C/T	C/T	C/T	C	C	C	C/T	C	C	C/T	C	C	C	C/T	C/T	C	C	C	C/T	C/T	C/T	C	C	C/T	C	C/T	C	C/T	C/T	C/T	C	C/T	C	C	C	C	C/T	C	C
chr4_24.309702	chromosome_4	24309702	G	G	A/G	A/G	G	G	A/G	A/G	A/G	G	G	A/G	A	G	G	A/G	A/G	G	G	A/G	A/G	G	G	G	A/G	A/G	G	G	A/G	G	G	G	G	G	G	G	G	A/G	G	A/G	A/G	G	G	A/G	G	G	G
chr4_24.576999c	chromosome_4	24576999	C	C/T	C	C/T	C/T	C	C	C	C/T	C	C/T	C	C	C/T	C	C	C/T	C/T	C	C	C/T	C/T	C/T	C	C/T	C/T	C/T	C/T	C	C/T	C/T	C/T	C	C	C/T	C	C	C/T	C/T	C/T	C/T	C	C/T	C/T	C	C/T	C/T
chr4_25.247845c	chromosome_4	25247845	A	A/G	G	G	G	G	G	A/G	G	A/G	G	G	G	G	G	G	G	A/G	G	G	G	A/G	A/G	G	G	G	A/G	A/G	A/G	G	G	A/G	G	G	A/G	A/G	A/G	A/G	G	A/G	G	G	G	G	G	G	G
chr4_25.247853c	chromosome_4	25247853	C	C/T	C	C	C	C	C	C/T	C	C/T	C	C	C	C	C	C	C	C/T	C	C	C	C/T	C/T	C	C	C	C/T	C/T	C/T	C	C	C/T	C	C	C/T	C/T	C/T	C/T	C	C/T	C	C	C	C	C	C	C
chr4_25.247859c	chromosome_4	25247859	C	C/T	T	T	T	T	T	C/T	T	C/T	T	T	T	T	T	T	T	C/T	T	T	T	C/T	C/T	T	T	T	C/T	C/T	C/T	T	T	C/T	T	T	C/T	C/T	C/T	C/T	T	C/T	T	T	T	T	T	T	T
chr4_25.247887c	chromosome_4	25247887	A	A/C	C	C	C	C	C	A/C	C	A/C	C	C	C	C	C	C	C	A/C	C	C	C	A/C	A/C	C	C	C	A/C	A/C	A/C	C	C	A/C	C	C	A/C	A/C	A/C	A/C	C	A/C	C	C	C	C	C	C	C
chr4_25.69303c	chromosome_4	25693030	C	C/G	G	C/G	C/G	C/G	C/G	G	C/G	G	C/G	C/G	C/G	C/G	C/G	C/G	C/G	G	C/G	C/G	C/G	G	G	C/G	C/G	C/G	G	G	G	C/G	C/G	G	C/G	C/G	G	G	G	G	C/G	G	C/G	C/G	C/G	C/G	C/G	C/G	C/G
chr4_25.693131c	chromosome_4	25693131	G	A/T	A/T	A/T	A/T	A/T	A	A/T	A	T	A/T	A	A	A/T	A/T	A	A	T	A/T	A	A	T	T	A/T	A	A	T	T	A/T	A/T	A/T	T	A/T	A/T	A/T	T	T	A/T	A/T	A/T	A	A/T	A/T	A	A/T	A/T	A/T
chr4_25.72419c	chromosome_4	25724190	T	A/T	A	A/T	A/T	A/T	A/T	A	A/T	A	A/T	A/T	A/T	A/T	A/T	A/T	A/T	A	A/T	A/T	A/T	A	A	A/T	A/T	A/T	A	A	A	A/T	A/T	A	A/T	A/T	A	A	A	A	A/T	A	A/T	A/T	A/T	A/T	A/T	A/T	A/T
chr4_26.180019	chromosome_4	26180019	A	A/G	G	A/G	A/G	A/G	A/G	G	G	G	G	A/G	A/G	A/G	G	A/G	A/G	G	A/G	A/G	A/G	G	G	A/G	A/G	A/G	G	G	G	A/G	A/G	G	A/G	G	A/G	G	G	G	A/G	G	A/G	A/G	A/G	A/G	A/G	A/G	?
chr4_26.225259c	chromosome_4	26225259	T	C/T	T	C/T	C/T	C/T	C/T	T	T	T	T	C/T	C/T	C/T	T	C/T	C/T	T	C/T	C/T	C/T	T	T	C/T	C/T	C/T	T	T	T	C/T	C/T	T	C/T	T	C/T	T	T	T	C/T	T	C/T	C/T	C/T	C/T	T	C/T	C/T
chr4_26.225291c	chromosome_4	26225291	G	A/G	G	A/G	A/G	A/G	A/G	G	G	G	G	A/G	A/G	A/G	G	A/G	A/G	G	A/G	A/G	A/G	G	G	A/G	A/G	A/G	G	G	G	A/G	A/G	G	A/G	G	A/G	G	G	G	A/G	G	A/G	A/G	A/G	A/G	G	A/G	A/G
chr4_26.225404c	chromosome_4	26225404	T	A/T	A	A/T	A/T	A/T	A/T	A	A	A	A	A/T	A/T	A/T	A	A/T	A/T	A	A/T	A/T	A/T	A	A	A/T	A/T	A/T	A	A	A	A/T	A/T	A	A/T	A	A/T	A	A	A	A/T	A	A/T	A/T	A/T	A/T	A	A/T	A/T
chr4_26.225406c	chromosome_4	26225406	T	G/T	T	G/T	G/T	G/T	G/T	T	T	T	T	G/T	G/T	G	T	G/T	G/T	T	G/T	G/T	G/T	T	T	G/T	G/T	G/T	T	T	T	G/T	G	T	G/T	T	G/T	T	T	T	G/T	T	G/T	G/T	G/T	G/T	T	G/T	G/T
chr4_26.225769	chromosome_4	26225769	C	C	C/T	C/T	C	C	C/T	C/T	C/T	C	C	C/T	C/T	C	C	C/T	C/T	C	C	C/T	C/T	C	C	C	C/T	C/T	C	C	C/T	C	C	C	C	C	C	C	C	C/T	C	C/T	C/T	C	C	C/T	C	C	C
chr4_26.248412c	chromosome_4	26248412	C	A/C	A	A/C	A/C	A/C	A/C	A	A	A	A	A/C	A/C	A/C	A	A/C	A/C	A	A/C	A/C	A/C	A	A	A/C	A/C	A/C	A	A	A	A/C	A/C	A	A/C	A	A/C	A	A	A	A/C	A	A/C	A/C	A/C	A/C	A	A/C	A/C
chr4_26.312956	chromosome_4	26312956	A	A	A/G	A	A/G	A/G	A	A	A	A/G	A/G	A	A	A/G	A/G	A	A	A/G	A/G	A	A	A/G	A/G	A/G	A	A	A/G	A/G	A	A/G	A/G	A/G	A/G	A/G	A/G	A/G	A/G	A	A/G	A	A	A/G	A/G	A	A/G	A/G	A/G
chr4_26.312962	chromosome_4	26312962	T	G/T	T	T	T	T	T	G/T	G/T	G/T	G/T	T	T	T	G/T	T	T	G/T	T	T	T	G/T	G/T	T	T	T	G/T	G/T	G/T	T	T	G/T	T	G/T	T	G/T	G/T	G/T	T	G/T	T	T	T	T	G/T	T	T
chr4_26.347175c	chromosome_4	26347175	A	A/T	A/T	T	A/T	A/T	T	A/T	A/T	A	A	T	T	A/T	A	T	T	A	A/T	T	T	A	A	A/T	T	T	A	A	A/T	A/T	A/T	A	A/T	A	A/T	A	A	A/T	A/T	A/T	T	A/T	A/T	T	A	A/T	A/T
chr4_26.347188c	chromosome_4	26347188	T	C/-	C/-	C	C/-	C/-	C	C/-	C/-	-	-	C	C	C/-	-	C	C	-	C/-	C	C	-	-	C/-	C	C	-	-	C/-	C/-	C/-	-	C/-	-	C/-	-	-	C/-	C/-	C/-	C	C/-	C/-	C	-	C/-	C/-
chr4_26.424639	chromosome_4	26424639	C	C/T	C	C/T	C/T	C/T	C/T	C	C	C	C	C/T	C/T	C/T	C	C/T	C/T	C	C/T	C/T	C/T	C	C	C/T	C/T	C/T	C	C	C	C/T	C/T	C	C/T	C	C/T	C	C	C	C/T	C	C/T	C/T	C/T	C/T	C	C/T	C/T
chr4_26.442628	chromosome_4	26442628	G	A/G	G	A/G	A/G	A/G	A/G	G	G	G	G	A/G	A/G	A/G	G	A/G	A/G	G	A/G	A/G	A/G	G	G	A	A/G	A/G	G	G	G	A/G	A/G	G	A/G	G	A/G	G	G	G	A/G	G	A/G	--	A/G	A/G	G	A/G	A/G
chr4_26.770355c	chromosome_4	26770355	C	C	C/T	C/T	C	C	C/T	C/T	C/T	C	C	C/T	C/T	C	C	C/T	C/T	C	C	C/T	C/T	C	C	C	C/T	C/T	C	C	C/T	C	C	C	C	C	C	C	C	C/T	C	C/T	C/T	C	C	C/T	C	C	C
chr4_26.90022	chromosome_4	26900220	C	C/T	C/T	C	C/T	T	C	C/T	C/T	T	T	C	C	C/T	T	C	C	T	C/T	C	C	T	T	C/T	C	C	T	T	C/T	--	C/T	T	C/T	T	C/T	T	T	C/T	C/T	C/T	C	C/T	C/T	C	T	C/T	C/T
chr4_27.0985	chromosome_4	27098500	C	C/T	C/T	T	C/T	C	T	C/T	C/T	C	C	T	T	C/T	C	T	T	C	C/T	T	T	C	C	C/T	T	T	C	C	C/T	C/T	C/T	C	C/T	C	C/T	C	C	C/T	C/T	C/T	T	C/T	C/T	T	C	C/T	C/T
chr4_27.264891	chromosome_4	27264891	T	-	C/-	-	C/-	C/-	-	-	-	C/-	?	-	-	?	?	-	-	C/-	C/-	-	-	C/-	C/-	C/-	-	-	C/-	C/-	-	C/-	C/-	C/-	C/-	C/-	C/-	C/-	C/-	?	C/-	-	-	C/-	?	-	C/-	C/-	?
chr4_27.445737c	chromosome_4	27445737	C	C/G	C/G	C	C/G	G	C	C/G	C/G	G	G	C	C	C/G	G	C	C	G	C/G	C	C	G	G	C/G	C	C	G	G	C/G	C/G	C/G	G	C/G	G	C/G	G	G	C/G	C/G	C/G	C	C/G	C/G	C	G	C/G	C/G
chr4_27.571075	chromosome_4	27571075	A	A/G	A	A/G	A/G	A	A	A	A/G	A	A/G	A	A/G	A	A/G	A	A/G	A	A	A	A/G	A/G	A/G	A	A/G	A/G	A/G	A/G	A	A/G	A/G	A	A	A	A/G	A	A	A	A	A/G	A/G	A/G	A/G	A/G	A/G	A	A
chr4_27.571114c	chromosome_4	27571114	A	A/G	G	G	G	A/G	A/G	A/G	G	A/G	G	A/G	G	A/G	G	A/G	G	A/G	A/G	A/G	G	G	G	A/G	G	G	G	G	A/G	G	G	A/G	A/G	A/G	G	A/G	A/G	A/G	A/G	G	G	G	G	G	G	A/G	A/G
chr4_27.571125	chromosome_4	27571125	C	C	A/C	A/C	C	C	A/C	A/C	A/C	C	A/C	A/C	A/C	A/C	A/C	C	C	A/C	C	C	A/C	A/C	C	C	C	C	A/C	A/C	A/C	C	A/C	C	A/C	A/C	C	C	C	C	C	C	C	C	A/C	A/C	C	A/C	A/C
chr4_27.681531c	chromosome_4	27681531	A	A/G	A/G	A	A/G	G	A	A/G	A/G	G	G	A	A	A/G	G	A	A	G	A/G	A	A	G	G	A/G	A	A	G	G	A/G	A/G	A/G	G	A/G	G	A/G	G	G	A/G	A/G	A/G	A	A/G	A/G	A	G	A/G	A/G
chr4_27.922625c	chromosome_4	27922625	G	A/G	A/G	G	A/G	A	G	A/G	A/G	A	A	G	G	A/G	A	G	G	A	A/G	G	G	A	A	A/G	G	G	A	A	A/G	A/G	A/G	A	A/G	A	A/G	A	A	A/G	A/G	A/G	G	A/G	A/G	G	A	A/G	A/G
chr4_27.992125	chromosome_4	27992125	G	G	G/T	G/T	G	G	G/T	G/T	G/T	G	G	G/T	G/T	G	G	G/T	G/T	G	G	G/T	G/T	G	G	G	G/T	G/T	G	G	G/T	G	G	G	G	G	G	G	G	T	G	G/T	G/T	G	G	G/T	G	G	G
chr4_27.992332c	chromosome_4	27992330	T	C/T	C/T	C	C/T	T	C	C/T	C/T	T	T	C	C	C/T	T	C	C	T	C/T	C	C	T	T	C/T	C	C	T	T	C/T	C/T	C/T	T	C/T	T	C/T	T	T	C/T	C/T	C/T	C	C/T	C/T	C	T	C/T	C/T
chr4_27.99233c	chromosome_4	27992332	G	C/G	C/G	C	C/G	G	C	C/G	C/G	G	G	C	C	C/G	G	C	C	G	C/G	C	C	G	G	C/G	C	C	G	G	C/G	C/G	C/G	G	C/G	G	C/G	G	G	C/G	C/G	C/G	C	C/G	C/G	C	G	C/G	C/G
chr4_28.051206	chromosome_4	28051206	T	T	A/T	A/T	T	T	A/T	A/T	A/T	T	T	A/T	A/T	T	T	A/T	A/T	T	T	A/T	A/T	T	T	T	A/T	A/T	T	T	A/T	T	T	T	T	T	T	T	T	A/T	T	A/T	A/T	T	T	A/T	T	T	T
chr4_28.051318	chromosome_4	28051318	T	C/T	T	C/T	C/T	T	C/T	T	T	T	T	C/T	C/T	C/T	T	C/T	C/T	T	C/T	C/T	C/T	T	T	C/T	C/T	C/T	T	T	T	C/T	C/T	T	C/T	T	C/T	T	T	T	C/T	T	C/T	C/T	C/T	C/T	T	C/T	C/T
chr4_28.156441	chromosome_4	28156441	A	A	A/T	A/T	A	A	A/T	A/T	A/T	A	A	A/T	A/T	A	A	A/T	A/T	A	A	A/T	A/T	A	A	A	A/T	A/T	A	A	A/T	A	A	A	A	A	A	A	A	A/T	A	A/T	A/T	A	A	A/T	A	A	A
chr4_28.674636	chromosome_4	28674636	G	A/G	A/G	A	A/G	G	A/G	A/G	A/G	G	G	A	A	A/G	G	A	A	G	A/G	A	A	G	G	A/G	A	A	G	G	A/G	A/G	A/G	G	A/G	G	A/G	G	G	A/G	A/G	A/G	A	A/G	A/G	A	G	A/G	A/G
chr4_28.674719	chromosome_4	28674719	T	C/G	C/G	G	C/G	C	C/G	C/G	C/G	C	C	G	G	C/G	C	G	G	C	C/G	G	G	C	C	C/G	G	G	C	C	C/G	C/G	C/G	C	C/G	C	C/G	C	C	C/G	C/G	C/G	G	C/G	C/G	G	C	C/G	C/G
chr4_28.687601c	chromosome_4	28687601	G	C/G	G	C	C/G	G	G	G	G	G	G	C/G	C/G	C/G	G	C/G	C/G	G	C/G	C/G	C/G	G	G	C/G	C/G	C/G	G	G	G	C	C/G	G	C/G	G	C	G	G	G	C/G	G	C/G	C/G	C/G	C/G	G	C/G	C/G
chr4_28.980996	chromosome_4	28980996	C	A/C	C	C	C	A/C	A/C	A/C	A/C	A/C	A/C	C	C	C	A/C	C	C	A/C	C	C	C	A/C	A/C	C	C	C	A/C	A/C	A/C	C	C	A/C	C	A/C	C	A/C	A/C	A/C	C	A/C	C	C	C	C	A/C	C	C
chr4_29.004618	chromosome_4	29004618	T	G	A/G	G	A/G	A/G	G	G	G	A/G	A/G	G	G	A/G	A/G	G	G	A/G	A/G	G	G	A/G	A/G	A/G	G	G	A/G	A/G	G	A/G	A/G	A/G	A/G	A/G	A/G	A/G	A/G	G	G	G	G	A/G	A/G	G	A/G	A/G	A/G
chr4_29.004622	chromosome_4	29004622	A	A	A/-	A/-	A	A	A/-	A/-	A/-	A	A	A/-	A/-	A	A	A/-	A/-	A	A	A/-	A/-	A	A	A	A/-	A/-	A	A	A/-	A	A	A	A	A	A	A	A	A/-	A/-	A/-	A/-	A	A	A/-	A	A	A
chr4_29.082433	chromosome_4	29082433	A	A/T	T	A/T	A/T	T	T	T	T	T	T	A/T	A/T	A/T	T	A/T	A/T	T	A/T	A/T	A/T	T	T	A/T	A/T	A/T	T	T	T	A/T	A/T	T	A/T	T	A/T	T	T	T	A/T	T	A/T	A/T	A/T	A/T	T	A/T	A/T
chr4_29.121976	chromosome_4	29121976	T	A/T	A/T	A/T	T	A/T	A	A	A	A/T	A/T	A/T	A/T	T	A/T	A/T	A/T	A/T	T	A/T	A/T	A/T	A/T	T	A/T	A/T	A/T	A/T	A	T	T	A/T	T	A/T	T	A/T	A/T	A/T	A/T	A	A/T	T	T	A/T	A/T	T	T
chr4_29.136852	chromosome_4	29136852	G	G	A/G	A	G	G	A/G	A/G	A/G	G	G	A/G	A/G	G	G	A/G	A/G	G	G	A/G	A/G	G	G	G	A/G	A/G	G	G	A/G	G	G	G	G	G	G	G	G	G	A/G	A/G	A/G	G	G	A/G	G	G	G
chr4_29.386931	chromosome_4	29386931	G	C/G	G	G	G	C/G	C/G	C/G	C/G	C/G	C/G	G	C/G	G	C/G	G	G	C/G	G	G	G	C/G	C/G	G	G	G	C/G	C/G	C/G	G	G	C/G	G	C/G	G	C/G	C/G	C/G	G	C/G	G	G	G	G	C/G	G	G
chr4_29.387027c	chromosome_4	29387027	G	A/G	G	A/G	A/G	G	G	G	G	G	G	A/G	G	A/G	G	A/G	A/G	G	A/G	A/G	A/G	G	G	A/G	A/G	A/G	G	G	G	A/G	A/G	G	A/G	G	A/G	G	G	G	A/G	G	A/G	A/G	A/G	A/G	G	A/G	A/G
chr4_29.387028	chromosome_4	29387028	A	A	A/C	A/C	A	A	A/C	A/C	A/C	A	A	A/C	A/C	A	A	A/C	A/C	A	A	A/C	A/C	A	A	A	A/C	A/C	A	A	A/C	A	A	A	A	A	A	A	A	A	A/C	A/C	A/C	A	A	A/C	A	A	A
chr4_29.422523	chromosome_4	29422523	G	A/-	A	A	A	A/-	A/-	A/-	A/-	A/-	A/-	A	A/-	A	A/-	A	A	A/-	A	A	A	A/-	A/-	A	A	A	A/-	A/-	A/-	A	A	A/-	A	A/-	A	A/-	A/-	A/-	A	A/-	A	A	A	A	A/-	A	A
chr4_29.54552	chromosome_4	29545520	A	T	C/T	C/T	T	T	C/T	C/T	C/T	T	T	C/T	C/T	T	T	C/T	C/T	T	T	C/T	C/T	T	T	T	C/T	C/T	T	T	C/T	T	T	T	T	T	T	T	T	T	C/T	C/T	C/T	T	T	C/T	T	T	T
chr4_29.545529	chromosome_4	29545529	A	A	A/G	A	A/G	A/G	A	A	A	A/G	A/G	A	A	A/G	A/G	A	A	A/G	A/G	A	A	A/G	A/G	A/G	A	A	A/G	?	A	G	A/G	A/G	A/G	A/G	A/G	A/G	G	A/G	A	A	A	G	A/G	A	A/G	A/G	A/G
chr4_29.557967	chromosome_4	29557967	C	C	C/T	C	C/T	C/T	C	C	C	C/T	C/T	C	C	C/T	C/T	C	C	C/T	C/T	C	C	C/T	C/T	C/T	C	C	C/T	C/T	C	C/T	C/T	C/T	C/T	C/T	C/T	C/T	C/T	C/T	C	C	C	C/T	C/T	C	C/T	C/T	C/T
chr4_29.600158	chromosome_4	29600158	G	C/G	G	G	G	C/G	C/G	C/G	C/G	C/G	C/G	G	C/G	G	C/G	G	G	C/G	G	G	G	C/G	C/G	G	G	G	C/G	C/G	C/G	G	G	C/G	G	C/G	G	C/G	C/G	C/G	G	C/G	G	G	G	G	C/G	G	G
chr4_29.645343	chromosome_4	29645343	C	C/-	C	C/-	C/-	C	C	C	C	C	C	C/-	C	C/-	C	C/-	C/-	C	C/-	C/-	C/-	C	C	C/-	C/-	C/-	C	C	C	C/-	C/-	C	C/-	C	C/-	C	C	C	C/-	C	C/-	-	C/-	C/-	C	C/-	-
chr4_29.691738	chromosome_4	29691738	G	C/G	C/G	C	C/G	G	C/G	C/G	C/G	G	G	C	C/G	C/G	G	C	C	C/G	C/G	C	C	G	G	C/G	C	C	C/G	G	C/G	C/G	C/G	G	C/G	G	C/G	G	G	G	C	?	C	C/G	C/G	C	G	C/G	C/G
chr4_29.746049	chromosome_4	29746049	A	G/T	T	G/T	G/T	T	T	T	T	T	T	G/T	T	G/T	T	G/T	G/T	T	G/T	G/T	G/T	T	T	G/T	G/T	G/T	T	T	T	G/T	G/T	T	G/T	T	G/T	T	T	T	G/T	T	G/T	G/T	G/T	G/T	T	G	G/T
chr4_29.849682	chromosome_4	29849682	G	G	A/G	G	A/G	A/G	G	G	G	A/G	A/G	G	G	A/G	A/G	G	G	G	A/G	G	G	A/G	A/G	A/G	G	G	G	A/G	G	A/G	A/G	A/G	A/G	A/G	A/G	A/G	A/G	A/G	G	G	G	A/G	A/G	G	A/G	A/G	A/G
chr4_29.85895	chromosome_4	29858950	G	G/-	G/-	G	G/-	-	G/-	G/-	G/-	-	-	G	G/-	G/-	-	G	G	G/-	G/-	G	G	-	-	G/-	G	G	G/-	-	G/-	G/-	G/-	-	G/-	-	G/-	-	-	-	G	G/-	G	G/-	G/-	G	-	G/-	G/-
chr4_29.858953	chromosome_4	29858953	G	A/G	A/G	G	A/G	A	A/G	A/G	A/G	A	A	G	A/G	A/G	A	G	G	A/G	A/G	G	G	A	A	A/G	G	G	A/G	A	A/G	A/G	A/G	A	A/G	A	A/G	A	A	A	G	A/G	G	A/G	A/G	G	A	A/G	A/G
chr4_29.859008	chromosome_4	29859008	A	A/G	A	A	A	A/G	A/G	A/G	A/G	A/G	A/G	A	A/G	A	A/G	A	A	A/G	A	A	A	A/G	A/G	A	A	A	A/G	A/G	A/G	A	A	A/G	A	A/G	A	A/G	A/G	A/G	A	A/G	A	A	A	A	A/G	A	A
chr4_29.956145	chromosome_4	29956145	C	C	C/-	C	C/-	C/-	C	C	C	C/-	C/-	C	C	C/-	C/-	C	C	C	C/-	C	C	C/-	C/-	C/-	C	C	C	C/-	C	C/-	C/-	C/-	C/-	C/-	C/-	C/-	C/-	C/-	C	C	C	?	C/-	C	C/-	C/-	C/-
chr4_29.956147c	chromosome_4	29956147	G	A/C	T/-	C/-	C/T	A/T	A/-	A/-	A/-	A/T	A/T	C/-	A/-	C/T	A/T	C/-	C/-	A/-	C/T	C/-	C/-	A/T	A/T	C/T	C/-	C/-	A/-	A/T	A/-	C/T	C/T	A/T	C/T	A/T	C/T	A/T	A/T	A/T	A/-	A/-	C/-	?	C/T	C/-	A/T	A/T	C/T
chr4_29.956157	chromosome_4	29956157	G	C/T	C	C	C	C/T	C/T	C/T	C/T	C/T	C/T	C	C/T	C	C/T	C	C	C/T	C	C	C	C/T	C/T	C	C	C	C/T	C/T	C/T	C	C	C/T	C	C/T	C	C/T	C/T	C/T	C/T	C/T	C	C	C	C	C/T	C/T	C
chr4_29.956251	chromosome_4	29956251	C	C	C/G	C/G	C	C	C/G	C/G	C/G	C	C	C/G	C/G	C	C	C/G	C/G	C/G	C	C/G	C/G	C	C	C	C/G	C/G	C/G	C	C/G	C	C	C	C	C	C	C	C	C	C/G	C/G	G	C	C	C/G	C	C	C
chr4_29.956315	chromosome_4	29956315	C	C/T	C	C	C	C/T	C/T	C/T	C/T	C/T	C/T	C	C/T	C	C/T	C	C	C/T	C	C	C	C/T	C/T	C	C	C	C/T	C/T	C/T	C	C	C/T	C	C/T	C	C/T	T	C/T	C/T	C/T	C	C	C	C	C/T	C/T	C
chr4_29.956428	chromosome_4	29956428	G	G/T	G	G	G	--	G/T	G/T	G/T	G/T	G/T	G	G/T	G	G/T	G	G	G/T	G	G	G	T	G/T	G	G	G	G/T	G/T	G/T	G	G	G/T	G	G/T	G	G/T	G/T	G/T	G/T	--	G	G	G	G	G/T	T	G
chr4_30.055069	chromosome_4	30055069	G	A/G	G	A/G	A/G	G	G	G	G	G	G	A/G	G	A/G	G	A/G	A/G	G	A/G	A/G	A/G	G	G	A/G	A/G	A/G	G	G	G	A/G	A/G	G	A/G	G	A/G	G	G	G	G	G	A/G	A/G	A/G	A/G	G	G	A/G
chr4_30.111196c	chromosome_4	30111196	T	A/T	A/T	A/T	T	A/T	A	A	A	A/T	A/T	A/T	A	T	A/T	A/T	A/T	A	T	A/T	A/T	A/T	A/T	T	A/T	A/T	A	A/T	A	T	A/T	A/T	T	A/T	T	A/T	A/T	A/T	A	A	A/T	T	T	A/T	A/T	A/T	T
chr4_30.111387	chromosome_4	30111387	A	A	A/G	A/G	A	A	A/G	A/G	A/G	A	A	A/G	A/G	A	A	A/G	A/G	A/G	A	A/G	A/G	A	A	A	A/G	A/G	A/G	A	A/G	A	A	A	A	A	A	A	A	A	A/G	A/G	A/G	A	A	A/G	A	A	A
chr4_30.111712c	chromosome_4	30111712	C	A/C	C	A/C	A/C	C	C	C	C	C	C	A/C	C	A/C	C	A/C	A/C	C	A/C	A/C	A/C	C	C	A/C	A/C	A/C	C	C	C	A/C	C	C	A/C	C	A/C	C	C	C	C	C	A/C	A/C	A/C	A/C	C	C	A/C
chr4_30.141904	chromosome_4	30141904	T	A/T	A/T	T	A/T	A	A/T	A/T	A/T	A	A	T	A/T	A/T	A	T	T	A/T	A/T	T	T	A	A	A/T	T	T	A/T	A	A/T	A/T	A	A	A/T	A	A/T	A	A	A	A/T	A/T	T	A/T	A/T	T	A	A	A/T
chr4_30.142115	chromosome_4	30142115	A	A/T	A/T	A	A/T	T	A/T	A/T	A/T	T	T	A	A/T	A/T	T	A	A	A/T	A/T	A	A	T	T	A/T	A	A	A/T	T	A/T	A/T	T	T	A/T	T	A/T	T	T	T	A/T	A/T	A	A/T	A/T	A	T	T	A/T
chr4_30.208266c	chromosome_4	30208266	C	C/T	C	C/T	C/T	C	C	C	C	C	C	C/T	C	C/T	C	C/T	C/T	C	C/T	C/T	C/T	C	C	C/T	C/T	C/T	C	C	C	C/T	C	C	C/T	C	C/T	C	C	C	C	C	C/T	C/T	C/T	C/T	C	C	C/T
chr4_30.309136	chromosome_4	30309136	G	A/G	G	G	G	A/G	A/G	A/G	A/G	A/G	A/G	G	A/G	G	A/G	G	G	A/G	G	G	G	A/G	A/G	G	G	G	A/G	A/G	A/G	G	A/G	A/G	G	A/G	G	A/G	A/G	A	A/G	A/G	G	G	G	G	A/G	A/G	G
chr4_30.370151	chromosome_4	30370151	G	G/T	G	G/T	G/T	G	G	G	G	G	G	G/T	G	G/T	G	G/T	G/T	G	T	G/T	G/T	G	G	G/T	G/T	G/T	G	G	G	G/T	G	G	G/T	G	G/T	G	G	G	G	G	G/T	G/T	G/T	G/T	G	G	G/T
chr4_30.583998	chromosome_4	30583998	C	C	C/T	C	C/T	C/T	C	C	C	C/T	C/T	C	C	C/T	C/T	C	C	C	C/T	C	C	C/T	C/T	C/T	C	C	C	C/T	C	C/T	C/T	C/T	T	C/T	C/T	C/T	C/T	C/T	C	C	C	C/T	C/T	C	C/T	C/T	C/T
chr4_30.584234	chromosome_4	30584234	G	A/G	G	G	G	A/G	A/G	A/G	A/G	A/G	A/G	G	A/G	G	A/G	G	G	A	G	G	G	--	A/G	G	G	G	A/G	A/G	A/G	G	A/G	A/G	G	A/G	G	A/G	A/G	A/G	A/G	A/G	G	G	G	G	A/G	A/G	G
chr4_30.584409	chromosome_4	30584409	G	G	G/T	G/T	G	G	G/T	G/T	G/T	G	G	G/T	G/T	G	G	G/T	G/T	G/T	G	G/T	G/T	G	G	G	G/T	G/T	G/T	G	G/T	G	G	G	G	G	G	G	G	G	G/T	G/T	G/T	G	G	G/T	G	G	G
chr4_30.675542	chromosome_4	30675542	T	T	G/T	T	G/T	G/T	T	T	T	G/T	G/T	T	T	G/T	G/T	T	T	T	G/T	T	T	G/T	G/T	G/T	T	T	T	G/T	T	G/T	G/T	G/T	G/T	G/T	G/T	G/T	G/T	G	T	T	T	G/T	G/T	T	G/T	G/T	G/T
chr4_30.675543	chromosome_4	30675543	C	G	C/G	G	C/G	C/G	G	G	G	C/G	C/G	G	G	C/G	C/G	G	G	G	C/G	G	G	C/G	C/G	C/G	G	G	G	C/G	G	C/G	C/G	C/G	C/G	C/G	C/G	C/G	C/G	C/G	G	G	G	C/G	C/G	G	C/G	C/G	C/G
chr4_30.67556	chromosome_4	30675560	G	G	G/T	G/T	G	G	G/T	G/T	G/T	G	G	?	G/T	G	G	G/T	G/T	G/T	G	G/T	G/T	G	G	G	G/T	G/T	G/T	G	G/T	G	G	G	G	G	G	G	G	G	G/T	G/T	G/T	G	G	G/T	G	G	G
chr4_30.675592	chromosome_4	30675592	A	A	A/-	A/-	A	A	A/-	A/-	A/-	A	A	A/-	A/-	A	A	A/-	A/-	A/-	A	A/-	A/-	A	A	A	A/-	A/-	A/-	A	A/-	A	A	A	A	A	A	A	A	A	A/-	A/-	A/-	A	A	A/-	A	A	A
chr4_30.675593	chromosome_4	30675593	T	C/T	T	T	T	C/T	C/T	C/T	C/T	C/T	C/T	T	C/T	T	C/T	T	T	C/T	T	T	T	C/T	C/T	T	T	T	C/T	C/T	C/T	T	C/T	C/T	T	C/T	T	C/T	C/T	C/T	C/T	C/T	T	T	T	T	C/T	C/T	T
chr4_30.704091	chromosome_4	30704091	A	A/T	A	A	A	A/T	A/T	A/T	A/T	A/T	A/T	A	A/T	A	A/T	A	A	A/T	A	A	A	A/T	A/T	A	A	A	A/T	A/T	A/T	A	A/T	A/T	A	A/T	A	A/T	A/T	A/T	A/T	A/T	A	A	A	A	A/T	A/T	A
chr4_30.709461	chromosome_4	30709461	T	A/T	T	A/T	A/T	T	T	T	T	T	T	A/T	T	A/T	T	A/T	A/T	T	A/T	A/T	A/T	T	T	A/T	A/T	A/T	T	T	T	A/T	T	T	A/T	T	A/T	T	T	T	T	T	A/T	A/T	A/T	A/T	T	T	A/T
chr4_30.848341c	chromosome_4	30848341	G	A/T	A	A/T	A/T	A	A	A	A	A	A	A/T	A	A/T	A	A/T	A/T	A	A/T	A/T	A/T	A	A	A/T	A/T	A/T	A	A	A	A/T	A	A	A/T	A	T	A	A	A	A	A	A/T	A/T	A/T	A/T	A	A	A/T
chr4_30.928863	chromosome_4	30928863	C	C	C/G	C/G	C	C	C/G	C/G	C/G	C	C	C/G	C/G	C	C	C/G	C/G	C/G	C	C/G	C/G	C	C	C	C/G	C/G	C/G	C	C/G	C	C	C	C	C	C	C	C	C	C/G	C/G	C/G	C	C	C	C	C	C
chr4_30.928983	chromosome_4	30928983	C	C	C/T	C	C/T	C/T	C	C	C	C/T	C/T	C	C	C/T	C/T	C	C	C	C/T	C	C	C/T	C/T	C/T	C	C	C	C/T	C	C/T	C/T	C/T	C/T	C/T	C/T	C/T	C/T	C/T	C	C	C	C/T	C/T	C/T	C/T	C/T	C/T
chr4_30.929001	chromosome_4	30929001	C	C/T	C	C/T	C/T	C	C	C	C	C	C	C/T	C	C/T	C	C/T	C/T	C	C/T	C/T	C/T	C	C	C/T	C/T	C/T	C	C	C	C/T	C	C	C/T	C	C/T	C	C	C	C	C	C/T	C/T	C/T	C/T	C	C	C/T
chr4_30.99181	chromosome_4	30991810	A	A/G	A/G	A	A/G	G	A/G	A/G	A/G	G	G	A	A/G	A/G	G	A	A	A/G	A/G	A	A	G	G	A/G	A	A	A/G	G	A/G	A/G	G	G	A/G	G	A/G	G	G	G	A/G	A/G	A	A/G	A/G	A/G	G	G	A/G
chr4_31.065245	chromosome_4	31065245	G	C/G	C/G	G	C/G	C	C/G	C/G	C/G	C	C	G	C/G	C/G	C	G	G	C/G	C/G	G	G	C	C	C/G	G	G	C/G	C	C/G	C/G	C	C	C/G	C	C/G	C	C	C	C/G	C/G	G	C/G	C/G	C/G	C	C	C/G
chr4_31.097061c	chromosome_4	31097061	C	C	A/C	C	C	A/C	C	A/C	A/C	C	A/C	C	A/C	A/C	A/C	A/C	A/C	A/C	C	C	A/C	C	C	A/C	A/C	C	C	C	C	C	A/C	C	C	A/C	A/C	A/C	A/C	A/C	A/C	C	C	A/C	A/C	A/C	A/C	C	C
chr4_31.12036	chromosome_4	31120360	G	A/G	A/G	A	A/G	G	A/G	A/G	A/G	G	G	A	A/G	A/G	G	A	A	A/G	A/G	A	A	G	G	A/G	A	A	A/G	G	A/G	A/G	G	G	A/G	G	A/G	G	G	G	A/G	A/G	A	A/G	A/G	A/G	A/G	G	A/G
chr4_31.139869	chromosome_4	31139869	G	T	G/T	T	G/T	G/T	T	T	T	G/T	G/T	T	T	G/T	G/T	T	T	T	G/T	T	T	G/T	G/T	G/T	T	T	T	G/T	T	G/T	G/T	G/T	G/T	G/T	G/T	G/T	G/T	G/T	T	T	T	G/T	G/T	G/T	T	G/T	G/T
chr4_31.185885	chromosome_4	31185885	A	A	A/G	A	A/G	A/G	A	A	A	A/G	A/G	A	A	A/G	A/G	A	A	A	A/G	A	A	A/G	A/G	A/G	A	A	A	A/G	A	A/G	A/G	A/G	A/G	A/G	A/G	A/G	A/G	A/G	A	A	A	A/G	A/G	A/G	A	A/G	A/G
chr4_31.280198	chromosome_4	31280198	C	C	C/G	C	C/G	C/G	C	C	C	C/G	C/G	C	C	C/G	C/G	C	C	C	C/G	C	C	C/G	C/G	C/G	C	C	C	C/G	C	C/G	C/G	C/G	C/G	C/G	C/G	C/G	C/G	C/G	C	C	C	G	C/G	C/G	C	C/G	C/G
chr4_31.282675	chromosome_4	31282675	G	C/G	C/G	G	C/G	C	C/G	C/G	C/G	C	C	G	C/G	C/G	C	G	G	C/G	C/G	G	G	C	C	C/G	G	G	C/G	C	C/G	C/G	C	C	C/G	C	C/G	C	C	C	C/G	C/G	G	C/G	C/G	C/G	C/G	C	C/G
chr4_31.611417	chromosome_4	31611417	T	T	G/T	G/T	T	T	G/T	G/T	G/T	T	T	G/T	G/T	T	T	G/T	G/T	G/T	G/T	G/T	G/T	T	T	T	G/T	G/T	G/T	T	G/T	T	T	T	T	T	T	T	T	T	G/T	G/T	G/T	T	T	T	G/T	T	T
chr4_31.779923	chromosome_4	31779923	G	A/G	G	A/G	G	G	A/G	A/G	A/G	G	G	A/G	A/G	G	A/G	A/G	G	A/G	A/G	A/G	A/G	G	A/G	A/G	G	G	G	G	A/G	G	G	A/G	G	A/G	A/G	A/G	G	G	G	?	G	G	G	G	A/G	G	A/G
chr4_31.77996	chromosome_4	31779960	C	-	C/-	-	C/-	C/-	-	-	-	C/-	C/-	-	-	C/-	C/-	-	-	-	-	-	-	C/-	C/-	C/-	-	-	-	C/-	-	C/-	C/-	C/-	C/-	C/-	C/-	C/-	C/-	C/-	-	-	-	C/-	C/-	C/-	-	C/-	C/-
chr4_32.176379	chromosome_4	32176379	T	C/T	T	T	T	C/T	C/T	C/T	C/T	T	T	T	C/T	C/T	T	T	T	C/T	T	C/T	C/T	C/T	T	T	T	C/T	C/T	T	?	T	T	T	C/T	T	T	T	T	C/T	T	C/T	T	C/T	C/T	C/T	C/T	C/T	C/T
chr4_4.680678	chromosome_4	4680678	C	C/T	C	C/T	C	C	C	C/T	C	C/T	C	C	C	C	C	C	C	T	C	C	C	C	C/T	C	C	C	C	C/T	C/T	C	C	C	C	C	C/T	C	C/T	C/T	C	C/T	C	C	C	C/T	C	C	C
chr4_4.680803	chromosome_4	4680803	T	G/T	T	G/T	T	T	T	G/T	T	G/T	T	T	T	T	T	T	T	G/T	T	T	T	T	G/T	T	T	T	T	G/T	G/T	T	T	T	T	T	G/T	T	G/T	G/T	T	G	T	T	T	G/T	T	T	T
chr4_4.87194	chromosome_4	4871940	G	G	A/G	A/G	G	G	A/G	A/G	A/G	G	A/G	A/G	A/G	G	G	A/G	G	G	G	G	A/G	G	G	A/G	G	A/G	G	A/G	A/G	A/G	G	G	G	G	A/G	G	G	A/G	G	A/G	A/G	G	G	A/G	G	G	A/G
chr4_4.872342c	chromosome_4	4872342	C	C/T	C/T	C/T	C/T	C/T	C	C/T	C	T	C	C	C	C/T	C/T	C	C/T	T	C/T	C/T	C	C/T	T	C	C/T	C	C/T	?	C/T	C	C/T	C/T	C/T	C/T	C/T	C/T	T	C/T	C/T	C/T	C	C/T	C/T	C/T	C/T	C/T	C
chr4_4.872345c	chromosome_4	4872345	A	A/G	A	A	A/G	A/G	A/G	A	A/G	A	A/G	A/G	A/G	A/G	A/G	A/G	A/G	A	A/G	A/G	A/G	A/G	A	A/G	A/G	A/G	A/G	A	A	A/G	A/G	A/G	A/G	A/G	A	A/G	A	A	A/G	A	A/G	A/G	A/G	A	A/G	A/G	A/G
chr4_4.87236c	chromosome_4	4872360	A	A/G	A/G	A/G	A/G	A/G	A	A/G	A	G	A	A	A	A/G	A/G	A	A/G	G	A/G	A/G	A	A/G	G	A	A/G	A	A/G	?	A/G	A	A/G	A/G	A/G	A/G	A/G	A/G	G	A/G	A/G	?	A	A/G	A/G	A/G	A/G	A/G	A
chr4_4.907812c	chromosome_4	4907812	G	G	A/G	G	A/G	A/G	G	G	G	A/G	G	G	G	A/G	A/G	G	A/G	A/G	A/G	A/G	G	A/G	A/G	G	A/G	G	A/G	G	G	G	A/G	A/G	A/G	A/G	G	A/G	A/G	G	A/G	G	G	A/G	A/G	G	A/G	A/G	G
chr4_5.442548c	chromosome_4	5442548	G	A/G	A/G	A/G	A/G	A/G	A	A/G	A	G	A	A	A	A/G	A/G	A	A/G	G	A/G	A/G	A	A/G	G	A	A/G	A	A/G	A/G	A/G	A	A/G	A/G	A/G	A/G	A/G	A/G	G	A/G	A/G	A/G	A	A/G	A/G	A/G	A/G	A/G	A
chr4_5.442672	chromosome_4	5442672	A	-	C/-	C/-	C/-	C/-	-	-	-	--	-	-	-	C/-	C/-	-	C/-	C/-	C/-	C/-	-	C/-	C/-	-	C/-	-	C/-	-	-	-	C/-	C/-	C/-	C/-	-	C/-	C/-	-	C/-	-	-	C	C/-	-	C/-	C/-	-
chr4_6.705482	chromosome_4	6705482	A	A/T	A/T	A/T	A/T	A/T	A	A/T	A	T	A	A	A	A/T	A/T	A	A/T	T	A/T	A/T	A	A/T	T	A	A/T	A	A/T	A/T	A/T	A	A/T	A/T	A/T	A/T	A/T	A/T	T	A/T	A/T	A/T	A	A/T	A/T	A/T	A/T	A/T	A
chr4_7.720808	chromosome_4	7720808	A	A	A/G	A/G	G	A/G	A/G	A/G	A	A	A	A/G	A	A	A	A	A	A	A	A	A	A	A	A	A	A	A/G	A	A	A/G	A/G	A	A/G	A	A	A/G	A	A	A	A	A/G	A	A/G	A/G	A/G	A	A/G
chr4_8.39899c	chromosome_4	8398990	A	A/G	A	A	A	A/G	A	A/G	A/G	A	A/G	A	A/G	A/G	A/G	A/G	A	A	A/G	A/G	A/G	A	A/G	A/G	A	A/G	A/G	A/G	A/G	A/G	A	A	A/G	A	A	A/G	A/G	A	A/G	A	A	A/G	A	A	A/G	A/G	A/G
chr4_9.711998	chromosome_4	9711998	T	T	C/T	T	T	T	C/T	?	C/T	T	T	C/T	C/T	T	T	C/T	T	T	T	T	C/T	T	T	T	T	C/T	T	C/T	C/T	C	T	T	T	T	C	T	T	C/T	T	C/T	C/T	T	T	C/T	T	T	C/T
chr5_0.040337c	chromosome_5	40337	T	T	C/T	T	C/T	C/T	T	T	T	C/T	T	T	T	C/T	T	C/T	C/T	T	C/T	C/T	T	T	C/T	C/T	C/T	C/T	T	T	C/T	C/T	T	C/T	T	T	C/T	C/T	C/T	C/T	C/T	C/T	C/T	C/T	T	T	C/T	T	T
chr5_0.053509	chromosome_5	53509	T	T	G/T	T	G/T	T	T	T	T	G/T	G/T	T	T	G/T	G/T	T	G/T	T	T	G/T	T	G/T	T	G/T	T	T	G/T	T	T	T	T	T	T	G/T	T	T	T	G/T	T	T	G/T	T	T	G/T	G/T	G/T	T
chr5_0.053647	chromosome_5	53647	C	C/T	C	C	C	C/T	C/T	C/T	C	C/T	C	C/T	C/T	C/T	C	C/T	C	C	C/T	C/T	C	C	C	C/T	C	C	C	C	C/T	C	C	C	C/T	C/T	C	C/T	C/T	C	C	C	C	C/T	C	C	C	C/T	C
chr5_0.054557	chromosome_5	54557	A	A/T	A	A/T	A/T	A	A	A	A/T	A	A/T	A	A	A	A/T	A	A/T	A/T	A	A	A/T	A/T	A/T	A	A/T	A/T	A/T	A/T	A	A/T	A/T	A/T	A	A	A/T	A	A	A/T	A/T	A/T	A/T	A	A/T	A/T	A/T	A	A/T
chr5_0.054614c	chromosome_5	54614	C	C	C/T	C	C/T	C/T	C	C	C	C/T	C	C	C	C/T	C	C/T	C/T	C	C/T	C/T	C	C	C/T	C/T	C/T	C/T	C	C	C/T	C/T	C	C/T	C	C	C/T	C/T	C/T	C/T	C/T	C/T	C/T	C/T	C	C	C/T	C	C
chr5_0.05471	chromosome_5	54710	A	A/G	A	A/G	A/G	A	A	A	A/G	A	A/G	A	A	A	A/G	A	A/G	A/G	A	A	A/G	A/G	A/G	A	A/G	A/G	A/G	A/G	A	A/G	A/G	A/G	A	A	A/G	A	A	A/G	A/G	A/G	A/G	A	A/G	A/G	A/G	A	A/G
chr5_0.054712c	chromosome_5	54712	T	G/-	T/-	G/T	G/-	-	T/-	T/-	G/T	-	G/T	T/-	T/-	-	G/T	-	G/-	G/T	-	-	G/T	G/T	G/-	-	G/-	G/-	G/T	G/T	-	G/-	G/T	G/-	T/-	T/-	G/-	-	-	G/-	G/-	?	G/-	-	G/T	G/T	G/-	T/-	G/T
chr5_0.098049	chromosome_5	98049	A	A	A/C	A/C	A	A	A/C	A/C	A/C	A	A/C	A/C	A/C	A	A/C	A	A	A/C	A	A	A/C	A/C	A	A	A	A	A/C	A/C	A	A	A/C	A	A/C	A/C	A	A	A	A	A	A	A	A	A/C	A/C	A	A/C	A/C
chr5_0.110541	chromosome_5	110541	C	C/G	C/G	C	C/G	G	C/G	C/G	C	G	C	C/G	C/G	G	C	G	C/G	C	G	G	C	C	C/G	G	C/G	C/G	C	C	G	C/G	C	C/G	C/G	C/G	C/G	G	G	C/G	C/G	C/G	C/G	G	C	C	C/G	C/G	C
chr5_0.110598	chromosome_5	110598	T	T	A/T	A/T	T	T	A/T	A/T	A/T	T	A/T	A/T	A/T	T	A/T	T	T	A/T	T	T	A/T	A/T	T	T	T	T	A/T	A/T	T	T	A/T	T	A/T	A/T	T	T	T	T	T	T	T	T	A/T	A/T	T	A/T	A/T
chr5_0.240038	chromosome_5	240038	C	C	A/C	A/C	C	C	A/C	A/C	A/C	C	A/C	A/C	A/C	C	A/C	C	C	A/C	C	C	A/C	A/C	C	C	C	C	A/C	A/C	C	C	A/C	C	A/C	A/C	C	C	C	C	C	C	C	C	A/C	A/C	C	A/C	A/C
chr5_0.259809	chromosome_5	259809	C	C	C/T	C/T	C	C	C/T	C/T	C/T	C	T	C/T	C/T	C	C/T	C	C	C/T	C	C	C/T	C/T	C	C	C	C	C/T	C/T	C	C	C/T	C	C/T	C/T	C	C	C	C	C	C	C	C	C/T	C/T	C	C/T	C/T
chr5_0.259815c	chromosome_5	259815	C	C/T	C	C/T	C/T	C	C	C	C/T	C	C/T	C	C	C	C/T	C	C/T	C/T	C	C	C/T	C/T	C/T	C	C/T	C/T	C/T	C/T	C	C/T	C/T	C/T	C	C	C/T	C	C	C/T	C/T	C/T	C/T	C	C/T	C/T	C/T	C	C/T
chr5_0.295223	chromosome_5	295223	C	C/G	C	C	C	C/G	C/G	C/G	C	C/G	C	C/G	C/G	C/G	C	C/G	C	C	C/G	C/G	C	C	C	C/G	C	C	C	C	C/G	C	C	C	C/G	C/G	C	C/G	C/G	C	C	C	C	C/G	C	C	C	C/G	C
chr5_0.368279c	chromosome_5	368279	G	G	G/T	G	G/T	G/T	G	G	G	G/T	G	G	G	G/T	G	G/T	G/T	G	G/T	G/T	G	G	G/T	G/T	G/T	G/T	G	G	G/T	G/T	G	G/T	G	G	G/T	G/T	G/T	G/T	G/T	G/T	G/T	G/T	G	G	G/T	G	G
chr5_0.368309	chromosome_5	368309	A	A	A/C	A/C	A	A	A/C	A/C	A/C	A	A/C	A/C	A/C	A	A/C	A	A	A/C	A	A	A/C	A/C	A	A	A	A	A/C	A/C	A	A	A/C	A	A/C	A/C	A	A	A	A	A	A	A	A	A/C	A/C	A	A/C	A/C
chr5_0.475189	chromosome_5	475189	T	A/T	T	A/T	A/T	T	T	T	A/T	T	A/T	T	T	T	T	T	A/T	A/T	T	T	A/T	A/T	A/T	T	A/T	A/T	A/T	A/T	T	A/T	A/T	A/T	T	T	A/T	T	T	A/T	A/T	A/T	A/T	T	A/T	A/T	A/T	T	A/T
chr5_0.475297c	chromosome_5	475297	C	A/C	A/C	A/C	A	A/C	C	C	A/C	A/C	A/C	C	C	A/C	C	A/C	A	A/C	A/C	A/C	A/C	A/C	A	A/C	A	A	A/C	A/C	A/C	A	A/C	A	C	C	A	A/C	A/C	A	A	A	A	A/C	A/C	A/C	A	C	A/C
chr5_0.475351c	chromosome_5	475351	G	G/-	G	G	G	G/-	G/-	G/-	G	G/-	G	G/-	G/-	G/-	G/-	G/-	G	G	G/-	G/-	G	G	G	G/-	G	G	G	G	G/-	G	G	G	G/-	G/-	G	G/-	G/-	G	G	G	G	G/-	G	G	G	G/-	G
chr5_0.52447	chromosome_5	524470	G	A/G	G	A/G	A/G	G	G	G	A/G	G	A/G	G	G	G	G	G	A/G	A/G	G	G	A/G	A/G	A/G	G	A/G	A/G	A/G	A/G	G	A/G	A/G	A/G	G	G	A/G	G	G	A/G	A/G	A/G	A/G	G	A/G	A/G	A/G	G	A/G
chr5_0.626661c	chromosome_5	626661	C	C/G	C	C	C	C/G	C/G	C/G	C	C/G	C	C/G	C/G	C/G	C/G	C/G	C	C	C/G	C/G	C	C	C	C/G	C	C	C	C	C/G	C	C	C	C/G	C/G	C	C/G	C/G	C	C	C	C	C/G	C	C	C	C/G	C
chr5_0.6267	chromosome_5	626700	C	C	C/G	G	C	C	C/G	C/G	C/G	C	C/G	C/G	C/G	C	C/G	C	C	C/G	C	C	C/G	C/G	C	C	C	C	C/G	C/G	C	C	C/G	C	C/G	C/G	C	C	C	C	C	C	C	C	C/G	C/G	C	C/G	C/G
chr5_0.631568c	chromosome_5	631568	T	C/T	T	C/T	T	C/T	C/T	T	T	C/T	C/T	T	C/T	T	C/T	C/T	C/T	C/T	C/T	T	T	T	T	T	C/T	C/T	T	C/T	T	T	T	C/T	T	T	C/T	T	C/T	T	C/T	T	C/T	T	T	C/T	T	T	C/T
chr5_0.66742	chromosome_5	667420	T	G/T	T	T	T	G/T	G/T	G/T	T	G/T	T	G/T	G/T	G/T	G/T	G/T	T	T	G/T	G/T	T	T	T	G/T	T	T	T	T	G/T	T	T	T	G/T	G/T	T	G/T	G/T	T	T	T	T	G/T	T	T	T	G/T	T
chr5_0.667556	chromosome_5	667556	G	C/G	G	G	G	C/G	C/G	C/G	G	C/G	G	C/G	C/G	C/G	C/G	C/G	G	G	C/G	C/G	G	G	G	C/G	G	G	G	G	C/G	G	G	G	C/G	C/G	G	C/G	C/G	G	G	G	G	C	G	G	G	C/G	G
chr5_0.710208c	chromosome_5	710208	C	C	C/T	C	C/T	C/T	C	C	C	C/T	C	C	C	C/T	C	C/T	C/T	C	C/T	C/T	C	C	C/T	C/T	C/T	C/T	C	C	C/T	C/T	C	C/T	C	C	C/T	C/T	C/T	C/T	C/T	C/T	C/T	C/T	C	C	C/T	C	C
chr5_0.710475	chromosome_5	710475	G	C	C/G	C/G	C	C	C/G	C/G	C/G	C	C/G	C/G	C/G	C	C/G	C	C	C/G	C	C	C/G	C/G	C	C	C	C	C/G	C/G	C	C	C/G	C	C/G	C/G	C	C	C	C	C	C	C	C	C/G	C/G	C	C/G	C/G
chr5_0.787991	chromosome_5	787991	T	G/T	T	G/T	G	T	T	T	G/T	T	G/T	T	T	T	T	T	G/T	G/T	T	T	G/T	G/T	G/T	T	G/T	G/T	G/T	G/T	T	G/T	G/T	G/T	T	T	G	T	T	G/T	G/T	G/T	G/T	T	G/T	G/T	G/T	T	G/T
chr5_0.801171	chromosome_5	801171	T	T	C/T	C/T	T	T	C/T	C/T	C/T	T	C/T	C/T	C/T	T	C/T	T	T	C/T	T	T	C/T	C/T	T	T	T	T	C/T	C/T	T	T	C/T	T	C/T	C/T	T	T	T	T	T	T	T	T	C/T	C/T	T	C/T	C/T
chr5_0.801187c	chromosome_5	801187	A	A	A/G	A	A/G	A/G	A	A	A	A/G	A	A	A	A/G	A	A/G	A/G	A	A/G	A/G	A	A	A/G	A/G	A/G	A/G	A	A	A/G	A/G	A	A/G	A	A	A/G	A/G	A/G	A/G	A/G	A/G	A/G	A/G	A	A	A/G	A	A
chr5_0.801526	chromosome_5	801526	G	G	C/G	C/G	G	G	C/G	C/G	C/G	G	C/G	C/G	C/G	G	C/G	G	G	C	G	G	C/G	C/G	G	G	G	G	C/G	C/G	G	G	C/G	G	C/G	C/G	G	G	G	G	G	G	G	G	C/G	C/G	G	C/G	C/G
chr5_1.091401	chromosome_5	1091401	C	C	C/G	C/G	C	C	C/G	C/G	C/G	C	C/G	C/G	C/G	C	C/G	C	C	C/G	C	C	C/G	C/G	C	C	C	C	C/G	C/G	C	C	C/G	C	C/G	C/G	C	C	C	C	C	C	C	C	C/G	C/G	C	C/G	C/G
chr5_1.861007c	chromosome_5	1861007	T	T	C/T	T	C/T	C	T	T	T	C/T	T	T	T	C/T	T	C/T	C/T	T	C/T	C/T	T	T	T	T	C/T	C/T	T	T	C/T	C/T	T	C/T	T	T	C/T	C/T	C/T	C/T	C/T	C/T	T	C/T	T	T	C/T	T	T
chr5_1.861115	chromosome_5	1861115	T	C	C/T	C	C/T	C/T	C	C	C	C/T	C	C	C	C/T	C	C/T	C/T	C	C/T	C/T	C	C	C	C	C/T	C/T	C	C	C/T	C/T	C	C/T	C	C	C/T	C/T	C/T	C/T	C/T	C/T	C	C/T	C	C	C/T	C	C
chr5_1.881442	chromosome_5	1881442	A	A	A/G	A/G	A	A	A/G	A/G	A/G	A	A/G	A/G	A/G	A	A/G	A	A	A/G	A	A	A/G	A/G	A/G	A/G	A	A	A/G	A/G	A	A	A/G	A	A/G	A/G	A	A	A	A	A	A	A/G	A	A/G	A/G	A	A/G	A/G
chr5_1.932987c	chromosome_5	1932987	C	C	C/T	C	C/T	C/T	C	C	C	C/T	C	C	C	C/T	C	C/T	C/T	C	C/T	C/T	C/T	C	C	C	C/T	C/T	C	C	C/T	C/T	C	C/T	C	C	C/T	C	C/T	C/T	C/T	C/T	C	C/T	C	C	C/T	C	C
chr5_1.933062c	chromosome_5	1933062	G	C/T	T	C/T	C/T	T	T	T	C/T	T	C/T	T	T	T	T	T	C/T	C/T	T	T	C/T	C/T	C/T	T	C/T	C/T	C/T	C/T	T	C/T	C/T	C/T	T	T	C/T	T	T	C/T	C/T	C/T	C/T	T	C/T	C/T	C/T	C/T	C/T
chr5_10.007931	chromosome_5	10007931	T	C/T	T	C/T	C/T	C/T	T	T	T	T	C/T	T	T	C/T	T	T	C/T	C/T	C/T	T	T	C/T	C/T	T	C/T	C/T	T	C/T	C/T	C/T	C/T	T	T	T	C/T	T	T	C/T	C/T	T	T	T	C/T	C/T	T	C/T	C/T
chr5_10.132246c	chromosome_5	10132246	T	A/T	T	A/T	A/T	A/T	T	T	T	T	A/T	T	T	A/T	T	T	A/T	A/T	A/T	T	T	A/T	A/T	T	A/T	?	T	A/T	A/T	A/T	A/T	T	T	T	A/T	T	T	A/T	A/T	T	T	T	A/T	A/T	T	A/T	A/T
chr5_10.352899	chromosome_5	10352899	A	A/C	C	A/C	A/C	A/C	C	C	C	C	A/C	C	C	A/C	C	C	A/C	A/C	A/C	C	C	A/C	A/C	C	A/C	A/C	C	A/C	A/C	A/C	A/C	C	C	C	A/C	C	C	A/C	A/C	C	C	C	A/C	A/C	C	A/C	A/C
chr5_10.963063	chromosome_5	10963063	G	G	A/G	A/G	G	G	A/G	A/G	A/G	G	A/G	A/G	A/G	G	A/G	G	G	A/G	G	G	A/G	A/G	G	G	G	G	A/G	A/G	G	G	A/G	G	A/G	A/G	G	G	G	G	G	G	G	G	A/G	A/G	G	A/G	A/G
chr5_10.963072	chromosome_5	10963072	G	A/G	G	G	G	A/G	A/G	A/G	G	A/G	G	A/G	A/G	A/G	G	A/G	G	G	A/G	A/G	G	G	G	A/G	G	G	G	G	A/G	G	G	G	A/G	A/G	G	A/G	A/G	G	G	G	G	A/G	G	G	G	A/G	G
chr5_11.080941	chromosome_5	11080941	C	C	C/T	C/T	C	C	T	C/T	C/T	C	C/T	C/T	C/T	C	C/T	C	C	C/T	C	C	C/T	C/T	C	C	C	C	C/T	C/T	C	C	C/T	C	C/T	C/T	C	C	C	C	C	C	C	C	C/T	C/T	C	C/T	C/T
chr5_11.08108	chromosome_5	11081080	T	A/T	T	A/T	A/T	T	T	T	A/T	T	A/T	T	T	T	A/T	T	A/T	A/T	T	T	A/T	A/T	A/T	T	A/T	A/T	A/T	A/T	T	A/T	A/T	A/T	T	T	A/T	T	T	A/T	A/T	A/T	A/T	T	A/T	A/T	A/T	T	A/T
chr5_11.081096	chromosome_5	11081096	T	C/T	T	T	T	C/T	C	C/T	T	C/T	T	C	C/T	C/T	T	C/T	T	T	C/T	C/T	T	T	T	C/T	T	T	T	T	C/T	T	T	T	C/T	C/T	T	C/T	C	T	T	T	T	C/T	T	T	T	C/T	T
chr5_11.081098	chromosome_5	11081098	G	G	A/G	A/G	G	G	A/G	A/G	A/G	G	A/G	A/G	A/G	G	A/G	G	G	A/G	G	G	A/G	A/G	G	G	G	G	A/G	A/G	G	G	A/G	G	A/G	A/G	G	G	G	G	G	G	G	G	?	A/G	G	A/G	A/G
chr5_11.081111	chromosome_5	11081111	A	A/C	A	A	A	A/C	C	A/C	A	A/C	A	C	A/C	A/C	A	A/C	A	A	A/C	A/C	A	A	A	A/C	A	A	A	A	C	A	A	A	A/C	A/C	A	A/C	C	A	A	A	A	A/C	A	A	A	A/C	A
chr5_11.140564c	chromosome_5	11140564	C	T	A/T	T	A/T	A/T	T	T	T	A/T	T	T	T	A/T	T	A/T	A/T	T	A/T	A/T	T	T	A/T	A/T	A/T	A/T	T	T	A/T	A/T	T	A/T	T	T	A/T	A/T	A/T	A/T	A/T	A/T	A/T	A/T	T	T	A/T	T	T
chr5_11.140567	chromosome_5	11140567	C	A/C	C/-	A/-	A/C	C	C/-	C/-	A/-	C	A/-	C/-	C/-	C	A/-	C	A/C	A/-	C	C	A/-	A/-	A/C	C	A/C	A/C	A/-	A/-	C	A/C	A/-	A/C	C/-	C/-	A/C	C	C	A/C	A/C	A/C	A/C	C	A/-	A/-	A/C	C/-	A/-
chr5_11.14057	chromosome_5	11140570	C	A/C	A/C	C	A/C	A	A/C	A/C	C	A	C	A/C	A/C	A	C	A	A/C	C	A	A	C	C	A/C	A	A/C	A/C	C	C	A	A/C	C	A/C	A/C	A/C	A/C	A	A	A/C	A/C	A/C	A/C	A	C	C	A/C	A/C	C
chr5_11.429368	chromosome_5	11429368	G	G/T	G	G	G	G/T	G/T	G/T	G	G/T	G	G/T	G/T	G/T	G	G/T	G	G/T	G/T	G/T	G	G	G	G/T	G	G	G	G	G/T	G	G	G	G/T	G/T	G	G/T	G/T	G	G	G	G	G/T	G	G	G	G/T	G
chr5_11.429381	chromosome_5	11429381	C	G/T	G	G/T	G/T	G	G	G	G/T	G	G/T	G	G	G	G/T	G	G/T	G	G	G	G/T	G/T	G/T	G	G/T	G/T	G/T	G/T	G	G/T	G/T	G/T	G	G	G/T	G	G	G/T	G/T	G/T	G/T	G	G/T	G/T	G/T	G	G/T
chr5_11.543685	chromosome_5	11543685	G	G	G/T	G	G/T	G/T	G	G	G	G/T	G	G	G	G/T	G	G/T	G/T	G	G/T	G/T	G	G	G/T	G/T	G/T	G/T	G	G	G	G/T	G	G/T	G	G	G/T	G/T	G/T	G/T	G/T	G/T	G/T	G/T	G	G	T	G	G
chr5_11.55092	chromosome_5	11550920	G	A/G	G	A/G	A/G	G	G	G	A/G	G	A/G	G	A/G	G	A/G	G	A/G	G	G	G	A/G	A/G	A/G	G	A/G	A/G	A/G	A/G	G	A/G	A/G	A/G	G	G	A/G	G	G	A/G	A/G	A/G	A	G	A/G	A/G	A/G	G	A/G
chr5_11.64726	chromosome_5	11647260	C	A/C	C	A/C	A	C	C	C	A/C	C	A/C	C	A/C	C	A/C	C	A/C	C	C	C	A/C	A/C	A/C	C	A/C	A/C	A/C	A/C	C	A/C	A/C	A/C	C	C	A/C	C	C	A/C	A/C	A/C	A/C	C	A/C	A/C	A/C	C	A/C
chr5_11.704278	chromosome_5	11704278	T	C/T	T	C/T	C/T	T	T	T	C/T	T	C/T	T	C/T	T	C/T	T	C/T	T	T	T	C/T	C/T	C/T	T	C/T	C/T	C/T	C/T	T	C/T	C/T	C/T	T	T	C/T	T	T	C/T	C/T	C/T	C/T	T	C/T	C/T	C/T	T	C/T
chr5_11.704284	chromosome_5	11704284	T	T	C/T	T	C/T	C/T	T	T	T	C/T	T	T	T	C/T	T	C/T	C/T	T	C/T	C/T	T	T	C/T	C	C/T	C/T	T	T	T	C/T	T	C/T	T	T	C/T	C	C/T	C/T	C/T	C/T	C/T	C/T	T	T	C/T	T	T
chr5_11.704311	chromosome_5	11704311	G	G	C/G	G	C/G	C/G	G	G	G	C/G	G	G	G	C/G	G	C/G	C/G	G	C/G	C/G	G	G	C/G	C	C/G	C/G	G	G	G	C/G	G	C/G	G	G	C/G	C/G	C/G	C/G	C/G	C/G	C/G	C/G	G	G	C/G	G	G
chr5_11.923669	chromosome_5	11923669	T	T	G/T	T	T	G/T	G/T	G/T	T	T	G/T	T	G/T	G/T	G/T	G/T	G/T	G/T	T	T	G/T	T	T	G/T	T	T	T	T	T	T	G/T	T	T	G/T	G/T	G/T	G/T	G/T	G/T	T	T	G/T	G/T	G/T	G/T	T	T
chr5_11.923707	chromosome_5	11923707	G	G	A/G	G	G	A/G	A/G	A/G	G	G	A/G	G	A/G	A/G	A/G	A/G	A/G	A/G	G	G	A/G	G	G	A/G	G	G	G	G	G	G	A/G	G	G	A/G	A/G	A/G	?	A/G	A/G	G	G	A/G	A/G	A/G	A/G	G	G
chr5_12.067125	chromosome_5	12067125	T	T	A/T	T	A/T	A/T	T	T	T	A/T	T	T	T	A/T	T	A/T	A/T	T	A/T	A/T	T	T	A/T	A/T	A/T	A/T	T	T	T	A/T	T	A/T	T	T	A/T	A/T	A/T	A/T	A/T	A/T	A/T	A	T	T	A/T	T	T
chr5_12.067145	chromosome_5	12067145	A	A/G	A/G	A/G	G	A/G	A	A	A/G	A/G	A/G	A	A/G	A/G	A/G	A/G	G	A	A/G	A/G	A/G	A/G	G	A/G	G	G	A/G	A/G	A	G	A/G	G	A	A	G	A/G	A/G	G	G	G	G	A/G	A/G	A/G	G	A	A/G
chr5_12.197963	chromosome_5	12197963	G	A/-	A/-	A/-	A	A/-	-	-	A/-	A/-	A/-	-	A/-	A/-	A/-	A/-	A	-	A/-	A/-	A/-	A/-	A	A/-	A	A	A/-	A/-	-	A	A/-	A	-	-	A	A/-	A/-	A	A	A	A	A/-	A/-	A/-	A	-	A/-
chr5_12.390393	chromosome_5	12390393	A	A	A/G	A	A/G	A/G	A	A	A	A/G	A	A	A	A/G	A	A/G	A/G	A	A/G	A/G	A	A	G	A/G	A/G	A/G	A	A	A	A/G	A	A/G	A	A	A/G	A/G	A/G	A/G	A/G	A/G	A/G	A/G	A	A	A/G	A	A
chr5_12.693625	chromosome_5	12693625	T	T	G/T	T	T	T	G/T	G/T	G/T	T	T	G/T	G/T	T	T	G/T	T	T	T	T	G/T	T	T	T	T	G/T	T	G/T	G/T	G/T	T	T	T	T	G/T	T	T	G/T	T	G/T	G/T	T	T	G/T	T	T	G/T
chr5_12.693643c	chromosome_5	12693643	C	C/T	C/T	C/T	C/T	C/T	C	C/T	C	T	C/T	C	C	C/T	C/T	C	C/T	T	C/T	C/T	C	C/T	T	C/T	C/T	C	T	C/T	C/T	C	C/T	C/T	C/T	C/T	C/T	C/T	T	C/T	C/T	C/T	C	C/T	C/T	C/T	C/T	C/T	C
chr5_12.804039c	chromosome_5	12804039	G	G	G/T	G	G/T	G/T	G	G	G	G/T	G	G	G	G/T	G	G/T	G/T	G	G/T	G/T	G	G	G/T	G/T	G/T	G/T	G	G	G/T	G/T	G	G/T	G	G	G/T	G/T	G/T	G/T	G/T	G/T	G/T	G/T	G	G	G/T	G	G
chr5_13.0642c	chromosome_5	13064200	G	C/T	C	C	C	C/T	C/T	C/T	C	C/T	C	C/T	C	C/T	C	C/T	C	C/T	C/T	C/T	C	C	C	C/T	C	C	C	C	C/T	C	C	C	C/T	C/T	C	C/T	C/T	C	C	C	C	C/T	C	C	C	C/T	C
chr5_13.211011c	chromosome_5	13211011	C	G	G/T	G	G/T	G/T	G	G	G	G/T	G	G	G	G/T	G	G/T	G/T	G	G/T	G/T	G	G	G/T	G/T	G/T	G/T	G	G	G/T	G/T	G	G/T	G	G	G/T	G/T	G/T	G/T	G/T	G/T	G/T	G/T	G	G	G/T	G	G
chr5_14.067637c	chromosome_5	14067637	A	A/T	A/T	A/T	A	A/T	T	T	A/T	A/T	A/T	T	A/T	A/T	A/T	A/T	A	T	A/T	A/T	A/T	A/T	A	A/T	A	A	A/T	A/T	T	A	A/T	A	T	T	A	A/T	A/T	A	A	A	A	A	A/T	A/T	A	T	A/T
chr5_14.17974	chromosome_5	14179740	C	C/T	A/T	C/T	A/C	A/T	T	T	C/T	A/T	C/T	T	C/T	A/T	C/T	?	A/C	T	A/T	A/T	C/T	C/T	A/C	A/T	A/C	A/C	C/T	C/T	T	A/C	C/T	A/C	T	T	A/C	A/T	A/T	A/C	A/C	A/C	A/C	A/T	C/T	C/T	A/C	T	C/T
chr5_15.295584c	chromosome_5	15295584	C	C/T	C	C/T	C/T	C	C	C	C/T	C	C/T	C	C/T	C	C/T	C	C/T	C	C	C	C/T	C/T	C/T	C	C/T	C/T	C/T	C/T	C	C/T	C/T	C/T	C	C	C/T	C	C	C/T	C/T	C/T	C/T	C	C/T	C/T	C/T	C	C/T
chr5_15.295629c	chromosome_5	15295629	A	A/G	A	A/G	A/G	A	A	A	A/G	A	A/G	A	A/G	A	A/G	A	A/G	A	A	A	A/G	A/G	A/G	A	A/G	A/G	G	A/G	A	A/G	G	A/G	A	A	A/G	A	A	A/G	A/G	A/G	A/G	A	A/G	A/G	A/G	A	A/G
chr5_15.434358	chromosome_5	15434358	G	A/G	G	A/G	A/G	G	G	G	A/G	G	A/G	G	A/G	G	A/G	G	A/G	G	G	G	A/G	A/G	A/G	G	A/G	A/G	A/G	A/G	G	A/G	A/G	A/G	G	G	A	G	G	A/G	A/G	A/G	A/G	G	A/G	A/G	A/G	G	A/G
chr5_15.690422	chromosome_5	15690422	C	C	C/G	C	C/G	C/G	C	C	C	C/G	C	C	C	C/G	C	C/G	C/G	C	C/G	C/G	C	C	C/G	C/G	C/G	C/G	C	C	C	C/G	C	C/G	C	C	G	C/G	C/G	C/G	C/G	C/G	C/G	C/G	C	C	C/G	C	C
chr5_16.174676	chromosome_5	16174676	C	A	A/G	G	A	A	A/G	A/G	A/G	A	A	A/G	A	A	A	A	A	A/G	A/G	A	A/G	A	A/G	A/G	A/G	A/G	A/G	A/G	A/G	A/G	A/G	A/G	A/G	A	A/G	A/G	A/G	A	A	A/G	A	A/G	A/G	A	A	A/G	A
chr5_16.555027c	chromosome_5	16555027	G	G/T	G/T	G/T	G	G/T	T	T	G/T	G/T	G/T	T	G/T	G/T	G/T	G/T	G	T	G/T	G/T	G/T	G/T	G	G/T	G	G	G/T	G/T	T	G	G/T	G	T	T	G	G/T	G/T	G	G	G	G	G	G/T	G/T	G	T	G/T
chr5_16.760653c	chromosome_5	16760653	G	G	A/G	A/G	G	G	A/G	A/G	A/G	G	A/G	A/G	A/G	G	A/G	G	G	A/G	G	G	A/G	A/G	G	G	G	G	A/G	A/G	A/G	G	A/G	G	A/G	A/G	G	G	G	G	G	G	G	G	A/G	A/G	G	A/G	A/G
chr5_16.80285c	chromosome_5	16802850	T	C/T	T	T	T	C/T	C/T	C/T	T	C/T	T	C/T	T	C/T	T	C/T	T	C/T	C/T	C/T	T	T	T	C/T	T	T	T	T	C/T	T	T	T	C/T	C/T	T	C/T	C/T	T	T	T	T	T	T	T	T	C/T	T
chr5_16.951673c	chromosome_5	16951673	C	C	C/-	C/-	C	C	C/-	C/-	C/-	C	C/-	C/-	C/-	C	C/-	C	C	C/-	C	C	C/-	C/-	C	C	C	C	C/-	C/-	C/-	C	C/-	C	C/-	C/-	C	C	C	C	C	C	C	C	C/-	C/-	C	C/-	C/-
chr5_17.261523c	chromosome_5	17261523	G	C/G	C/G	C/G	G	C/G	C	C	C/G	C/G	C/G	C	C/G	C/G	C/G	C/G	G	C	C/G	C/G	C/G	C/G	G	C/G	G	G	C/G	C/G	C	G	C/G	G	C	C	G	C/G	C/G	G	G	G	G	G	C/G	C/G	G	C	C/G
chr5_17.261728c	chromosome_5	17261728	T	A/T	T	T	T	A/T	A/T	A/T	T	A/T	T	A/T	T	A/T	T	A	T	A/T	A	A/T	T	T	T	A	T	T	T	T	A/T	T	T	T	A/T	A/T	T	A/T	A/T	T	T	T	T	T	T	T	T	A/T	T
chr5_17.586283	chromosome_5	17586283	T	A	A/C	A/C	A	A	A/C	A/C	A/C	A	A/C	A/C	A/C	A	A/C	A	A	A/C	A	A	A/C	A/C	A	A	A	A	A/C	A/C	A/C	A	A/C	A	A/C	A/C	A	A	A	A	A	A	A	A	A/C	A/C	A	A/C	A/C
chr5_17.586455c	chromosome_5	17586455	T	T	C/T	C/T	T	T	C/T	C/T	C/T	T	C/T	C/T	C/T	T	C/T	T	T	C/T	T	T	C/T	C/T	T	T	T	T	C/T	C/T	C/T	T	C/T	T	C/T	C/T	T	T	T	T	T	T	T	T	C/T	C/T	T	C/T	C/T
chr5_18.540035	chromosome_5	18540035	C	C	A/C	A/C	C	C	A/C	A/C	A	C	A/C	A/C	A/C	C	A/C	C	C	A/C	C	C	A/C	A/C	C	C	C	C	A/C	A/C	A/C	C	A/C	C	A/C	A/C	C	C	C	C	C	C	C	C	A/C	A/C	C	A/C	A/C
chr5_19.391751c	chromosome_5	19391751	G	A/T	A/T	A/T	A	A/T	T	T	A/T	A/T	A/T	T	A/T	A/T	A/T	A/T	A	T	A/T	A/T	A/T	A/T	A	A/T	A	A	A/T	A/T	T	A	A/T	A	T	T	A	A/T	A/T	A	A	A	A	A	A/T	A/T	A	T	A/T
chr5_19.391871c	chromosome_5	19391871	G	A/G	A/G	A/G	A	A/G	G	G	A/G	A/G	A/G	G	A/G	A/G	A/G	A/G	A	G	A/G	A/G	A/G	A/G	A	A/G	A	A	A/G	A/G	G	A	A/G	A	G	G	A	A/G	A/G	A	A	A	A	A	A/G	A/G	A	G	A/G
chr5_19.831037	chromosome_5	19831037	C	C	C/T	C/T	C	C	C/T	C/T	C/T	C	C/T	C/T	C/T	C	C/T	C	C	C/T	C	C	C/T	C/T	C	C	C	C	C/T	C/T	C/T	C	C/T	C	C/T	C/T	C	C	C	C	C	C	C	C	C/T	C/T	C	C/T	T
chr5_19.831198c	chromosome_5	19831198	A	A	A/T	A/T	A	A	A/T	A/T	A/T	A	A/T	A/T	A/T	A	A/T	A	A	A/T	A	A	A/T	A/T	A	A	A	A	A/T	A/T	A/T	A	A/T	A	A/T	A/T	A	A	A	A	A	A	A	A	A/T	A/T	A	A/T	A/T
chr5_2.003732	chromosome_5	2003732	G	A/G	A	A/G	A/G	A	A	A	A/G	A	A/G	A	A	A	A	A	A/G	A/G	A	A	A/G	A/G	A/G	A	A/G	A/G	A/G	A/G	A	A/G	A/G	A/G	A	A	A/G	A	A	A/G	A/G	A/G	A/G	A	A/G	A/G	A/G	A/G	A/G
chr5_2.018785c	chromosome_5	2018785	G	A/G	G	A/G	A/G	G	G	G	A/G	G	A/G	G	G	G	G	G	A/G	A/G	G	G	A/G	A/G	A/G	G	A/G	A/G	A/G	A/G	G	A/G	A/G	A/G	G	G	A/G	G	G	A/G	A/G	A/G	A/G	G	A/G	A/G	A/G	A/G	A/G
chr5_2.018838c	chromosome_5	2018838	G	G/T	G	G/T	G/T	G	G	G	G/T	G	G/T	G	G	G	G	G	G/T	G/T	G	G	G/T	G/T	G/T	G	G/T	G/T	G/T	G/T	G	G/T	G/T	G/T	G	G	G/T	G	G	G/T	G/T	G/T	G/T	G	G/T	G/T	G/T	G/T	G/T
chr5_2.411627c	chromosome_5	2411627	A	A/G	A/G	A/G	A	A/G	G	G	A/G	A/G	A/G	G	G	A	G	A/G	A	A/G	A/G	A/G	A	A/G	A/G	G	A	A	A/G	A/G	A/G	A	A/G	A	G	G	A	G	A/G	A	A	A	A/G	A/G	A/G	A/G	A	A/G	A/G
chr5_2.727743	chromosome_5	2727743	G	G/T	G	G/T	G/T	G	G	G	G/T	G	G/T	G	G	G/T	G	G	G/T	G/T	G	G	G/T	G/T	G/T	G	G/T	G/T	G/T	G/T	G	G/T	G/T	G/T	G	G	G/T	G	G	G/T	T	G/T	G/T	G	G/T	G/T	G/T	G/T	G/T
chr5_2.792707c	chromosome_5	2792707	G	C/G	C	C	C	C/G	C/G	C/G	C	C/G	C	C/G	C/G	C	C/G	C/G	C	C	C/G	C/G	C	C	C	C/G	C	C	C	C	C/G	C	C	C	C/G	C/G	C	C/G	C/G	C	C	C	C	C/G	C	C	C	C	C
chr5_2.972771	chromosome_5	2972771	C	C/G	C	C/G	C/G	C	C	C	C/G	C	C/G	C	C	C/G	C	C	C/G	C/G	C	C	C/G	C/G	C/G	C	C/G	C/G	C/G	C/G	C	C/G	C/G	C/G	C	C	C/G	C	C	C/G	C/G	G	C/G	C	C/G	C/G	C/G	C/G	C/G
chr5_2.972791c	chromosome_5	2972791	G	T	A/T	T	A/T	A/T	T	T	T	A/T	T	T	T	A/T	T	A/T	A/T	T	A/T	A/T	A/T	T	T	T	A/T	A/T	A/T	T	A/T	A/T	T	T	T	T	A/T	T	A/T	A/T	A/T	T	T	A/T	T	T	A/T	T	T
chr5_2.97298	chromosome_5	2972980	G	G	C/G	C/G	G	G	C/G	C/G	C/G	G	C/G	C/G	C/G	G	C/G	G	G	C/G	G	G	G	C/G	C/G	C/G	G	G	G	C/G	G	G	C/G	C/G	C/G	C/G	G	C/G	G	G	G	C/G	C/G	G	C/G	C/G	G	C/G	C/G
chr5_20.023494	chromosome_5	20023494	G	G	A/G	A/G	G	G	A	A/G	A/G	G	A/G	A/G	A/G	G	A/G	G	G	--	G	G	A/G	?	G	G	G	G	A/G	A/G	A/G	G	A/G	G	A/G	A/G	G	G	G	G	G	G	G	G	A/G	A/G	G	A	A/G
chr5_20.023579	chromosome_5	20023579	G	G	G/T	G	G/T	T	G	G	G	G/T	G	G	G	G/T	G	G/T	G/T	G	G/T	G/T	G	G	G/T	G/T	G/T	--	G	G	G	G/T	G	G/T	G	G	G/T	G/T	G/T	G/T	G/T	G/T	G/T	G/T	G	G	G/T	G	G
chr5_20.332037c	chromosome_5	20332037	C	A/C	C	C	C	A/C	A/C	A/C	C	A/C	C	A/C	C	A/C	C	A/C	C	A/C	A/C	A/C	C	C	C	A/C	C	C	C	C	A/C	C	C	A/C	A/C	A/C	C	A/C	A	A/C	C	C	C	C	C	C	C	A/C	A/C
chr5_20.332095	chromosome_5	20332095	T	T	T/-	T/-	T	T	T/-	T/-	T/-	T	T/-	-	T/-	T	T/-	T	T	T/-	T	T	T/-	-	T	T	T	T	-	T/-	T/-	T	T/-	T	T/-	T/-	T	T	T	T	T	T	T	T	T/-	T/-	T	T/-	T/-
chr5_20.579745c	chromosome_5	20579745	T	G/T	G/T	G/T	G	G/T	T	T	G/T	G/T	G/T	T	G/T	G/T	G/T	G/T	G	T	G/T	G/T	G/T	G/T	G	G/T	G	G	G/T	G/T	T	G	G/T	G/T	T	T	G	G/T	G/T	G/T	G	G	G	G	G/T	G/T	G	T	T
chr5_21.721374	chromosome_5	21721374	C	C/T	C	C	C/T	C/T	C	C	C	C/T	C/T	C	C	C/T	C	C	C/T	C	C	C	C/T	C/T	C	C	C/T	C/T	C/T	C/T	C	C/T	C/T	C	C/T	C	C	C	C/T	C	C	C	C/T	C/T	C/T	C	C	C/T	C
chr5_21.864814c	chromosome_5	21864814	A	A/G	A/G	A/G	G	A/G	A	A	A/G	A/G	A/G	A	A/G	A	A/G	A/G	G	A	A/G	A/G	A/G	A/G	G	A/G	G	G	A/G	A/G	A	G	A/G	A/G	A	A	G	A/G	A/G	A/G	A/G	G	G	G	A/G	A/G	G	A	A
chr5_21.864898	chromosome_5	21864898	C	C/G	C	C	C	C/G	C/G	C/G	C	C/G	C	C/G	C	C/G	C	C/G	C	C/G	C/G	C/G	C	C	C	C/G	C	C	C	C	C/G	C	C	C/G	C/G	C/G	C	C/G	C/G	C/G	C/G	C	C	C	C	C	C	C/G	C/G
chr5_22.127936c	chromosome_5	22127936	C	A/C	A	A	A	A/C	A/C	A/C	A	A/C	A	A/C	A	A/C	A	A/C	A	A/C	A/C	A/C	A	A	A	A/C	A	A	A	A	A/C	A	A	A/C	A/C	A/C	A	A/C	A/C	A/C	A/C	A	A	A	A	A	A	A/C	A/C
chr5_22.12794c	chromosome_5	22127940	G	A/G	A	A	A	A/G	A/G	A/G	A	A/G	A	A/G	A	A/G	A	A/G	A	A/G	A/G	A/G	A	A	A	A/G	A	A	A	A	A/G	A	A	A/G	A/G	A/G	A	A/G	A/G	A/G	A/G	A	A	A	A	A	A	A/G	A/G
chr5_22.414793	chromosome_5	22414793	T	C/T	T	T	T	C/T	C/T	C/T	T	C/T	T	T	T	C/T	T	T	T	C/T	C/T	C/T	T	T	T	C/T	T	T	T	T	C/T	T	T	C/T	C/T	C/T	T	C/T	C/T	C/T	C/T	T	T	T	T	T	T	C/T	C/T
chr5_22.414823c	chromosome_5	22414823	C	C/G	G	G	G	C/G	C/G	C/G	G	C/G	G	G	G	C/G	G	G	G	C/G	C/G	C/G	G	G	G	C/G	G	G	G	G	C/G	G	G	C/G	C/G	C/G	G	C/G	C/G	C/G	C/G	G	G	G	G	G	G	C/G	C/G
chr5_22.743561c	chromosome_5	22743561	C	A/C	C	C	C	A/C	A/C	A/C	C	A/C	C	C	C	A/C	C	A/C	C	A/C	A/C	A/C	C	C	C	A/C	C	C	C	C	A/C	C	C	A/C	A/C	A/C	C	A/C	A/C	A/C	A/C	C	C	C	C	C	C	A/C	A/C
chr5_22.829181c	chromosome_5	22829181	T	G/T	T	T	T	G/T	T	G/T	G/T	T	G/T	T	G/T	G/T	G/T	G/T	T	T	G/T	G/T	G/T	T	G/T	G/T	T	G/T	G/T	G/T	T	G/T	T	T	G/T	T	T	G/T	G/T	T	G/T	T	T	G/T	T	T	G/T	G/T	G/T
chr5_23.191591	chromosome_5	23191591	G	A/G	G	A/G	A/G	A/G	G	G	G	G	A/G	G	G	A/G	G	G	A/G	A/G	?	G	G	A/G	A/G	G	A/G	A/G	G	A/G	A/G	A/G	A/G	G	G	G	A/G	G	G	A/G	A/G	G	G	G	A/G	A/G	G	A/G	A/G
chr5_23.191619	chromosome_5	23191619	A	A/C	A	A/C	?	A/C	A	A	A	A	A/C	A	A	A/C	A	A	A/C	A/C	A/C	A	A	A/C	A/C	A	A/C	A/C	A	A/C	A/C	A/C	A/C	A	A	A	A/C	A	A	A/C	A/C	A	A	A	A/C	A/C	A	A/C	A/C
chr5_23.191701c	chromosome_5	23191701	C	A/T	A	A/T	A/T	A/T	A	A	A	A	A/T	A	A	A/T	A	A	A/T	A/T	A/T	A	A	A/T	A/T	A	A/T	A/T	A	A/T	A/T	A/T	A/T	A	A	A	A/T	A	A	A/T	A/T	A	A	A	A/T	A/T	A	A/T	A/T
chr5_23.192046	chromosome_5	23192046	C	C	C/G	C/G	C	C/G	C/G	C/G	C/G	C	C	C/G	C/G	C	C	C	C	C/G	C/G	C	C/G	C	C/G	C	C/G	C/G	C	C/G	C/G	C/G	C/G	C/G	C/G	C	C/G	C/G	C/G	C	C/G	C/G	C	C/G	C/G	C	C	C	C/G
chr5_24.046085	chromosome_5	24046085	C	C/T	C	C/T	C/T	C	C	C	C/T	C	C/T	C/T	C/T	C	C/T	C/T	C/T	C	C	C	C/T	C/T	C/T	C	C/T	C/T	C/T	C/T	C	C/T	C/T	C	C	C	C/T	C	C	C	C	C/T	C/T	C/T	C/T	C/T	C/T	C	C
chr5_24.046133	chromosome_5	24046133	C	C/G	C	C	C	C/G	C	C/G	C/G	C	C	C	C/G	C/G	C	C	C	C/G	C	C/G	C/G	C/G	C	C/G	C	C/G	C/G	C	C/G	C/T	C	C	C/G	C	C	C	C	C/G	C	C/G	C	C/G	C/G	C/G	C/G	C/G	C/G
chr5_24.046184	chromosome_5	24046184	T	A/T	A	A	A	A/T	A	A/T	A/T	A	A	A	A/T	A/T	A	A	A	A/T	A	A/T	A/T	A/T	A	A/T	A	A/T	A/T	A	A/T	A	A	A	A/T	A	A	A	A	A/T	A	A/T	A	A/T	A/T	A/T	A/T	A/T	A/T
chr5_24.046221	chromosome_5	24046221	T	C/T	T	T	T	C/T	T	C/T	C/T	T	T	T	C/T	C/T	T	T	T	C/T	T	C/T	C/T	C/T	T	C/T	T	C/T	C/T	T	C/T	T	T	?	C/T	T	T	T	T	C/T	T	C/T	T	C/T	C/T	C/T	C/T	C/T	C/T
chr5_24.168277	chromosome_5	24168277	G	A/C	C	A/C	A/C	C	C	C	A/C	C	A/C	A/C	A	C	A/C	A/C	A/C	C	C	C	A	A/C	A/C	C	A/C	A/C	A	A/C	C	A/C	A/C	C	C	C	A/C	C	C	C	C	A/C	A/C	A/C	A	A/C	A/C	C	C
chr5_24.168493	chromosome_5	24168493	G	A/G	G	G	G	A/G	A/G	A/G	G	A/G	G	G	G	A/G	G	G	G	A/G	A/G	A/G	G	G	G	A	G	G	G	G	A/G	G	G	A/G	A/G	A/G	G	A/G	A/G	A/G	A/G	G	G	G	G	G	G	A/G	A/G
chr5_24.226055c	chromosome_5	24226055	G	C/G	G	G	G	C/G	C/G	C/G	G	C/G	G	G	G	C/G	G	G	G	C/G	C/G	C/G	G	G	G	C/G	G	G	G	G	C/G	G	G	C/G	C/G	C/G	G	C/G	C/G	C/G	C/G	G	G	G	G	G	G	C/G	C/G
chr5_24.351493c	chromosome_5	24351493	G	G/T	G	G/T	G/T	G	G	G	G/T	G	G/T	G/T	G/T	G	G/T	G/T	G/T	G	G	G	G/T	G/T	G/T	G	G/T	G/T	G/T	G/T	G	G/T	G/T	G	G	G	G/T	G	G	G	G	G/T	G/T	G/T	G/T	G/T	G/T	G	G
chr5_24.6846	chromosome_5	24684600	G	T/-	-	T/-	T/-	-	-	-	T/-	-	T/-	T/-	T/-	-	T/-	T/-	T/-	-	-	-	T/-	T/-	T/-	-	T/-	T/-	T/-	T/-	-	T/-	T/-	-	-	-	T/-	T/-	-	-	-	T/-	T/-	T/-	T/-	T/-	-	-	-
chr5_24.943667c	chromosome_5	24943667	C	C/T	T	C/T	C/T	T	T	T	C/T	T	C/T	C/T	C/T	T	C/T	C/T	C/T	T	T	T	C/T	C/T	C/T	T	C/T	C/T	C/T	C/T	T	C/T	C/T	T	T	T	C/T	C/T	T	T	T	C/T	C/T	C/T	C/T	C/T	T	T	T
chr5_25.5394	chromosome_5	25539400	C	A/G	A	A	A/G	A/G	A	A/G	A/G	A	A	A/G	A/G	A/G	A	A	A	A/G	A	A/G	A/G	A/G	A	A/G	A	A/G	A/G	A	A/G	A	A	A	A/G	A	A	A/G	A	A/G	A	A/G	A	A/G	A/G	A	A/G	A/G	A
chr5_25.539452	chromosome_5	25539452	C	C/T	C	C	C/T	C/T	C	C/T	C/T	C	C	C/T	C/T	C/T	C	C	C	C/T	C	C/T	C/T	C/T	C	C/T	C	C/T	C/T	C	C/T	C	C	C	C/T	C	C	C/T	C	C/T	C	C/T	C	C/T	C/T	C	C/T	C/T	C
chr5_25.598011	chromosome_5	25598011	T	A/T	A/T	T	A/T	A	A/T	A/T	T	A	A/T	T	T	A/T	T	A/T	A/T	A/T	A	A	T	T	A/T	A	A/T	A/T	T	T	A/T	A/T	T	A	A	A/T	A/T	A/T	A	A	A	A/T	A/T	A/T	T	T	A	A/T	A/T
chr5_25.95567	chromosome_5	25955670	C	G	C/G	C/G	G	G	C/G	C/G	C/G	G	G	C/G	C/G	C/G	C/G	G	G	C/G	G	G	C/G	C/G	G	G	G	G	C/G	C/G	C/G	G	C/G	G	G	C/G	G	G	G	G	G	G	G	G	C/G	C/G	G	C/G	C/G
chr5_26.042126	chromosome_5	26042126	A	T	T/-	T	-	-	T	T	T	T/-	T/-	T	T	T	T	?	?	T	T/-	T/-	T	T	T/-	T/-	T/-	T/-	T/-	T	T	-	T	T/-	T/-	T	T/-	T/-	-	T/-	T/-	T/-	T/-	-	T	T	T/-	T	T
chr5_26.336713	chromosome_5	26336713	A	A	A/C	A/C	A	A	A/C	A/C	A/C	A	A	A/C	A/C	A/C	A/C	A	A	A/C	A	A	A/C	A/C	A	A	A	A	A	A/C	A/C	A	--	A	A	A/C	A	A	A	A	A	A	A	A	A/C	A/C	A	A/C	C
chr5_26.336871	chromosome_5	26336871	C	C/T	C	C/T	C/T	C	C	C	C/T	C	C/T	C/T	C/T	C	C/T	C/T	C/T	C	C	C	C/T	C/T	C/T	C	C/T	C/T	C/T	C/T	C	C/T	C/T	C	C/T	C	C/T	C/T	C	C	C	C/T	C/T	C/T	C/T	C/T	C	C	C
chr5_26.964228c	chromosome_5	26964228	G	G/T	G	G	G	G/T	G/T	G/T	G	G/T	G	G	G	G/T	G	G	G	G/T	G/T	G/T	G	G	G	G/T	G	G	G	G	G/T	G	G	G/T	G	G/T	G	G	G/T	G/T	G/T	G	G	G	G	G	G/T	G/T	G/T
chr5_26.968946	chromosome_5	26968946	C	A/C	C	A/C	A/C	C	C	C	A/C	C	A/C	A/C	A/C	C	A/C	A/C	A/C	C	C	C	A/C	A/C	A/C	C	A/C	A/C	A/C	A/C	C	A/C	A/C	C	A/C	C	A/C	A/C	C	C	C	A/C	A/C	A/C	A/C	A/C	C	C	C
chr5_26.968991	chromosome_5	26968991	A	A	A/G	A	A/G	A/G	A	A	A	A/G	A/G	A	A	A	A	A/G	A/G	A	A/G	A/G	A	A	A/G	A/G	A/G	A/G	A/G	A	A	A/G	A	A/G	A/G	A	A/G	A/G	A/G	A/G	A/G	A/G	A/G	A/G	A	A	A/G	A	A
chr5_26.969096	chromosome_5	26969096	T	C/T	T	C/T	C	T	T	T	C/T	T	C/T	C/T	C/T	T	C/T	C	C/T	T	T	T	C/T	C/T	C/T	T	C/T	--	C/T	C/T	T	C/T	C/T	T	C/T	T	C/T	C/T	T	T	T	C/T	C/T	C/T	C/T	C/T	T	T	T
chr5_26.96924c	chromosome_5	26969240	G	A/G	G	A/G	A/G	G	G	G	A/G	G	A/G	A/G	A/G	G	A/G	A/G	A/G	G	G	G	A/G	A/G	A/G	G	A/G	A/G	A/G	A/G	G	A/G	A/G	G	A/G	G	A/G	A/G	G	G	G	A/G	A/G	A/G	A/G	A/G	G	G	G
chr5_27.040702c	chromosome_5	27040702	A	A	A/C	A/C	A	A	A/C	A/C	A/C	A	A	A/C	A/C	A/C	A/C	A	A	A/C	A	A	A/C	A/C	A	A	A	A	A	A/C	A/C	A	A/C	A	A	A/C	A	A	A	A	A	A	A	A	A/C	A/C	A	A/C	A/C
chr5_27.253792	chromosome_5	27253792	G	G	A/G	A/G	G	G	A/G	A/G	A/G	G	G	A/G	A/G	A/G	A/G	G	G	A/G	G	G	A/G	A/G	G	G	G	G	G	A/G	A/G	G	A/G	G	G	A/G	G	G	G	G	G	G	G	G	A/G	A/G	G	A/G	A/G
chr5_27.492158c	chromosome_5	27492158	G	A/G	G	A/G	A/G	G	G	G	A/G	G	A/G	A/G	A/G	G	A/G	A/G	A/G	G	G	G	A/G	A/G	A/G	G	A/G	A/G	A/G	A/G	G	A/G	A/G	G	A/G	G	A/G	A/G	G	G	G	G	A/G	A/G	A/G	A/G	G	G	G
chr5_27.735163	chromosome_5	27735163	T	T	G/T	G/T	T	T	G/T	G/T	G/T	T	T	G/T	G/T	G/T	G/T	T	T	G/T	T	T	G/T	G/T	T	T	T	T	T	G/T	G/T	T	G/T	T	T	G/T	T	T	T	T	T	T	T	T	G/T	G/T	T	G/T	G/T
chr5_27.990199	chromosome_5	27990199	C	C/-	C	C	C	C/-	C/-	C/-	C	C/-	C	C	C	C/-	C	C	C	C	C/-	C/-	C	C	C	C/-	C	C/-	C	C	C/-	C	C	C/-	C	C/-	C	C	C/-	C/-	C/-	C/-	C	C	C	C	C/-	C/-	C/-
chr5_27.990212	chromosome_5	27990212	T	C/T	C	C/T	C/T	C	C	C	C/T	C	C/T	C/T	C/T	C	C/T	C/T	C/T	C/T	C	C	C/T	C/T	C/T	C	C/T	C	C/T	C/T	C	C/T	C/T	C	C/T	C	C/T	C/T	C	C	C	C	C/T	C/T	C/T	C/T	C	C	C
chr5_28.555792	chromosome_5	28555792	C	G	A/G	G	A/G	A/G	G	A/G	G	A/G	A/G	G	G	G	G	A/G	A/G	G	A/G	A/G	G	G	A/G	A/G	A/G	A/G	A/G	G	G	A/G	G	A/G	A/G	G	A	A/G	A/G	A/G	A/G	A/G	A/G	A/G	G	G	A/G	G	G
chr5_28.902462	chromosome_5	28902462	C	C/G	C	C	C	C/G	C/G	C/G	C	C/G	C/G	C	C	C/G	C	C	C	C	C/G	C/G	C	C	C	C/G	C	C/G	C/G	C	C/G	C	C	C/G	C	C/G	C	C	C/G	C/G	C/G	C/G	C	C	C	C/G	C/G	C/G	C/G
chr5_28.902564c	chromosome_5	28902564	G	C/G	C	C	C	C/G	C/G	C/G	C	C/G	C/G	C	C	C/G	C	C	C	C	C/G	C/G	C	C	C	C/G	C	C/G	C/G	C	C/G	C	C	C/G	C	C/G	C	C	C/G	C/G	C/G	C/G	C	C	C	C/G	C/G	C/G	C/G
chr5_28.902591	chromosome_5	28902591	A	A	A/G	A	A/G	A/G	A	A/G	A	A/G	A/G	A	A	A	A	A/G	A/G	A	A/G	A	A	A	A/G	A/G	A/G	A/G	A/G	A	A	A/G	A	A/G	A/G	A	A/G	A/G	A/G	A/G	A/G	A/G	A/G	A/G	A	A	A/G	A	A
chr5_28.914192	chromosome_5	28914192	T	T	C/T	C/T	T	T	C/T	T	C/T	T	T	C/T	C/T	C/T	C/T	T	T	C/T	T	C/T	C/T	C/T	T	T	T	T	T	C/T	C/T	T	C/T	T	T	C/T	T	T	T	T	T	T	T	T	C/T	C/T	T	C/T	C/T
chr5_28.914204	chromosome_5	28914204	A	A	A/G	A	A/G	A/G	A	A/G	A	A/G	A/G	A	A	A	A	A/G	A/G	A	A/G	A	A	A	A/G	A/G	A/G	A/G	A/G	A	A	A/G	A	A/G	A/G	A	G	A/G	G	A/G	A/G	A/G	A/G	A/G	A	A	A/G	A	A
chr5_28.914328	chromosome_5	28914328	A	A	A/T	A/T	A	A	A/T	A	A/T	A	A	A/T	A/T	A/T	A/T	A	A	A/T	A	A/T	A/T	A/T	A	A	A	A	A	A/T	A/T	A	A/T	A	A	A/T	A	A	A	A	A	A	A	A	A/T	A/T	A	A/T	A/T
chr5_28.914366c	chromosome_5	28914366	C	C/T	C/T	C/T	T	C/T	C	C/T	C/T	C/T	C/T	C/T	C/T	C	C/T	T	T	C/T	C/T	C	C/T	C/T	T	C/T	T	C/T	C/T	C/T	C	T	C/T	C/T	T	C	T	T	C/T	C/T	C/T	C/T	T	T	C/T	C	C/T	C	C
chr5_3.367913	chromosome_5	3367913	G	G	G/T	G/T	G	G	G/T	G/T	G/T	G	G/T	G/T	G/T	G	G/T	G	G	G/T	G	G	G	G/T	G/T	G/T	G	G	G	G/T	G	G	G/T	G/T	G/T	G/T	G	G/T	G	G	G	G/T	G/T	G	G/T	G/T	G/T	G/T	G/T
chr5_3.558407c	chromosome_5	3558407	T	T	A/T	T	A/T	A/T	T	T	T	A/T	T	T	T	A/T	T	A/T	A/T	T	A/T	A/T	A/T	T	T	T	A/T	A/T	A/T	T	A/T	A/T	T	T	T	T	A/T	T	A/T	A/T	A/T	T	T	A/T	T	T	T	T	T
chr5_3.623275	chromosome_5	3623275	G	C/G	G	C/G	C/G	G	G	G	C/G	G	C/G	G	G	C/G	G	G	C/G	C/G	G	G	C/G	C/G	C/G	G	C/G	C/G	C/G	C/G	G	C/G	C/G	C/G	G	G	C	G	G	C/G	C/G	C/G	C/G	G	C/G	C/G	G	C/G	C/G
chr5_3.682165	chromosome_5	3682165	T	A/G	A	A/G	A/G	A	A	A	A/G	A	A/G	A	A	A/G	A	A	A/G	A/G	A	A	A/G	A/G	A/G	A	A/G	A/G	A/G	A/G	A	A/G	A/G	A/G	A	A	A/G	A	A	A/G	A/G	A/G	A/G	A	A/G	A/G	A	A/G	A/G
chr5_4.243755	chromosome_5	4243755	C	C	C/T	C/T	C	C	C/T	C/T	C/T	C	C/T	C/T	C	C	C/T	C	C	C/T	C	C	C	C/T	C/T	C/T	C	C	C	C/T	C	C	C/T	C/T	C/T	C/T	C	C/T	C	C	C	C/T	C/T	C	C/T	C/T	C/T	C/T	T
chr5_4.306304	chromosome_5	4306304	C	T	C/T	T	C/T	C/T	T	T	T	C/T	T	T	C/T	C/T	T	C/T	C/T	T	C/T	C/T	C/T	T	T	T	C/T	C/T	C/T	T	C/T	C/T	T	T	T	T	C/T	T	C/T	C/T	C/T	T	T	C/T	T	T	T	T	T
chr5_4.490059	chromosome_5	4490059	C	C	C/T	C/T	C	C	C/T	C/T	C/T	C	C/T	C/T	C	C	C/T	C	C	C/T	C	C	C	C/T	C/T	C/T	C	C	C	C/T	C	C	C/T	C/T	C/T	C/T	C	C/T	C	C	C	C/T	C/T	C	C/T	C/T	C/T	C/T	C/T
chr5_4.638577c	chromosome_5	4638577	T	A/T	T	A/T	A/T	T	T	T	A/T	T	A/T	T	T	A/T	T	T	A/T	A/T	T	T	A/T	A	A/T	T	A/T	A/T	A/T	A/T	T	A/T	A/T	A/T	T	T	A/T	T	T	A/T	A/T	A/T	A/T	T	A/T	A/T	T	A/T	A/T
chr5_4.737501c	chromosome_5	4737501	A	A/G	A	A/G	A/G	A	A	A	A/G	A	A/G	A	A	A/G	A	A	A/G	A/G	A	A	A/G	A/G	A/G	A	A/G	A/G	A/G	A/G	A	A/G	A/G	A/G	A	A	A/G	A	A	A/G	A/G	A/G	A/G	A	A/G	A/G	A	A/G	G
chr5_4.739272	chromosome_5	4739272	C	C	C/T	C/T	C	C	C/T	C/T	C/T	C	C/T	C/T	C	C	C/T	C	C	C/T	C	C	C	C/T	C/T	C/T	C	C	C	C/T	C	C	C/T	C/T	C/T	C	C	C/T	C	C	C	C/T	C/T	C	C/T	C/T	C/T	C/T	C/T
chr5_4.739302c	chromosome_5	4739302	G	C/G	G	C/G	C/G	G	G	G	C/G	G	C/G	G	G	C/G	G	G	C/G	C/G	G	G	C/G	C/G	C/G	G	C/G	C/G	C/G	C/G	G	C/G	C/G	C/G	G	G	C/G	G	G	C/G	C/G	C/G	C/G	G	C/G	C/G	G	C/G	C/G
chr5_4.785243	chromosome_5	4785243	C	C	A/C	A/C	C	C	A/C	A/C	A/C	C	A/C	A/C	C	C	A/C	C	C	A/C	C	C	C	A/C	A/C	A/C	C	C	C	A/C	C	C	A/C	A/C	A/C	C	C	A/C	C	C	C	A/C	A/C	C	A/C	A/C	A/C	A/C	A/C
chr5_5.037482	chromosome_5	5037482	G	A/G	G	A/G	A/G	G	G	G	A/G	G	A/G	G	G	A/G	G	G	A/G	A/G	G	G	A/G	A/G	A/G	G	A/G	A/G	A/G	A/G	G	A/G	A/G	A/G	G	G	A/G	G	G	A/G	A/G	A/G	?	G	A/G	A/G	G	A/G	A/G
chr5_5.161425	chromosome_5	5161425	G	G	A/G	G	G	G	G	G	A/G	G	A/G	G	G	G	G	G	A/G	G	G	A/G	G	G	A/G	G	A/G	G	G	G	G	G	G	G	G	G	G	G	A/G	A/G	G	A/G	G	A/G	A/G	G	G	A/G	G
chr5_5.161752c	chromosome_5	5161752	C	G	C/G	C/G	G	G	C/G	C/G	C/G	G	C/G	C/G	G	G	C/G	G	G	C/G	G	G	G	C/G	C/G	C/G	G	G	G	C/G	G	G	C/G	C/G	C/G	G	G	C/G	G	G	G	C/G	C/G	G	C/G	C/G	C/G	C/G	C/G
chr5_5.161854c	chromosome_5	5161854	G	A/G	A/G	A	A/G	G	A/G	A/G	A	G	A	A/G	G	A/G	A/G	G	A/G	A	G	G	A/G	A	A	A/G	A/G	A/G	A/G	A	G	A/G	A	A	A/G	G	A/G	A/G	G	A/G	A/G	A	A	G	A	A	A/G	A	A
chr5_5.244962	chromosome_5	5244962	A	A/G	A/G	A	A/G	G	A/G	A/G	A	G	A	A/G	G	A/G	A/G	G	A/G	A	G	G	A/G	A	A	A/G	A/G	A/G	A/G	A	G	A/G	A	A	A/G	G	A/G	A/G	G	A/G	A/G	A	A	G	A	A	A/G	A	A
chr5_5.410602c	chromosome_5	5410602	T	C/T	T	C/T	C/T	T	T	T	C/T	T	C/T	T	T	C/T	T	T	C/T	C/T	T	T	C/T	C/T	C/T	T	C/T	C/T	C/T	C/T	T	C/T	C/T	C/T	T	T	C/T	T	T	C/T	C/T	C/T	C/T	T	C/T	C/T	T	C/T	C/T
chr5_5.410683c	chromosome_5	5410683	T	G	G/T	G	G/T	G/T	G	G	G	G/T	G	G	G/T	G/T	G	G/T	G/T	G	G/T	G/T	G/T	G	G	G	G/T	G/T	G/T	G	G/T	G/T	G	G	G	G/T	G/T	G	G/T	G/T	G/T	G	G	G/T	G	G	G	G	G
chr5_5.612502	chromosome_5	5612502	A	C/G	G	C/G	C/G	G	G	G	C/G	G	C/G	G	G	C/G	G	G	C/G	C/G	G	G	C/G	C/G	C/G	G	C/G	C/G	C/G	C/G	G	C/G	C/G	C/G	G	G	C/G	G	G	C/G	C/G	C/G	C/G	G	C/G	C/G	G	C/G	C/G
chr5_5.612507	chromosome_5	5612507	T	G/-	G	G/-	G/-	G	G	G	G/-	G	G/-	G	G	?	G	G	G/-	G/-	G	G	G/-	G/-	G/-	G	G/-	G/-	G/-	G/-	G	G/-	G/-	G/-	G	G	G/-	G	G	G/-	G/-	G/-	G/-	G	G/-	G/-	G	G/-	G/-
chr5_5.678322	chromosome_5	5678322	A	A/T	A/G	G/T	A/T	A	A/G	A/G	G/T	A	G/T	A/G	A	A/T	A/G	A	A/T	G/T	A	A	A/T	G/T	G/T	A/G	A/T	A/T	A/T	G/T	A	A/T	G/T	G/T	A/G	A	A/T	A/G	A	A/T	A/T	G/T	G/T	A	G/T	G/T	A/G	G/T	G/T
chr5_5.678455	chromosome_5	5678455	G	A	A/G	A/G	A	A	A/G	A/G	A/G	A	A/G	A/G	A	A	A/G	A	A	A/G	A	A	A	A/G	A/G	A/G	A	A	A	A/G	A	A	A/G	A/G	A/G	A	A	A/G	A	A	A	A/G	A/G	A	A/G	A/G	A/G	A/G	A/G
chr5_5.973255	chromosome_5	5973255	C	C/T	C	C	C	C/T	C/T	C/T	C	C/T	C	C/T	C/T	C	C/T	C/T	C	C	C/T	C/T	C	C	C	C/T	C	C	C	C	C/T	C	C	C	C/T	C/T	C	C/T	C/T	C	C	C/T	C	C/T	C	C	C/T	C	C
chr5_6.066563	chromosome_5	6066563	C	A/G	A	A/G	A/G	A	A	A	A/G	A	A/G	A	A	A/G	A	A	A/G	A/G	A	A	A/G	A/G	A/G	A	A/G	A/G	A/G	A/G	A	A/G	A/G	A/G	A	A	A/G	A	A	A/G	A/G	A	A/G	A	A/G	A/G	A	A/G	A/G
chr5_6.128112c	chromosome_5	6128112	C	C/G	C	C/G	C/G	C	C	C	C/G	C	C/G	C	C	C/G	C	C	C/G	C/G	C	C	C	C/G	C/G	C	C/G	C/G	C/G	C/G	C	C/G	C/G	C/G	C	C	C/G	C	C	C/G	C/G	C	C/G	C	C/G	C/G	C	C/G	C/G
chr5_6.572759	chromosome_5	6572759	C	C	A/C	C	A/C	A/C	C	A/C	C	A/C	A/C	C	C	C	C	A/C	A/C	C	A/C	A/C	C	C	A/C	A/C	A/C	A/C	A/C	C	C	A/C	C	A/C	A/C	C	A/C	A/C	A/C	A/C	A/C	A/C	A/C	A/C	C	C	A/C	C	C
chr5_6.672327	chromosome_5	6672327	G	G	C/G	C/G	G	G	C/G	C/G	C/G	G	C/G	C/G	G	G	C/G	G	G	C/G	G	G	G	G	C/G	C/G	G	G	G	C/G	G	G	C/G	C/G	C/G	G	G	C/G	G	G	C/G	C/G	C/G	G	C/G	C/G	C/G	C/G	C/G
chr5_6.804377	chromosome_5	6804377	T	G/T	T	T	T	G/T	G/T	G/T	T	G/T	T	G/T	G/T	T	G/T	G/T	T	T	G/T	G/T	G/T	T	T	G/T	T	T	T	T	G/T	T	T	T	G/T	G/T	T	G/T	G/T	T	T	G/T	T	G/T	T	T	G/T	T	T
chr5_6.959854	chromosome_5	6959854	T	C	C/T	C/T	C	C	C/T	C/T	C/T	C	C/T	C/T	C	C	C/T	C	C	C/T	C	C	C	C	C/T	C/T	C	C	C	C/T	C	C	C/T	C/T	C/T	C	C	C/T	C	C	C/T	C/T	C/T	C	C/T	C/T	C/T	C/T	C/T
chr5_7.009711	chromosome_5	7009711	G	A/G	G	A/G	A/G	G	G	G	A/G	G	A/G	G	G	A/G	G	G	A/G	A/G	G	G	G	A/G	A/G	G	A/G	A/G	A/G	A/G	G	A/G	A/G	A/G	G	G	A/G	G	G	A/G	A/G	G	G	G	A/G	A/G	G	A/G	A
chr5_7.162182	chromosome_5	7162182	G	G	A/G	A/G	G	G	A/G	A/G	A/G	G	A/G	A/G	G	G	A/G	G	G	A/G	G	G	G	G	A/G	A/G	G	G	G	A/G	G	G	A/G	A/G	A/G	G	G	A/G	G	G	A/G	A/G	A/G	G	A/G	A/G	A/G	A/G	A/G
chr5_7.227087	chromosome_5	7227087	T	T	C/T	C/T	T	T	C/T	C/T	C	T	C/T	C/T	T	T	C/T	T	T	C/T	T	T	T	T	C/T	C/T	T	T	T	C/T	T	T	C/T	C/T	C/T	T	T	C/T	T	T	C/T	C/T	C/T	T	C/T	C/T	C/T	C/T	C
chr5_7.379853c	chromosome_5	7379853	G	G	A/G	A/G	G	G	A/G	A/G	A/G	G	A/G	A/G	G	G	A/G	G	G	A/G	G	G	G	G	A/G	A/G	G	G	G	A/G	G	G	A/G	A/G	A/G	G	G	A/G	G	G	A/G	A/G	A/G	G	A/G	A/G	A/G	A/G	A/G
chr5_7.678127c	chromosome_5	7678127	G	A/G	A/G	A/G	A	A	G	G	A/G	A/G	A/G	G	A/G	A	G	A/G	A	A/G	A/G	A/G	A/G	A	A/G	G	A	A	A	A/G	A/G	A	A/G	A/G	G	A/G	A	G	A/G	A	A/G	G	G	A/G	A/G	A/G	G	A/G	A/G
chr5_7.723451	chromosome_5	7723451	C	C/T	C	C/T	C/T	C/T	C	C	C/T	C	C/T	C	C	C/T	C	C	C/T	C/T	C	C	C	C/T	C/T	C	C/T	C/T	C/T	C/T	C	C/T	C/T	C/T	C	C	C/T	C	C	?	C/T	C	C	C	C/T	C/T	C	C/T	C/T
chr5_7.723511c	chromosome_5	7723511	C	T	G/T	G/T	T	T	G/T	G/T	G/T	T	G/T	G/T	T	T	G/T	T	T	G/T	T	T	T	T	G/T	G/T	T	G/T	T	G/T	T	T	G/T	G/T	G/T	T	T	G/T	T	T	G/T	G/T	G/T	T	G/T	G/T	G/T	G/T	G/T
chr5_8.056854	chromosome_5	8056854	G	A/G	G	A/G	A/G	A/G	G	G	A/G	G	A/G	G	G	A/G	G	G	A/G	A/G	G	G	G	A/G	A/G	G	A/G	A/G	A/G	A/G	G	A/G	A/G	G	G	G	A/G	G	G	A/G	A/G	G	G	G	A/G	A/G	G	A/G	A/G
chr5_8.21139	chromosome_5	8211390	A	C/G	C	C/G	C/G	C/G	C	C	C/G	C	C/G	C	C	C/G	C	C	C/G	C/G	C	C	C	C/G	C/G	C	C/G	C/G	C/G	C/G	C	C/G	C/G	C	C	C	C/G	C	C	C/G	C/G	C	C	C	C/G	C/G	C	C/G	C/G
chr5_8.211443c	chromosome_5	8211443	T	C/T	C/T	C/T	T	T	C	C	C/T	C/T	C/T	C	C/T	T	C	C/T	T	C/T	C/T	C/T	C/T	T	C/T	C	T	C/T	T	C/T	C/T	T	C/T	C	C	C/T	T	C	C/T	T	C/T	C	C	C/T	C/T	C/T	C	C/T	C/T
chr5_8.39521	chromosome_5	8395210	C	C	C/T	C	C/T	C/T	C	C	C	C/T	C	C	C/T	C/T	C	C/T	C/T	C	C/T	C/T	C/T	C/T	C	C	C/T	C	C/T	C	C/T	C/T	C	C	C	C/T	C/T	C	C/T	C/T	C	C	C	C/T	C	C	C	C	C
chr5_8.626804	chromosome_5	8626804	T	G/T	T	G/T	G/T	G/T	T	T	T	T	G/T	T	T	G/T	T	T	G/T	G/T	T	T	T	G/T	G/T	T	G/T	G/T	G/T	G/T	G/T	G/T	G/T	T	T	T	G/T	T	T	G/T	G/T	T	T	T	G/T	G/T	T	G/T	G/T
chr5_8.672065	chromosome_5	8672065	A	A/T	A/T	T	A/T	A/T	A/T	A/T	A/T	A	T	A/T	A	A/T	A/T	A	A/T	T	A	A	A	A/T	T	A/T	A/T	T	A/T	T	A/T	A/T	T	A/T	A/T	A	A/T	A/T	A	A/T	T	A/T	A/T	A	T	T	A/T	T	T
chr5_8.708276c	chromosome_5	8708276	G	A/G	G	G	G	G	A/G	A/G	A/G	A/G	G	A/G	A/G	G	A/G	A/G	G	G	A/G	A/G	A/G	G	G	A/G	G	G	G	G	G	G	G	A/G	A/G	A/G	G	A/G	A/G	G	G	A/G	A/G	A/G	G	G	A/G	G	G
chr5_8.890932	chromosome_5	8890932	G	G	A/G	G	A/G	A/G	G	G	G	A/G	G	G	A/G	A/G	G	A/G	A/G	G	A/G	A/G	A/G	A/G	G	G	A/G	G	A/G	G	A/G	A/G	G	G	G	A/G	A/G	G	A/G	A/G	G	G	G	A/G	G	G	G	G	G
chr5_8.914843c	chromosome_5	8914843	A	A	A/G	A/G	A	A	A/G	A/G	A/G	A	A/G	A/G	A	A	A/G	A	A	A/G	A	A	A	A	A/G	A/G	A	A/G	A	A/G	A	A	A/G	A/G	A/G	A	A	A/G	A	A	A/G	A/G	A/G	A	A/G	A/G	A/G	A/G	A/G
chr5_9.040208c	chromosome_5	9040208	C	A/C	C	A/C	A/C	A/C	C	C	C	C	A/C	C	C	A/C	C	C	A/C	A/C	A/C	C	C	A/C	A/C	C	A/C	A/C	C	A/C	A/C	A/C	A/C	C	C	C	A/C	C	C	A/C	A/C	C	C	C	A/C	A/C	C	A/C	A/C
chr5_9.141231	chromosome_5	9141231	C	C	C/G	C	C/G	C/G	C	C	C	C/G	C	C	C/G	C/G	C	C/G	C/G	C	C/G	C/G	C/G	C/G	C	C	C/G	C	C/G	C	C/G	C/G	C	C	C	C/G	C	C	C/G	C/G	C	C	C	C/G	C	C	C	C	C
chr5_9.249778	chromosome_5	9249778	T	T	G/T	T	G/T	G/T	T	T	T	G/T	T	T	G/T	G/T	T	G/T	G/T	T	G/T	G/T	G/T	G/T	T	T	G/T	T	G/T	T	G/T	G/T	T	T	T	G/T	T	T	G/T	G/T	T	T	T	G/T	T	T	T	T	T
chr5_9.249829c	chromosome_5	9249829	A	A/C	A	A/C	A/C	A/C	A	A	A	A	A/C	A	A	A/C	A	A	A/C	A/C	A/C	A	A	A/C	A/C	A	A/C	A/C	A	A/C	A/C	A/C	A/C	A	A	A	A/C	A	A	A/C	A/C	A	A	A	A/C	A/C	A	A/C	A/C
chr5_9.370173	chromosome_5	9370173	C	C	C/G	C/G	C	C/G	C/G	C/G	C/G	C	C/G	C/G	C	C	C/G	C	C	C/G	C	C	C	C	C/G	C/G	C	C/G	C	C/G	C	C	C/G	C/G	C/G	C	C/G	C/G	C	C	C/G	C/G	C/G	C	C/G	C/G	C/G	C/G	C/G
chr5_9.370183c	chromosome_5	9370183	G	G/T	G	G	G	G	G/T	G/T	G/T	G/T	G	G/T	G/T	G	G/T	G/T	G	G	G	G/T	G/T	G	G	G/T	G	G	G/T	G	G	G	G	G/T	G/T	G/T	G	G/T	G/T	G	G	G/T	G/T	G/T	G	G	G/T	G	G
chr5_9.370225	chromosome_5	9370225	G	G	A/G	G	A/G	G	G	G	G	A/G	G	G	A/G	A/G	G	A/G	A/G	G	A/G	A/G	A/G	A/G	G	G	A/G	G	A/G	G	A/G	A/G	G	G	G	A/G	G	G	A/G	A/G	G	G	G	A/G	G	G	G	G	G
chr5_9.387902c	chromosome_5	9387902	C	C/T	C	C	C	C	C/T	C/T	C/T	C/T	C	C/T	C/T	C	C/T	C/T	C	C	C	C/T	C/T	C	C	C/T	C	C	C/T	C	C	C	C	C/T	C/T	C/T	C	C/T	C/T	C	C	C/T	C/T	C/T	C	C	C/T	C	C
chr5_9.387917	chromosome_5	9387917	C	A/G	G	A/G	A/G	A/G	G	G	G	G	A/G	G	G	A/G	G	G	A/G	A/G	A/G	G	G	A/G	A/G	G	A/G	A/G	G	A/G	A/G	A/G	A/G	G	G	G	A/G	G	G	A	A/G	G	G	G	A/G	A/G	G	A/G	A/G
chr5_9.387923	chromosome_5	9387923	G	G	A/G	G	A/G	G	G	G	G	A/G	G	G	A/G	A/G	G	A/G	A/G	G	A/G	A/G	A/G	A/G	G	G	A/G	G	A/G	G	A/G	A/G	G	G	G	A/G	G	G	A/G	A/G	G	G	G	A/G	G	G	G	G	G
chr5_9.431907c	chromosome_5	9431907	G	T	G/T	T	G/T	T	T	T	T	G/T	T	T	G/T	G/T	T	G/T	G/T	T	G/T	G/T	G/T	G/T	T	T	G/T	T	G/T	T	G/T	G/T	T	T	T	G/T	T	T	G/T	G/T	T	T	T	G/T	T	T	T	T	T
chr5_9.431909c	chromosome_5	9431909	T	T	C/T	T	C/T	T	T	T	T	C/T	T	T	C/T	C/T	T	C/T	C/T	T	C/T	C/T	C/T	C/T	T	T	C/T	T	C/T	T	C/T	C	T	T	T	C/T	T	T	C/T	C/T	T	T	T	C/T	T	T	T	T	T
chr6_0.10684	chromosome_6	106840	G	G	A/G	G	G	A/G	G	A/G	A/G	G	G	G	G	A/G	G	G	G	G	A/G	G	A/G	G	G	A/G	G	G	G	G	A/G	G	G	A/G	A/G	A/G	A/G	A/G	A/G	G	G	A/G	G	A/G	G	G	G	A/G	A/G
chr6_0.106927	chromosome_6	106927	G	A/G	G	A/G	G	A/G	A/G	G	A/G	G	G	A/G	A/G	A/G	A/G	G	A/G	G	A/G	G	A/G	A/G	G	G	G	G	A/G	G	A/G	A/G	A/G	G	A/G	A/G	G	G	G	G	A/G	G	A/G	A/G	A/G	A/G	A/G	G	G
chr6_0.106957c	chromosome_6	106957	A	A/G	A	A	A/G	A	A	A/G	A	A/G	A/G	A	A	A	A	A/G	A	A/G	A	A/G	A	A	A/G	A/G	A/G	A/G	A	A/G	A	A	A	A/G	A	A	A/G	A/G	A/G	A/G	A	A/G	A	A	A	A	A	A/G	A/G
chr6_0.242596	chromosome_6	242596	G	A/G	G	A/G	G	A/G	A/G	G	A/G	G	G	A/G	A/G	A/G	A/G	G	A/G	G	A/G	G	A/G	A/G	G	G	G	G	A/G	G	A/G	A/G	A/G	G	A/G	A/G	G	G	G	G	A/G	G	A/G	A/G	A/G	A/G	A/G	G	G
chr6_0.242599	chromosome_6	242599	G	A/C	A/C	A	A/C	A/C	A	C	A/C	A/C	A/C	A	A	A/C	A	A/C	A	A/C	A/C	A/C	A/C	A	A/C	C	A/C	A/C	A	A/C	A/C	A	A	C	A/C	A/C	C	C	C	A/C	A	C	A	A/C	A	A	A	C	C
chr6_0.242617	chromosome_6	242617	G	C	A/C	A/C	A/C	C	A/C	C	C	A/C	A/C	A/C	A/C	C	A/C	A/C	A/C	A/C	C	A/C	C	A/C	A/C	C	A/C	A/C	A/C	A/C	C	A/C	A/C	C	C	C	C	C	C	A/C	A/C	C	A/C	C	A/C	A/C	A/C	C	C
chr6_0.288153c	chromosome_6	288153	G	C/G	G	G	C/G	G	G	C/G	G	C/G	C/G	G	G	G	G	C/G	G	C/G	G	C/G	G	G	C/G	C/G	C/G	C/G	G	C/G	G	G	G	C/G	G	G	C/G	C/G	C/G	C/G	G	C/G	G	G	G	G	G	C/G	C/G
chr6_0.288165	chromosome_6	288165	G	C/G	C/G	G	C/G	C/G	G	C	C/G	C/G	C/G	G	G	C/G	G	C/G	G	C/G	C/G	C/G	C/G	G	C/G	C	C/G	C/G	G	C/G	C/G	G	G	C	C/G	C/G	C	C	C	C/G	G	C	G	C/G	G	G	G	C	C
chr6_0.288198	chromosome_6	288198	G	A/G	G	A/G	G	A/G	A/G	G	A/G	G	G	A/G	A/G	A/G	A/G	G	A/G	G	A/G	G	A/G	A/G	G	G	G	G	A/G	G	A/G	A/G	A/G	G	A/G	A/G	G	G	G	G	A/G	G	A/G	A/G	A/G	A/G	A/G	G	G
chr6_0.297877	chromosome_6	297877	T	C/T	T	C/T	T	C/T	C/T	T	C/T	T	T	C/T	C/T	C/T	C/T	T	C/T	T	C/T	T	C/T	C/T	T	T	T	T	C/T	C/T	C/T	C/T	C/T	T	C/T	C/T	T	T	T	T	C/T	T	C/T	C/T	C/T	C/T	C/T	T	T
chr6_0.346363	chromosome_6	346363	T	C/G	G/T	C	G	C/G	C/T	C/G	G	G	G	G	C/G	C/G	G	C/G	G/T	G	C/G	G/T	G	G	C/T	G	C/T	G/T	G	C/T	C/G	C/G	G	C/G	C/G	C/G	C/G	C/G	G	G/T	G/T	G/T	C/G	G/T	C/T	C/G	G	C/T	C
chr6_0.346436	chromosome_6	346436	C	C/G	C	C/G	C	C/G	?	C/G	C	C	C	C	C/G	C/G	C	C/G	C	C	C/G	C	C	C	C/G	C	C/G	C	C	?	C/G	C/G	C	C/G	C/G	C/G	C/G	C/G	C	C	C	C	C/G	C	C/G	C/G	C	C/G	C/G
chr6_0.537091	chromosome_6	537091	C	C	C/T	C	C	C/T	C	C/T	C/T	C	C	C	C	C/T	C	C	C	C	C/T	C	C/T	C	C	C/T	C	C	C	C	C/T	C	C	C/T	C/T	C/T	C/T	C/T	C/T	C	C	C/T	C	C/T	C	C	C	C/T	C/T
chr6_0.811049	chromosome_6	811049	A	A/G	A	A	A/G	A	A	A/G	A	A/G	A/G	A	A	A	A	A/G	A	A/G	A	A/G	A	A	A/G	A/G	A/G	A/G	A	A	A	A	A	A/G	A	A	A/G	A/G	A/G	A/G	A	A/G	A	A	A	A	A	A/G	G
chr6_0.811177	chromosome_6	811177	G	G	G/T	G	G	G/T	G	T	G/T	G	G	G	G	G/T	G	G	G	G	G/T	G	G/T	G	G	G/T	G	G	G	G	G/T	G	G	G/T	G/T	G/T	G/T	T	G/T	G	G	G/T	G	G/T	G	G	G	G/T	G/T
chr6_0.811222	chromosome_6	811222	A	A	A/G	A/G	A/G	A	A/G	A	A	A/G	A/G	A/G	A/G	A	A/G	A/G	A/G	A/G	A	A/G	A	A/G	A/G	A	A/G	A/G	A/G	A/G	A	A/G	A/G	A	A	A	A	A	A	A/G	A/G	A	A/G	A	A/G	A/G	A/G	A	A
chr6_0.81124	chromosome_6	811240	G	A/G	A/G	G	A/G	A/G	G	A	A/G	A/G	A/G	G	G	A/G	G	A/G	G	A/G	A/G	A/G	A/G	G	A/G	A	A/G	A/G	G	G	A/G	G	G	A	A/G	A/G	A	A	A	A/G	G	A	G	A/G	G	G	G	A	A
chr6_0.839095	chromosome_6	839095	G	G	C/G	C/G	C/G	G	C/G	G	G	C/G	C/G	C/G	C/G	G	C/G	C/G	C/G	C/G	G	C/G	G	C/G	C/G	G	C/G	C/G	C/G	C/G	G	C/G	C/G	G	G	G	G	G	G	C/G	C/G	G	C/G	G	C/G	C/G	C/G	G	G
chr6_0.8391	chromosome_6	839100	A	A/G	A	A	A/G	A	A	A/G	A	A/G	A/G	A	A	A	A	A/G	A	A/G	A	A/G	A	A	A/G	A/G	A/G	A/G	A	A	A	A	A	A/G	A	A	A/G	A/G	A/G	A/G	A	A/G	A	A	A	A	A	A/G	A/G
chr6_0.861922	chromosome_6	861922	T	C/T	C/T	C/T	T	C	C/T	C/T	C	T	T	C/T	C/T	C	C/T	T	C/T	T	C	T	C	C/T	T	C/T	T	T	C/T	C/T	C	C/T	C/T	C/T	C	C	C/T	C/T	C/T	T	C/T	C/T	C/T	C	C/T	C/T	C/T	C/T	C/T
chr6_0.861928	chromosome_6	861928	C	C/T	C	C	C/T	C	C	C/T	C	C/T	C/T	C	C	C	C	C/T	C	C/T	C	C/T	C	C	C/T	C/T	C/T	C/T	C	C	C	C	C	C/T	C	C	C/T	C/T	C/T	C/T	C	C/T	C	C	C	C	C	C/T	C/T
chr6_0.861943	chromosome_6	861943	C	C/T	C/T	C/T	C	T	C/T	C/T	T	C	C	C/T	C/T	T	C/T	C	C/T	C	T	C	T	C/T	C	C/T	C	C	C/T	C/T	T	C/T	C/T	C/T	T	T	C/T	C/T	C/T	C	C/T	C/T	C/T	T	C/T	C/T	C/T	C/T	C/T
chr6_0.861947	chromosome_6	861947	A	A/-	A	A	A/-	A	A	A/-	A	A/-	A/-	A	A	A	A	?	A	A/-	A	A/-	A	A	A/-	A/-	A/-	A/-	A	A	A	A	A	A/-	A	A	A/-	A/-	A/-	A/-	A	A/-	A	A	A	A	A	A/-	A/-
chr6_1.080135	chromosome_6	1080135	G	A/G	A	A/G	A	A/G	A/G	A	A/G	A	A	A/G	A/G	A/G	A/G	A	A/G	A	A/G	A	A/G	A/G	A	A	A	A	A/G	A/G	A/G	A/G	A/G	A	A/G	A/G	A	A	A	A	A/G	A	A/G	A/G	A/G	A/G	A/G	A	A
chr6_1.080281	chromosome_6	1080281	C	C	C/T	C/T	C/T	C	C/T	C	C	C/T	C/T	C/T	C/T	C	C/T	C/T	C/T	C/T	C	C/T	C	C/T	C/T	C	C/T	C/T	C/T	C/T	C	C/T	C/T	C/T	C	C	C	C	C	C/T	C/T	C	C/T	C	C/T	C/T	C/T	C	C
chr6_1.350713	chromosome_6	1350713	C	C	C/G	C/G	C/G	C	C/G	C	C	C/G	C/G	C/G	C/G	C	C/G	C/G	C/G	C/G	C	C/G	C	C/G	C/G	C	C/G	C/G	C/G	C/G	C/G	G	C/G	C/G	C	C/G	C	C	C	C/G	C/G	C	C/G	C	C/G	C/G	C/G	C	C
chr6_1.350854	chromosome_6	1350854	C	C	C/G	C/G	C/G	C	G	C	C	G	C/G	C/G	C/G	C	C/G	C/G	C/G	C/G	C	C/G	C	C/G	C/G	C	G	G	C/G	C/G	C/G	C/G	C/G	C/G	C	C/G	C	C	C	C/G	C/G	C	C/G	C	C/G	C/G	C/G	C	C
chr6_1.425327	chromosome_6	1425327	C	A/C	A/C	A/C	A	C	A/C	A/C	C	A	A	A/C	A/C	C	A/C	A	A/C	A	C	A	C	A/C	A	A/C	A	A	A/C	A/C	A/C	A/C	A/C	A	C	A/C	A/C	A/C	A/C	A	A	A/C	A/C	C	A/C	A/C	?	A/C	A/C
chr6_1.42533	chromosome_6	1425330	G	G/T	G/T	G/T	T	G	G/T	G/T	G	T	T	G/T	G/T	G	G/T	T	G/T	T	G	T	G	G/T	T	G/T	T	T	G/T	G/T	G/T	G/T	G/T	T	G	G/T	G/T	G/T	G/T	T	T	G/T	G/T	G	G/T	G/T	G/T	G/T	G/T
chr6_1.425332	chromosome_6	1425332	T	A/T	A/T	A/T	A	T	A/T	A/T	T	A	A	A/T	A/T	T	A/T	A	A/T	A	T	A	T	A/T	A	A/T	A	A	A/T	A/T	A/T	A/T	A/T	A	T	A/T	A/T	A/T	A/T	A	A	A/T	A/T	T	A/T	A/T	A/T	A/T	A/T
chr6_1.482509	chromosome_6	1482509	T	C/T	T	T	C/T	T	T	C/T	T	C/T	C/T	T	T	T	T	C/T	T	C	T	C/T	T	T	C/T	C/T	C/T	C/T	T	T	T	T	T	C/T	T	T	C/T	C/T	C/T	C	C	C/T	T	T	T	T	T	C/T	C/T
chr6_1.482547	chromosome_6	1482547	A	A/T	T	T	A/T	T	T	A/T	T	A/T	A/T	T	T	T	T	A/T	T	A	T	A/T	T	T	A/T	A/T	A/T	A/T	T	T	T	T	T	A/T	T	T	A/T	A/T	A/T	A/T	A/T	A/T	T	T	T	T	T	A/T	A/T
chr6_1.513705	chromosome_6	1513705	A	A	A/G	A/G	A/G	A	A/G	A	A	A/G	A/G	A/G	A/G	A	A/G	A/G	A/G	A/G	A	A/G	A	A/G	A/G	A	A/G	A/G	A/G	A/G	A/G	A/G	A/G	A/G	A	A/G	A	A	A	A/G	A/G	A	A/G	A	A/G	A/G	A/G	A	A
chr6_1.513783	chromosome_6	1513783	A	A/G	A	A	A/G	A	A	A/G	A	A/G	A/G	A	A	A	A	A/G	A	A/G	A	A/G	A	A	A/G	A/G	A/G	A/G	A	A	A	A	A	A/G	A	A	A/G	A/G	A/G	A/G	A/G	A/G	A	A	A	A	A	A/G	A/G
chr6_1.86829c	chromosome_6	1868290	C	C/G	C/G	C/G	G	C	C/G	C/G	C/G	G	G	C/G	C/G	C/G	C/G	G	C/G	G	C	C/G	C	C/G	G	C/G	G	G	C/G	C/G	C/G	C/G	C/G	G	C	C/G	C/G	C/G	C/G	G	G	C/G	C/G	C	C/G	C/G	C/G	C/G	G
chr6_1.868383	chromosome_6	1868383	A	A	A/G	A	A	A/G	A	A/G	A/G	A	A	A	A	A	A	A	A	A	A/G	A/G	A/G	A	A	A/G	A	A	A	A	A	A	A	A	A/G	A	A/G	A/G	A/G	A	A	A/G	A	A/G	A	A	A	A/G	A
chr6_1.868398	chromosome_6	1868398	A	A/T	A	A/T	A	A/T	A/T	A	A	A	A	A/T	A/T	A/T	A/T	A	A/T	A	A/T	A	A/T	A/T	A	A	A	A	A/T	A/T	A/T	A/T	A/T	A	A/T	A/T	A	A	A	A	A	A	A/T	A/T	A/T	A/T	A/T	A	A
chr6_1.868951	chromosome_6	1868951	G	G/T	G	G/T	G	G/T	G/T	G	G	G	G	G/T	G/T	G/T	G/T	G	G/T	G	G/T	G	G/T	G/T	G	G	G	G	G/T	G/T	G/T	G/T	G/T	G	G/T	G/T	G	G	G	G	G	G	G/T	G/T	G/T	G/T	G/T	G	G
chr6_1.869026	chromosome_6	1869026	T	T	C/T	C/T	C/T	T	C/T	T	T	C/T	C/T	C	C/T	C/T	C/T	C/T	C/T	C/T	T	T	T	C/T	C/T	T	C/T	C/T	C/T	C/T	C/T	C/T	C/T	C/T	T	C	T	T	T	C/T	C/T	T	C/T	T	C/T	C/T	C/T	T	C/T
chr6_1.974388	chromosome_6	1974388	C	T	C/T	C/T	C/T	T	C/T	T	T	C/T	C/T	C/T	C/T	C/T	C/T	C/T	C/T	C/T	T	T	T	C/T	C/T	T	C/T	C/T	C/T	C/T	C/T	C/T	C/T	C/T	T	C/T	T	T	T	C/T	C/T	T	C/T	T	C/T	C/T	C/T	T	C/T
chr6_1.974447	chromosome_6	1974447	G	T	G/T	G/T	G/T	T	G/T	T	T	G/T	G/T	G/T	G/T	G/T	G/T	G/T	G/T	G/T	T	T	T	G/T	G/T	T	G/T	G/T	G/T	G/T	G/T	G/T	G/T	G/T	T	G/T	T	T	T	G/T	G/T	T	G/T	T	G/T	G/T	G/T	T	G/T
chr6_1.975171	chromosome_6	1975171	G	G	G/T	G/T	T	G	G/T	G	G	G/T	G/T	G/T	G/T	G/T	G/T	G/T	G/T	G/T	G	G	G	G/T	G/T	G	G/T	G/T	G/T	G/T	G/T	G/T	G/T	G/T	G	G/T	G	G	G	G/T	G/T	G	G/T	G	G/T	G/T	G/T	G	G/T
chr6_10.46093	chromosome_6	10460930	T	C/T	T	T	C/T	T	T	T	C/T	C/T	C/T	C/T	T	T	C/T	T	C/T	C/T	T	C/T	C/T	T	C/T	C/T	T	C/T	C/T	T	T	T	T	T	T	T	T	T	C/T	C/T	C/T	C/T	T	T	T	T	T	T	C/T
chr6_10.557874	chromosome_6	10557874	C	C/T	C	C	C/T	C	C	C	C/T	C/T	C/T	C/T	C	C	C/T	C	C/T	C/T	C	C/T	C/T	C	C/T	C/T	C	C/T	C/T	C	C	C	C	C	C	C	C	C	C/T	C/T	C/T	C/T	C	C	C	C	C	C	C/T
chr6_10.736859c	chromosome_6	10736859	T	C/T	C	C/T	C	C/T	C/T	C/T	C	C	C	C/T	C/T	C/T	C	C/T	C	C	C/T	C	C	C/T	C	C	C/T	C	C	C/T	C/T	C/T	C/T	C/T	C/T	C/T	C/T	C/T	C	C	C	C	C/T	C/T	C/T	C/T	C/T	C/T	C
chr6_10.749852	chromosome_6	10749852	C	C/T	T	C/T	T	C/T	C/T	C/T	T	T	T	C/T	C/T	C/T	T	C/T	T	T	C/T	T	T	C/T	T	T	C	T	T	C/T	C/T	C/T	C/T	C/T	C/T	C/T	C/T	C/T	T	T	T	T	C/T	C	C	C/T	C/T	C	T
chr6_10.847179	chromosome_6	10847179	A	-	C/-	C/-	-	-	C/-	C/-	C/-	-	-	C/-	C/-	C/-	C/-	-	-	C/-	-	-	C/-	C/-	-	-	-	-	-	C/-	C/-	-	C/-	-	-	C/-	-	-	-	-	-	-	-	-	C/-	C/-	-	C/-	C/-
chr6_10.847182	chromosome_6	10847182	A	G	A/G	A/G	G	G	A/G	A/G	A/G	G	G	A/G	A/G	A/G	A/G	G	G	A/G	G	G	A/G	A/G	G	G	G	G	G	A/G	A/G	G	A/G	G	G	A/G	G	G	G	G	G	G	G	G	A/G	A/G	G	A/G	A/G
chr6_10.916245	chromosome_6	10916245	A	A/G	G	A/G	G	A/G	A/G	A/G	G	G	G	A/G	A/G	A/G	G	A/G	G	G	A/G	G	G	A/G	G	G	A	G	G	A/G	A/G	A/G	A/G	A/G	A/G	A/G	A/G	A/G	G	G	G	G	A/G	A	A	A/G	A/G	A	G
chr6_11.048559	chromosome_6	11048559	G	C/G	C	C/G	C	C/G	C/G	C/G	C	C	C	C/G	C/G	C/G	C	C/G	C	C	C/G	C	C	C/G	C	C	C/G	C	C	C/G	C/G	C/G	C/G	C/G	C/G	C/G	C/G	?	C	C	C	C	C/G	C/G	C/G	C/G	C/G	C/G	C
chr6_11.409705	chromosome_6	11409705	C	A/C	A	A/C	A	A/C	A/C	A/C	A	A	A	A	A/C	A/C	A	A/C	A	A	A/C	A	A	A/C	A	A	A/C	A	A	A/C	A/C	A/C	A/C	A/C	A/C	A/C	A/C	A/C	A	A	A	A	A/C	A/C	A/C	A/C	A/C	A/C	A
chr6_11.451162	chromosome_6	11451162	A	A/T	A	A/T	A	A/T	A/T	A/T	A	A	A	A	A/T	A/T	A	A/T	A	A	A/T	A	A	A/T	A	A	A/T	A	A	A/T	A/T	A/T	A/T	A/T	A/T	A/T	A/T	A/T	A	A	A	A	A/T	A/T	A/T	A/T	A/T	A/T	A
chr6_11.533989	chromosome_6	11533989	C	C/-	-	C/-	-	C/-	C/-	C/-	-	-	-	-	?	C/-	-	C/-	-	-	C/-	-	-	?	-	-	C/-	-	-	?	C/-	C/-	C/-	C/-	C/-	C/-	C/-	C/-	-	-	-	-	C/-	C/-	C/-	C/-	C/-	C/-	-
chr6_11.533993	chromosome_6	11533993	T	C/-	-	C/-	-	C/-	?	C/-	-	-	-	-	C/-	C/-	-	C/-	-	-	?	-	-	C/-	-	-	?	-	-	C	C/-	C/-	C/-	C/-	C/-	C/-	C/-	C/-	-	-	-	-	C/-	C/-	C/-	?	C/-	C/-	-
chr6_11.534	chromosome_6	11534000	T	T/-	-	T/-	-	T/-	T/-	T/-	-	-	-	-	T/-	T/-	-	T/-	-	-	?	-	-	T/-	-	-	T/-	-	-	?	T/-	T/-	T/-	T/-	T/-	T/-	T/-	T/-	-	-	-	-	T/-	T/-	T/-	T/-	T/-	T/-	-
chr6_11.534044	chromosome_6	11534044	C	C/-	C	C/-	C	C/-	C/-	C/-	C	C	C	C	C/-	C/-	C	C/-	C	C	C/-	C	C	C/-	C	C	C/-	C	C	C/-	?	C/-	C/-	C/-	C/-	C/-	C/-	C/-	C	C	C	C	?	C/-	C/-	C/-	C/-	C/-	C
chr6_11.657711	chromosome_6	11657711	G	A/G	G	A/G	G	A/G	A/G	A/G	G	G	G	G	A/G	A/G	G	A/G	G	G	A/G	G	G	A/G	G	G	A/G	G	G	A/G	A/G	A/G	A/G	A/G	A/G	A/G	A/G	A/G	G	G	G	G	A/G	A/G	A/G	A/G	A/G	A/G	G
chr6_11.735957	chromosome_6	11735957	T	A/T	T	A/T	T	A/T	A/T	A/T	T	T	T	T	A/T	A/T	T	A/T	T	T	A/T	T	T	A/T	T	T	A/T	T	T	A/T	A/T	A/T	A/T	A/T	A/T	A/T	A/T	A/T	T	T	T	T	A/T	A/T	A/T	A/T	A/T	A/T	T
chr6_11.736975	chromosome_6	11736975	A	A/-	A	A/-	A	A/-	A/-	A/-	A	A	A	A	A/-	A/-	A	A/-	A	A	A/-	A	A	A/-	A	A	A/-	A	A	?	A/-	A/-	A/-	A/-	A/-	A/-	A/-	A/-	A	A	A	A	A/-	A/-	A/-	A/-	A/-	A/-	A
chr6_11.988579	chromosome_6	11988579	G	A/T	T	A/T	T	A/T	A/T	A/T	T	T	T	T	A/T	A/T	T	A/T	T	T	A/T	T	T	A/T	T	T	A/T	T	T	A/T	A/T	A/T	A/T	A/T	A/T	A/T	A/T	A/T	T	T	T	T	A/T	A/T	A/T	A/T	A/T	A/T	T
chr6_12.004629	chromosome_6	12004629	A	A	A/G	A	A/G	A/G	A	A/G	A	A	A	A	A	A/G	A	A	A/G	A	A	A	A/G	A/G	A	A/G	A/G	A	A/G	A	A/G	A	A/G	A	A/G	A/G	A	A	A	A	A	A/G	A	A	A	A	A	A	A
chr6_12.203693	chromosome_6	12203693	G	A/G	G	A	G	A/G	A/G	A/G	G	G	G	G	A/G	A/G	G	A/G	G	G	A/G	G	G	A/G	G	G	A/G	G	G	A/G	A/G	A/G	A/G	A/G	A/G	A/G	A/G	A/G	G	G	G	G	A/G	A/G	A/G	A/G	A/G	A/G	G
chr6_12.240158	chromosome_6	12240158	G	A/G	G	A/G	G	A/G	A	A/G	G	G	G	G	A/G	A/G	G	A/G	G	G	A	G	G	A/G	G	G	A/G	G	G	A/G	A/G	A/G	A/G	A/G	A/G	A/G	A/G	A/G	G	G	G	G	A/G	A/G	A/G	A/G	A/G	A/G	G
chr6_12.240181	chromosome_6	12240181	T	C/-	-	C/-	-	C/-	C	C/-	-	-	-	-	C/-	C/-	-	C/-	-	-	C	-	-	C/-	-	-	C/-	-	-	C/-	C/-	C/-	C/-	C/-	C/-	C/-	C/-	C/-	-	-	-	-	C/-	C/-	C/-	C/-	C/-	C/-	-
chr6_12.312783	chromosome_6	12312783	G	G/T	T	G/T	T	G	G/T	G	T	T	T	T	G/T	G/T	T	G	T	T	?	T	T	G	T	T	G/T	T	T	G/T	G/T	G/T	G	G/T	G/T	G/T	G/T	G/T	T	T	T	T	G/T	G/T	G/T	G/T	G/T	G/T	T
chr6_12.312814	chromosome_6	12312814	G	C/G	C	C/G	C	G	C/G	G	C	C	C	C	C/G	C/G	C	G	C	C	C/G	C	C	G	C	C	C/G	C	C	C/G	C/G	C/G	G	C/G	C/G	C/G	C/G	C/G	C	C	C	C	C/G	C/G	C/G	C/G	C/G	C/G	C
chr6_12.99266	chromosome_6	12992660	C	C	C/T	C	C/T	C	C	C	C	C/T	C/T	C	C	C/T	C/T	C	C/T	C	C	C/T	C	C	C	C	C	C	C/T	C	C/T	C	C	C	C	C/T	C	C	C	C/T	C	C/T	C/T	C	C	C	C/T	C/T	C
chr6_13.037868	chromosome_6	13037868	C	A/T	T	T	T	T	T	A/T	A/T	A/T	A/T	T	T	T	A/T	T	T	A/T	T	T	T	A/T	A/T	T	T	T	A/T	A/T	A/T	T	T	A/T	T	A/T	T	A/T	A/T	A/T	T	A/T	T	T	T	T	T	T	T
chr6_13.18357	chromosome_6	13183570	C	C/G	C/G	C/G	C	C/G	C/G	C/G	C	C	C	C	C/G	C/G	C	C/G	C/G	C	C/G	C/G	C	C	C/G	C	G	C/G	C	G	C/G	C/G	C/G	C/G	C/G	C/G	C/G	C/G	C/G	C/G	C	C/G	C/G	C/G	G	C/G	C	G	G
chr6_14.32699	chromosome_6	14326990	T	A/C	A/C	A/C	A	A/C	A/C	A/C	A	A	A	A	A/C	A/C	A	A/C	A/C	A	A/C	A/C	A	A/C	A/C	A	C	A	A	A/C	A/C	A/C	A/C	A/C	A/C	A/C	A/C	A/C	A/C	A/C	A	A/C	A/C	C	C	A/C	A	C	A/C
chr6_14.453296	chromosome_6	14453296	G	A/G	A/G	A/G	A	A/G	A/G	A/G	A	A	A	A	A/G	A/G	A	A/G	A/G	A	A/G	A/G	A	A/G	A/G	A	G	A	A	A/G	A/G	A/G	A/G	A/G	A/G	A/G	A/G	A/G	A/G	A/G	A	A/G	A/G	G	G	A/G	A/G	G	A/G
chr6_14.684969	chromosome_6	14684969	C	C	C/T	C/T	C/T	C/T	C/T	C/T	C/T	C/T	C/T	C/T	C/T	C/T	C/T	C/T	C	C/T	C/T	C	C/T	C/T	C	C/T	C	C/T	C/T	C/T	C/T	C/T	C/T	C/T	C/T	C/T	C/T	C/T	C	C	C/T	C	C/T	C	C	C/T	C/T	C	C
chr6_15.095346	chromosome_6	15095346	G	G	A/G	A/G	G	G	A/G	G	A/G	A/G	A/G	G	A/G	G	A/G	A/G	G	A/G	A/G	A/G	G	G	A/G	G	G	A/G	G	A/G	G	A/G	G	A/G	G	G	A/G	A/G	A/G	A/G	A/G	G	A/G	A/G	A/G	A/G	A/G	A/G	A/G
chr6_15.486149	chromosome_6	15486149	C	C/T	T	C/T	T	C/T	C/T	C/T	T	T	T	T	C/T	C/T	T	C/T	T	T	C/T	T	T	T	T	T	C	T	T	C	C/T	C/T	C/T	C/T	C/T	C/T	C/T	C/T	T	T	T	T	C/T	T	C	C/T	T	C	C
chr6_15.94289	chromosome_6	15942890	G	G	A/G	G	G	G	G	G	G	G	G	G	G	G	G	G	A/G	G	G	A/G	G	G	A/G	G	A/G	A/G	G	A/G	G	G	G	G	G	G	G	G	A/G	A/G	G	A/G	G	A/G	A/G	G	G	A/G	A/G
chr6_15.986821	chromosome_6	15986821	C	G	C/G	C/G	C/G	C/G	C/G	C/G	C/G	C/G	C/G	C/G	C/G	C/G	C/G	C/G	G	C/G	C/G	G	C/G	C/G	G	C/G	G	G	C/G	G	C/G	C/G	C/G	C/G	C/G	C/G	C/G	C/G	G	G	C/G	G	C/G	G	G	C/G	C/G	G	G
chr6_15.986928	chromosome_6	15986928	C	C/G	C/G	C/G	G	C/G	C/G	C/G	G	G	G	G	C/G	C/G	G	C/G	C/G	G	C/G	C/G	G	G	C/G	G	C	C/G	G	C	C/G	C/G	C/G	C/G	C/G	C/G	C/G	C/G	C/G	C/G	G	C/G	C/G	C/G	C	C/G	G	C	C/G
chr6_16.907939	chromosome_6	16907939	G	G	G/T	G	G	G	G	G	G	G	G	G	G	G	G	G	G/T	G	G	G/T	G	G	G/T	G	G/T	G/T	G	G	G	G	G	G	G	G	G	G	G/T	G/T	G	G/T	G	G/T	G/T	G	G	G/T	G/T
chr6_17.096838	chromosome_6	17096838	T	C/G	C/G	C/G	G	C/G	C/G	C/G	G	G	G	G	C/G	C/G	G	C/G	C/G	G	C/G	C/G	G	G	C/G	G	C	C/G	G	C/G	C/G	C/G	C/G	C/G	C/G	C/G	C/G	C/G	C/G	C/G	G	C/G	C/G	C	C	C/G	G	C	C/G
chr6_17.096856	chromosome_6	17096856	A	A/T	A/T	A/T	A	A/T	A/T	A/T	A	A	A	A	A/T	A/T	A	A/T	A/T	A	A/T	A/T	A	A	A/T	A	T	A/T	A	A/T	A/T	A/T	A/T	A/T	A/T	A/T	A/T	A/T	A/T	A/T	A	A/T	A/T	T	T	A/T	A	T	A/T
chr6_17.097003	chromosome_6	17097003	A	T	T/-	T/-	T/-	T/-	T/-	T/-	T/-	T/-	T/-	T/-	T/-	T/-	T/-	T/-	T	T/-	T/-	T	T/-	T/-	T	T/-	T	T	T/-	T/-	T/-	T/-	T/-	T/-	T/-	T/-	T/-	T/-	T	T	T/-	T	T/-	T	T	T/-	T/-	T	T
chr6_17.215238	chromosome_6	17215238	T	A/G	A	A	A/G	A	A	A	A/G	A/G	A/G	A/G	A	A	A/G	A	A/G	A/G	A	A/G	A/G	G	A/G	A/G	A	A/G	A/G	A	A	A	A	A	A	A	A	A	A/G	A/G	A/G	?	A	A	A	A	A/G	A	A/G
chr6_17.281238	chromosome_6	17281238	T	T	T/-	T/-	T/-	T/-	T/-	T/-	-	T/-	T/-	T/-	T/-	T/-	T/-	T/-	T	T/-	-	T	T/-	T/-	T	T/-	T	T	T/-	T/-	T/-	T/-	T/-	T/-	T/-	T/-	T/-	T/-	T	T	T/-	T	T/-	T	T	T/-	T/-	T	T
chr6_17.519036	chromosome_6	17519036	C	C	A/C	C	C	C	C	C	C	C	C	C	C	C	C	C	A/C	C	C	A/C	C	C	A/C	C	A/C	C	C	C	C	C	C	C	C	C	C	C	A/C	A/C	C	A/C	C	A/C	A/C	C	C	A/C	A/C
chr6_17.519042c	chromosome_6	17519042	C	C/-	C/T	C/T	T/-	C/T	C/T	C/T	T/-	T/-	T/-	T/-	C/T	C/T	T/-	C/T	C/-	T/-	C/T	C/-	T/-	C/T	C/-	T/-	C	T/-	T/-	C/T	C/T	C/T	C/T	C/T	C/T	C/T	C/T	C/T	C/-	C/-	T/-	C/-	C/T	C	C	C/T	T/-	C	C/-
chr6_17.519045	chromosome_6	17519045	C	A/T	T	T	A/T	T	T	T	A/T	A/T	A/T	A/T	T	T	A/T	T	A/T	A/T	T	A/T	A/T	T	A/T	A/T	T	A/T	A/T	T	T	T	T	T	T	T	T	T	A/T	A/T	A/T	A/T	T	T	T	T	A/T	T	A/T
chr6_17.734756	chromosome_6	17734756	G	C/G	G	C/G	G	C/G	C/G	C/G	G	G	G	G	C/G	C/G	G	C/G	G	G	C/G	G	G	C/G	G	G	C/G	G	G	C/G	C/G	C/G	C/G	C/G	C/G	C/G	C/G	C/G	G	G	G	G	C/G	C/G	C/G	C/G	G	C/G	G
chr6_17.765146	chromosome_6	17765146	C	C/T	C/T	C/T	C	C/T	C/T	C/T	C	C	C	C	C/T	C/T	C	C/T	C/T	C	C/T	C/T	C	C/T	C/T	C	T	C	C	C/T	C/T	C/T	C/T	C/T	C/T	C/T	C/T	C/T	C/T	C/T	C	C/T	C/T	T	T	C/T	C	T	?
chr6_17.765236	chromosome_6	17765236	G	G	C/G	G	G	G	G	G	G	G	G	G	G	G	G	G	C/G	G	G	C/G	G	G	C/G	G	C	G	G	G	G	G	G	G	G	G	G	G	C/G	C/G	G	C/G	G	C	C	G	G	C	C/G
chr6_17.790678	chromosome_6	17790678	G	A/G	A/G	A/G	G	A/G	A/G	A/G	G	G	G	G	A/G	A/G	G	A/G	A/G	G	A/G	A/G	G	A/G	A/G	G	A	G	G	A/G	A/G	A/G	A/G	A/G	A/G	A/G	A/G	A/G	A/G	A/G	G	A/G	A/G	A	A	A/G	G	A	A/G
chr6_18.028824	chromosome_6	18028824	T	T	C/T	T	T	T	T	T	T	T	T	T	T	T	T	T	C/T	T	T	C/T	T	T	C/T	T	C	C/T	T	C	T	T	T	T	T	T	T	T	C/T	C/T	T	C/T	T	C/T	C	T	T	C	C/T
chr6_18.028841	chromosome_6	18028841	G	A	A/G	A	A	A	A	A	A	A	A	A	A	A	A	A	A/G	A	A	A/G	A	A	A/G	A	A/G	A/G	A	A/G	A	A	A	A	A	A	A	A	A/G	A/G	A	A/G	A	A/G	A/G	A	A	--	A/G
chr6_18.094742	chromosome_6	18094742	A	A/G	A	A/G	A	A/G	A/G	A/G	A	A	A	A	A/G	A/G	A	A/G	A	A	A/G	A	A	A	A	A	A/G	A	A	A/G	A/G	A/G	A/G	A/G	A/G	A/G	A/G	A/G	A	A	A	A	A/G	A	A/G	A/G	A	A/G	A
chr6_18.094787	chromosome_6	18094787	G	C/G	G	G	C/G	G	G	G	C/G	C/G	C/G	C/G	G	G	C/G	G	C/G	C/G	G	C/G	C/G	C/G	C/G	C/G	G	C/G	C/G	G	G	G	G	G	G	G	G	G	C/G	C/G	C/G	C/G	G	C/G	G	G	C/G	G	C/G
chr6_18.094868c	chromosome_6	18094868	C	C/G	C	C/G	C	C/G	C/G	C/G	C	C	C	C	C/G	C/G	C	C/G	C	C	C/G	C	C	C	C	C	C/G	C	C	C/G	C/G	C/G	C/G	C/G	C/G	C/G	C/G	C/G	C	C	C	C	C/G	C	C/G	C/G	C	C/G	C
chr6_18.147322c	chromosome_6	18147322	G	G/T	G	G/T	G/T	G	G/T	G/T	G	G/T	G	G	G	G	G	G	G	G	G/T	G	G	G	G	G	G/T	G	G	G/T	G	G	G	G/T	G	G/T	G/T	G	G	G/T	G/T	G/T	G/T	G	G/T	G/T	G	G	G
chr6_18.243462	chromosome_6	18243462	A	A	A/G	A	A	A	A	A	A	A	A	A	A	A	A	A	A/G	A	A	A/G	A	A	A/G	A	A/G	A/G	A	A/G	A	A	A	A	A	A	A	A	A/G	A/G	A	A/G	A	A/G	A/G	A	A	A/G	A/G
chr6_18.243495	chromosome_6	18243495	G	A/G	G	A/G	G	A/G	A/G	A/G	G	G	G	G	A/G	A/G	G	A/G	G	G	A/G	G	G	G	G	G	A	G	G	A/G	A	A/G	A/G	A	A/G	A/G	A/G	A/G	G	G	G	G	A/G	G	A	A/G	G	A/G	A/G
chr6_18.270642	chromosome_6	18270642	C	A	A/C	A/C	A/C	A/C	A/C	A/C	A/C	A/C	A/C	A/C	A/C	A/C	A/C	A/C	A	A/C	A/C	A	A/C	A/C	A	A/C	A	A	A/C	A	A/C	A/C	A/C	A/C	A/C	A/C	C	A/C	A	A	A/C	A	A/C	A	A	A/C	A/C	A	A
chr6_18.270657	chromosome_6	18270657	C	C/T	C	C	C/T	C	C	C	C/T	C/T	C/T	C/T	C	C	C/T	C	C/T	C/T	C	T	C/T	C/T	C/T	C/T	C	C/T	C/T	C	C	C	C	C	C	C	C	C	T	C/T	C/T	C/T	C	C/T	C	C	C/T	C	C
chr6_18.664101	chromosome_6	18664101	T	A/-	-	A/-	-	A/-	A/-	A/-	-	-	-	-	A/-	A/-	-	A/-	-	-	A/-	-	-	-	-	-	A	-	-	A	A	A/-	A/-	A/-	A/-	A/-	A/-	A/-	-	-	-	-	A/-	-	A	A/-	-	A	-
chr6_2.263093	chromosome_6	2263093	A	A	A/C	A/C	A/C	A	A/C	A	A	A/C	A/C	A/C	A/C	A/C	A/C	A/C	A/C	A/C	A	A	A	A/C	A/C	A	A/C	A/C	A/C	A/C	A/C	A/C	A/C	C	A	A/C	A	A	A	A/C	A/C	A	A/C	A	A/C	A/C	A/C	A	C
chr6_2.26311	chromosome_6	2263110	C	C	C/T	C/T	C/T	C	C/T	C	C	C/T	C/T	C/T	C/T	C/T	C/T	C/T	C/T	C/T	C	C	C	C/T	C/T	C	C/T	C/T	C/T	C/T	C/T	C/T	C/T	C/T	C	C/T	C	C	C	C/T	C/T	C	C/T	C	C/T	C/T	C/T	C	C/T
chr6_2.263134	chromosome_6	2263134	C	C	C/G	C/G	C/G	C	C/G	C	C	C/G	C/G	C/G	C/G	C/G	C/G	C/G	C/G	C/G	C	C	C	C/G	C/G	C	C/G	C/G	C/G	C/G	C/G	C/G	C/G	C/G	C	C/G	C	C	C	C/G	C/G	C	C/G	A/C	C/G	C/G	C/G	C	C/G
chr6_2.263162	chromosome_6	2263162	A	A	A/G	A/G	A/G	A	A/G	A	A	A/G	A/G	A/G	A/G	A/G	A/G	A/G	A/G	A/G	A	A	A	A/G	A/G	A	A/G	A/G	A/G	A/G	A/G	A/G	A/G	A/G	A	A/G	A	A	A	A/G	A/G	A	A/G	A	A/G	A/G	A/G	A	G
chr6_2.84386	chromosome_6	2843860	T	T	C/T	C/T	C/T	T	C/T	T	T	C/T	C/T	C/T	C/T	C/T	C/T	C/T	C/T	C/T	T	T	T	C/T	C/T	T	C/T	C/T	C/T	C/T	C/T	C/T	C/T	C/T	T	C/T	T	T	T	C/T	C/T	T	C/T	T	C/T	C/T	C/T	T	C/T
chr6_2.84395	chromosome_6	2843950	G	G	G/T	G	G	G/T	G	G/T	T	G	G	G	G	G	G	G	G	G	G/T	T	G/T	G	G	G/T	G	G	G	G	G	G	G	G	G/T	G	G/T	G/T	G/T	G	G	G/T	G	G/T	G	G	G	T	G
chr6_2.843963	chromosome_6	2843963	G	A/-	A/-	A/-	A	-	A/-	A/-	A/-	A	A	A/-	A/-	A/-	A	A	A/-	A	-	A/-	-	A/-	A	A/-	A	A	A/-	A/-	A/-	A/-	A/-	A/-	-	A/-	A/-	-	A/-	A	A	A/-	A/-	-	A/-	A/-	A/-	A/-	A
chr6_2.844005	chromosome_6	2844005	A	A	A/G	A/G	A/G	A	A/G	A	A	A/G	A/G	A/G	A/G	A/G	A/G	A/G	A/G	A/G	A	A	A	A/G	A/G	A	A/G	A/G	A/G	A/G	A/G	A/G	A/G	A/G	A	A/G	A	A	A	A/G	A/G	A	A/G	A	A/G	A/G	A/G	A	G
chr6_2.844006	chromosome_6	2844006	A	A/G	A	A	A/G	A	A	A/G	A/G	A/G	A/G	A	A	A	A/G	A/G	A	A/G	A	A/G	A	A	A/G	A/G	A/G	A/G	A	A	A	A	A	A	A	A	A/G	A	A/G	A/G	A/G	A/G	A	A	A	A	A	A/G	A/G
chr6_2.963175	chromosome_6	2963175	A	A	A/C	A/C	A/C	A	A/C	A	A	A/C	A	A/C	A/C	A/C	A/C	A/C	A/C	A/C	A	A	A	A/C	A/C	A	A/C	A/C	A/C	A/C	A/C	A/C	A/C	A/C	A	A/C	A	A	A	A/C	A/C	A	A/C	A	A/C	A/C	A/C	A	A/C
chr6_2.963309	chromosome_6	2963309	T	T	C/T	C/T	C/T	T	C/T	T	T	C/T	T	C/T	C/T	C/T	C/T	C/T	C/T	C/T	T	T	T	C/T	C/T	T	C/T	C/T	C/T	C/T	C/T	C/T	C/T	C/T	T	C/T	T	T	T	C/T	C/T	T	C/T	T	C/T	C/T	C/T	T	C/T
chr6_2.965657	chromosome_6	2965657	G	G/T	G	G/T	G	G/T	G/T	G	G	G	G	G/T	G/T	G/T	G	G	G/T	G	G/T	G	G/T	G/T	G	G	G	G	G/T	G/T	G/T	G/T	G/T	G/T	G/T	G/T	G	G/T	G	G	G	G	G/T	G/T	G/T	G/T	G/T	G	G
chr6_2.965689c	chromosome_6	2965689	G	A/G	G	A/G	G	A/G	A/G	G	G	G	G	A/G	A/G	A/G	G	G	A/G	G	A/G	G	A/G	A/G	G	G	G	G	A/G	A/G	A/G	A/G	A/G	A/G	A/G	A/G	G	A/G	G	G	G	G	A/G	A/G	A/G	A/G	A/G	G	G
chr6_2.965734c	chromosome_6	2965734	T	A/G	G	G	A/G	G	G	A/G	A/G	A/G	A/G	G	G	G	A/G	A/G	G	A/G	G	A/G	G	G	A/G	A/G	A/G	A/G	G	G	G	G	G	G	G	G	A/G	G	A/G	A/G	A/G	A/G	G	G	G	G	G	A/G	A/G
chr6_2.96574c	chromosome_6	2965740	A	A/G	G	G	A/G	G	G	A/G	A/G	A/G	A/G	G	G	G	A/G	A/G	G	A/G	G	A/G	G	G	A/G	A/G	A/G	A/G	G	G	G	G	G	G	G	G	A/G	G	A/G	A/G	A/G	?	G	G	G	G	G	A/G	A/G
chr6_20.14417c	chromosome_6	20144170	G	G/T	G/T	G/T	T	T	G/T	G	G/T	G	G	G/T	G/T	T	G/T	G/T	G/T	G/T	G	G/T	G/T	T	G/T	G/T	G/T	G/T	G/T	G/T	G/T	G	T	G	G/T	G/T	G/T	G	G	G	G/T	T	G/T	G	G/T	G	G	G/T	G
chr6_20.425868c	chromosome_6	20425868	T	C/T	T	T	T	T	T	C/T	T	C/T	C/T	T	T	T	T	T	C/T	T	C/T	T	C/T	T	T	C/T	C/T	T	C/T	T	C/T	C/T	T	C/T	C/T	C/T	T	C/T	C/T	C/T	T	T	T	C/T	T	C/T	C/T	T	C/T
chr6_20.486507c	chromosome_6	20486507	C	A/C	C/G	C	C/G	C/G	C	A/C	C	A/C	A/C	C	C	C/G	C	C	A/G	C	A/C	C	A/G	C/G	C	A/G	A/G	C	A/G	C	A/G	A/C	C/G	A/C	A/G	A/G	C	A/C	A/C	A/C	C	C/G	C	A/C	C	A/C	A/C	C	A/C
chr6_20.530748	chromosome_6	20530748	A	A	A/G	A	A/G	A/G	A	A	A	A	A	A	A	A/G	A	A	A/G	A	A	A	A/G	A/G	A	A/G	A/G	A	A/G	A	A/G	A	A/G	A	A/G	A/G	A	A	A	A	A	A/G	A	A	A	A	A	A	A
chr6_20.532456c	chromosome_6	20532456	T	T	A/T	A/T	T	T	A/T	A/T	A/T	A/T	A/T	A/T	A/T	T	A/T	A/T	T	A/T	A/T	A/T	T	T	A/T	T	T	A/T	T	A/T	T	A/T	T	A/T	T	T	A/T	A/T	A/T	A/T	A/T	T	A/T	A/T	A/T	A/T	A/T	A/T	A/T
chr6_20.532514	chromosome_6	20532514	C	C/T	C	C/T	C/T	C/T	C/T	C	C/T	C	C	C/T	C/T	C/T	C/T	C/T	C	C/T	C	C/T	C	C/T	C/T	C	C	C/T	C	C/T	C	C	C/T	C	C	C	C/T	C	C	C	C/T	C/T	C/T	C	C/T	C	C	C/T	C
chr6_20.640376c	chromosome_6	20640376	C	C	C/T	C/T	C	C	C/T	C/T	C/T	C/T	C/T	C/T	C/T	C	C/T	C/T	C	C/T	C/T	C/T	C	C	C/T	C	C	C/T	C	C/T	C	C/T	C	C/T	C	C	C/T	C/T	C/T	C/T	C/T	C	C/T	C/T	C/T	C/T	C/T	C/T	C/T
chr6_20.640381c	chromosome_6	20640381	T	A	A/T	A/T	A	A	A/T	A/T	A/T	A/T	A/T	A/T	A/T	A	A/T	A/T	A	A/T	A/T	A/T	A	A	A/T	A	A	A/T	A	A/T	A	A/T	A	A/T	A	A	A/T	A/T	A/T	A/T	A/T	A	A/T	A/T	A/T	A/T	A/T	A/T	A/T
chr6_21.065036	chromosome_6	21065036	C	C	C/T	C	C/T	T	C	C	C	C	C	C	C	C/T	C	C	C/T	C	C	C	C/T	C/T	C	T	C/T	C	C/T	C	C/T	C	C/T	C	C/T	C/T	C	C	C	C	C	C/T	C	C	C	C	C	C	C
chr6_21.334726	chromosome_6	21334726	C	C	C/T	C/T	C	C	C/T	C/T	C/T	C/T	C/T	C/T	C/T	C	C/T	C/T	C	C/T	C/T	C/T	C	C	C/T	C	C	C/T	C	C/T	C	C/T	C	C/T	C	C	C/T	C/T	C/T	C/T	C/T	C	C/T	T	C/T	C/T	C/T	C/T	C/T
chr6_21.42716	chromosome_6	21427160	C	A/C	C	A/C	A/C	A/C	A/C	C	A/C	C	C	A/C	A/C	A/C	A/C	A/C	C	A/C	C	A/C	C	A/C	A/C	C	C	A/C	C	A/C	C	C	A/C	C	C	C	A/C	C	C	C	A/C	A/C	A/C	C	A/C	C	C	A/C	C
chr6_21.427168	chromosome_6	21427168	A	A/G	A	A	A	A	A	A/G	A	A/G	A/G	A	A	A	A	A	A/G	A	A/G	A	A/G	A	A	A/G	A/G	A	A/G	A	A/G	A/G	A	A/G	A/G	A/G	A	A/G	A/G	A/G	A	A	A	A/G	A	A/G	A/G	A	A/G
chr6_21.444451	chromosome_6	21444451	G	G	G/T	G	G/T	G/T	G	G	G	G	G	G	G	G/T	G	G	G/T	G	G	G	G/T	G/T	G	G/T	G/T	G	G/T	G	G/T	G	G/T	G	G/T	G/T	G	G	G	G	G	G/T	G	G	G	G	G	G	G
chr6_21.519907	chromosome_6	21519907	T	T	C/T	C/T	T	T	C/T	C/T	C/T	C/T	C/T	C/T	C/T	T	C/T	C/T	T	C/T	C/T	C/T	T	T	C/T	T	T	C/T	T	C/T	T	C/T	T	C/T	T	T	C/T	C/T	C/T	C/T	C/T	T	C/T	C/T	C/T	C/T	C/T	C/T	C/T
chr6_22.020181c	chromosome_6	22020181	G	G	C/G	C/G	G	G	C/G	C/G	C/G	C/G	C/G	C/G	C/G	G	C/G	?	G	C/G	C/G	C/G	G	G	C/G	G	G	C/G	G	C/G	G	C/G	G	C/G	G	G	C/G	C/G	C/G	C/G	C/G	G	C/G	C/G	C/G	C/G	C/G	C/G	C/G
chr6_22.020306c	chromosome_6	22020306	G	C/G	G	C/G	C/G	C/G	C/G	G	C/G	G	C/G	C/G	C/G	C/G	C/G	C/G	G	C/G	G	C/G	G	C/G	C/G	G	G	C/G	G	C/G	G	G	C/G	G	G	G	C/G	G	G	G	C/G	C/G	C/G	G	C/G	G	G	C/G	G
chr6_22.200336c	chromosome_6	22200336	G	G	A/G	A/G	G	G	A/G	A/G	A/G	A/G	A/G	A/G	A/G	G	A/G	A/G	G	A/G	A/G	A/G	G	G	A/G	G	G	A/G	G	A/G	G	A/G	G	A/G	G	G	A/G	A/G	A/G	A/G	A/G	G	A/G	A	A/G	A/G	A/G	A/G	A/G
chr6_22.200502c	chromosome_6	22200502	C	C/T	T	C/T	C/T	C/T	C/T	T	C/T	T	C/T	C/T	C/T	C/T	C/T	C/T	T	C/T	T	C/T	T	C/T	C/T	T	T	C/T	T	C/T	T	T	C/T	T	T	T	C/T	T	T	T	C/T	C/T	C/T	T	T	T	T	C/T	T
chr6_22.30561	chromosome_6	22305610	C	A	A/G	A/G	A	A	A/G	A/G	A/G	A/G	A/G	A/G	A/G	A	A/G	A/G	A	A/G	A/G	A/G	A	A	A/G	A	A	A/G	A	A/G	A	A/G	A	A/G	A	A	A/G	A/G	A/G	A/G	A/G	A	A/G	A/G	A/G	A/G	A/G	A/G	A/G
chr6_22.305615c	chromosome_6	22305615	C	G/-	G	G	G	G	G	G/-	G	G/-	G	G	G	G	G	G	G/-	G	G/-	G	G/-	G	G	G/-	G/-	G	G/-	G	G/-	G/-	G	G/-	G/-	G/-	G	G/-	G/-	G/-	G	G	G	G/-	G/-	G/-	G/-	G	G/-
chr6_22.963925c	chromosome_6	22963925	A	A/G	A	A/G	A/G	A/G	A/G	A	A/G	A	A/G	A/G	A/G	A/G	A/G	A/G	A	A/G	A	A/G	A	A/G	A/G	A	A	A/G	A	A/G	A/G	A	A/G	A	A	A	A/G	A	A	A	A/G	A/G	A/G	A	A	A	A	A/G	A
chr6_23.501479c	chromosome_6	23501479	A	G/-	G/-	G	G/-	G/-	G	-	G/-	G/-	G	G	G	G/-	G	G	-	G	G/-	G	-	G/-	G	-	-	G	-	G	G/-	G/-	G/-	G/-	-	-	G	G/-	G/-	G/-	G	G/-	G	G/-	G/-	G/-	G/-	G	G/-
chr6_23.501482c	chromosome_6	23501482	A	A/G	A/G	A	A/G	A/G	A	G	A/G	A/G	A	A	A	A/G	A	A	G	A	A/G	A	G	A/G	A	G	G	A	G	A	A/G	A/G	A/G	A/G	G	G	A	A/G	A/G	A/G	A	A/G	A	A/G	A/G	A/G	A/G	A	A/G
chr6_23.898748c	chromosome_6	23898748	C	A/C	C	A/C	A/C	A/C	A/C	C	A/C	C	A/C	A/C	A/C	A/C	A/C	A/C	C	A/C	C	A/C	C	A/C	A/C	C	C	A/C	C	A/C	A/C	C	A/C	C	C	C	A/C	C	C	C	A/C	A/C	A/C	C	C	C	C	A/C	C
chr6_24.333503c	chromosome_6	24333503	G	C	C/G	C/G	C	C	C/G	C	C/G	C/G	C/G	C/G	C/G	C	C/G	C/G	C	C/G	C/G	C/G	C	C	C/G	C	C	C/G	C	C/G	C	C/G	C	C/G	C	C	C/G	C/G	C/G	C/G	C/G	C	C/G	C/G	C/G	C/G	C/G	C/G	C/G
chr6_24.333528	chromosome_6	24333528	T	T	C/T	T	C/T	C/T	T	C/T	T	T	T	T	T	C/T	T	T	C/T	T	T	T	C/T	C/T	T	C/T	C/T	T	C/T	T	C/T	T	?	T	C/T	C/T	T	T	T	T	T	C/T	T	T	T	T	T	T	T
chr6_24.717153	chromosome_6	24717153	C	C	C/T	C/T	C	C	C/T	C	C/T	C/T	C/T	C/T	C/T	C	C/T	C/T	C	C/T	C/T	C/T	C	C	C/T	C	C	C/T	C	C/T	C	C/T	C	C/T	C	C	C/T	C/T	C/T	C/T	C/T	C	C/T	T	C/T	C/T	C/T	C/T	T
chr6_24.983034	chromosome_6	24983034	C	C/T	C	C	C	C	C	C/T	C/T	C/T	C	C	C	C	C	C	C/T	C	C/T	C	C/T	C	C	C/T	C/T	C	T	C	C	C/T	C	C/T	C/T	C/T	C	C/T	C/T	C/T	C	C	C	C/T	C/T	C/T	C/T	C	C/T
chr6_25.012785	chromosome_6	25012785	G	A/G	G	A/G	A/G	A/G	A/G	G	G	G	A/G	A/G	A/G	A/G	A/G	A/G	G	A/G	G	A/G	G	A/G	A/G	G	G	A/G	G	A/G	A/G	G	A/G	G	G	G	A/G	G	G	G	A/G	A/G	A/G	G	G	G	G	A/G	G
chr6_25.644821	chromosome_6	25644821	G	G	C/G	G	C/G	C/G	G	C/G	G	G	G	G	G	C/G	G	G	C/G	G	G	G	C/G	C/G	G	C/G	C	G	C	G	C/G	G	C/G	G	C/G	C/G	G	G	G	G	G	C/G	G	?	G	G	G	G	G
chr6_25.901543	chromosome_6	25901543	G	G	C/G	G	C/G	C/G	G	C/G	G	G	G	G	G	C/G	G	G	C/G	G	G	G	C/G	C/G	G	C/G	C/G	G	C	G	C/G	G	C/G	G	C/G	C/G	G	G	G	G	G	C/G	G	G	G	G	G	G	G
chr6_26.118652	chromosome_6	26118652	A	A	A/C	A/C	A	A	A/C	A	A/C	A/C	A/C	A	A/C	A	A/C	A/C	A	A/C	A/C	A/C	A	A	A/C	A	A	A/C	A	A/C	A	A/C	A	A/C	A	A	A/C	A/C	A/C	A/C	A/C	A	A/C	A/C	A/C	A/C	A/C	A/C	A/C
chr6_26.646208c	chromosome_6	26646208	G	G/T	T	T	T	T	T	G/T	G/T	G/T	T	T	T	T	T	T	G/T	T	G/T	T	G/T	T	T	G/T	G/T	T	G/T	T	T	G/T	T	G/T	G/T	G/T	T	G/T	G/T	G/T	T	T	T	G/T	G/T	G/T	G/T	T	G/T
chr6_26.655966c	chromosome_6	26655966	A	C	C/T	C/T	C	C	C/T	C	C/T	C/T	C/T	C	C/T	C	C/T	C/T	C	C/T	C/T	C/T	C	C	C/T	C	C	C/T	C	C/T	C	C/T	C	C/T	C	C	C/T	C/T	C/T	C/T	C/T	C	C/T	C/T	C/T	C/T	C/T	C/T	C/T
chr6_26.656315	chromosome_6	26656315	C	C	C/T	C	C/T	C/T	C	C/T	C	C	C	C/T	C	C/T	C	C	C/T	C	C	C	C/T	C/T	C	C/T	C/T	C	C/T	C	C/T	C	C/T	C	C/T	C/T	C	C	C	C	C	C/T	C	C	C	C	C	C	C
chr6_26.877926	chromosome_6	26877926	G	A/G	G	G	G	G	G	A/G	A/G	A/G	G	G	G	G	G	G	A/G	G	A/G	G	A/G	G	G	A/G	A/G	G	A/G	G	G	A/G	G	A/G	A/G	A/G	G	A/G	A/G	A/G	G	G	G	A/G	A/G	A/G	A/G	G	A
chr6_26.914262	chromosome_6	26914262	T	A/T	T	T	T	T	T	A/T	A/T	A/T	T	T	T	T	T	T	A/T	T	A/T	T	A/T	T	T	A/T	A/T	T	A/T	T	T	A/T	T	A/T	A/T	A/T	T	A/T	A/T	A	T	T	T	A/T	A/T	A/T	A/T	T	A/T
chr6_27.390168	chromosome_6	27390168	G	C	C/G	C	C/G	C/G	C	C/G	C	C	C	C/G	C	C/G	C	C	C/G	C	C	C	C/G	C/G	C	C/G	C/G	C	C/G	C	C/G	C	C/G	C	C/G	C/G	C	C	C	C	C	C/G	C	C	C	C	C	C	C
chr6_27.767203c	chromosome_6	27767203	G	C/T	C/T	C	C/T	C/T	C	T	C/T	C/T	C	C/T	C	C/T	C	C	T	C	C/T	C	T	C/T	C	T	T	C	T	C	C/T	C/T	C/T	C/T	T	T	C	C/T	C/T	C/T	C	C/T	C	C/T	C/T	C/T	C/T	C	C/T
chr6_27.819339	chromosome_6	27819339	C	C	A/C	A/C	C	C	A/C	C	A/C	A/C	A/C	C	A/C	C	A/C	A/C	C	A/C	A/C	A/C	C	C	A/C	C	C	A/C	C	A/C	C	A/C	C	A/C	C	C	A/C	A/C	A/C	A/C	A/C	C	A/C	A/C	A/C	A/C	A/C	A/C	A/C
chr6_27.839204	chromosome_6	27839204	G	G	A/G	A/G	G	G	A/G	G	A/G	A/G	A/G	G	A/G	G	A/G	A/G	G	A/G	A/G	A/G	G	G	A/G	G	G	A/G	G	A/G	G	A/G	G	A/G	G	G	A/G	A/G	A/G	A/G	A/G	G	A/G	A/G	A/G	A/G	A/G	A/G	A/G
chr6_27.839739	chromosome_6	27839739	T	T	C/T	C/T	T	T	C/T	T	C/T	C/T	C/T	T	C/T	T	C/T	C/T	T	C/T	C/T	C/T	T	T	C/T	T	T	C/T	T	C/T	T	C/T	T	C/T	T	T	C/T	C/T	C/T	C/T	C/T	T	C/T	C/T	C/T	C/T	C/T	C/T	C/T
chr6_28.373698	chromosome_6	28373698	T	C/T	C/T	T	C/T	C/T	T	C	C/T	C/T	T	C/T	T	C/T	T	T	C	T	C/T	T	C	C/T	T	C	C	T	C	T	C/T	C/T	C/T	C/T	C	C	T	C/T	C/T	C/T	T	C/T	T	C/T	C/T	C/T	C/T	T	C/T
chr6_28.379754	chromosome_6	28379754	G	A/G	G	A/G	A/G	A/G	A/G	G	G	G	A/G	A/G	A/G	A/G	A/G	A/G	G	A/G	G	A/G	G	A/G	A/G	G	G	A/G	G	A/G	A/G	G	A/G	G	G	G	A/G	G	G	G	A/G	A/G	A/G	G	G	G	G	A/G	G
chr6_28.681842c	chromosome_6	28681840	G	C/T	C	C/T	C/T	C/T	C/T	C	C	C	C/T	C/T	C/T	C/T	C/T	C/T	C	C/T	C	C/T	C	C/T	C/T	C	C	C/T	C	C/T	C/T	C	C/T	C	C	C	C/T	C	C	C	C/T	C/T	C/T	C	C	C	C	C/T	C
chr6_28.68184c	chromosome_6	28681842	T	T	C/T	C/T	T	T	C/T	T	C/T	C/T	C/T	T	C/T	T	C/T	C/T	T	C/T	C/T	C/T	T	T	C/T	T	T	C/T	T	C/T	T	C/T	T	C/T	T	T	C/T	C/T	C/T	C/T	C/T	T	C/T	C/T	C/T	C/T	C/T	C/T	C/T
chr6_29.098355c	chromosome_6	29098355	A	C/T	T	C/T	C/T	C/T	C/T	T	T	T	C/T	C/T	C/T	C/T	C/T	C/T	T	C/T	T	C/T	T	C/T	C/T	T	T	C/T	T	C/T	C/T	T	C/T	T	T	T	C/T	T	T	T	C/T	C/T	C/T	T	T	T	T	C/T	C/T
chr6_29.0984	chromosome_6	29098400	G	G	A/G	A/G	G	G	A/G	G	A/G	A/G	A/G	G	A/G	G	A/G	A/G	G	A/G	A/G	A/G	G	G	A/G	G	G	A/G	G	A/G	G	A/G	G	A/G	G	G	A/G	A/G	A/G	A/G	A/G	G	A/G	A/G	A/G	A/G	A/G	A/G	A/G
chr6_29.107698	chromosome_6	29107698	C	C	A/C	A/C	C	C	A/C	C	A/C	A/C	A/C	C	A/C	C	A/C	A/C	C	A/C	A/C	A/C	C	C	A/C	C	C	A/C	C	A/C	C	A/C	C	A/C	C	C	A/C	A/C	A/C	A/C	A/C	C	A/C	A/C	A/C	A/C	A/C	A/C	A
chr6_29.107758	chromosome_6	29107758	C	C/T	C	C/T	T	C/T	C/T	C	C	C	C/T	C/T	C/T	C/T	C/T	C/T	C	C/T	C	C/T	C	C/T	C/T	C	C	C/T	C	C/T	C/T	C	C/T	C	C	C	C/T	C	C	C	C/T	C/T	C/T	C	C	C	C	C/T	C/T
chr6_29.139394	chromosome_6	29139394	A	A	A/G	A	A/G	A/G	A	A/G	A	A	A	A/G	A	A/G	A	A	A/G	A	A	A	A/G	A/G	A	A/G	A/G	A	A/G	A	A/G	A	A/G	A	A/G	A/G	A	A	A	A	A	A/G	A	A	A	A	A	A	A
chr6_29.139545	chromosome_6	29139545	G	A/C	A	A	A	A	A	A/C	A/C	A/C	A	A	A	A	A	A	A/C	A	A/C	A	A/C	A	A	A/C	A/C	A	A/C	A	A	A/C	A	A/C	A/C	A/C	A	A/C	A/C	A/C	A	A	A	A/C	A/C	A/C	A/C	A	A
chr6_29.149748	chromosome_6	29149748	G	A/G	G	A/G	A/G	A/G	A/G	G	G	G	A/G	A/G	A/G	A/G	A/G	A/G	G	A/G	G	A/G	G	A/G	A/G	G	G	A/G	G	A/G	A/G	G	A/G	G	G	G	A/G	G	G	G	A/G	A/G	A/G	G	G	G	G	A/G	A/G
chr6_29.149836c	chromosome_6	29149836	G	A/G	G	A/G	A/G	A/G	A/G	G	G	G	A/G	A/G	A/G	A/G	A/G	A/G	G	A/G	G	A/G	G	A/G	A/G	G	G	A/G	G	A/G	A/G	G	A/G	G	G	G	A/G	G	G	G	A/G	A/G	A/G	G	G	G	G	A/G	A/G
chr6_29.150396	chromosome_6	29150396	A	A/C	A	A	A	A	A	A/C	A/C	A/C	A	A	A	A	A	A	A/C	A	A/C	A	A/C	A	A	A/C	A/C	A	A/C	A	A	A/C	A	A/C	A/C	A/C	A	A/C	A/C	A/C	A	A	A	A/C	A/C	A/C	A/C	A	A
chr6_29.154771c	chromosome_6	29154771	A	A/C	C	C	C	C	?	A/C	?	A/C	C	C	C	C	C	C	A/C	C	A/C	C	A/C	C	C	A/C	A/C	C	A/C	C	C	A/C	C	A/C	A/C	A/C	C	A/C	A/C	A/C	C	C	C	A/C	A/C	A/C	A/C	C	C
chr6_29.266748	chromosome_6	29266748	G	C/G	G	G	C/G	G	G	C/G	C/G	C/G	G	G	G	G	G	G	C/G	C/G	C/G	G	G	G	G	C/G	C/G	G	C/G	G	G	G	G	C/G	C/G	C/G	G	C/G	C/G	C/G	G	G	G	C/G	C/G	C/G	C/G	G	G
chr6_29.266807	chromosome_6	29266807	A	T	C/T	T	C/T	C	T	C/T	T	T	T	C/T	T	C/T	T	T	C/T	T	T	T	C/T	C/T	T	C/T	C/T	T	C/T	T	C/T	T	C/T	T	C/T	C/T	T	T	T	T	T	C/T	T	T	T	T	T	T	T
chr6_29.412458	chromosome_6	29412458	C	G	C/G	C/G	G	G	C/G	G	C/G	C/G	C/G	G	C/G	G	C/G	C/G	G	C/G	C/G	C/G	G	G	C/G	G	G	C/G	G	C/G	G	C/G	G	C/G	G	G	C/G	C/G	C/G	C/G	C/G	G	C/G	C/G	C/G	C/G	C/G	C/G	C/G
chr6_29.412482	chromosome_6	29412482	T	C/T	C/T	T	C	C/T	T	C	C/T	C/T	T	C/T	T	C/T	T	T	C	C/T	C/T	T	C/T	C/T	T	C	C	T	C	T	C/T	T	C/T	C/T	C	C	T	C/T	C/T	C/T	T	C/T	T	C/T	C/T	C/T	C/T	T	T
chr6_29.518627	chromosome_6	29518627	G	G	A/G	A	G	G	A/G	G	A/G	A/G	A/G	G	A/G	G	A/G	A/G	G	A/G	A/G	A/G	G	G	A/G	G	G	A/G	G	A/G	G	A/G	G	A/G	G	G	A	A/G	A/G	A/G	A/G	G	A/G	A/G	A/G	A/G	A/G	A/G	A/G
chr6_29.639712	chromosome_6	29639712	T	C/T	C/T	C	C/T	C/T	C	T	C/T	C/T	C	C/T	C	C/T	C	C	T	C	C/T	C	T	C/T	C	T	T	C	T	C	C/T	C/T	C/T	C/T	T	T	C	C/T	C/T	C/T	C	C/T	C	C/T	C/T	C/T	C/T	C	C
chr6_3.033009	chromosome_6	3033009	G	G/-	G/T	T/-	G/T	G/-	T/-	G	G	G/T	G	T/-	T/-	T/-	G/T	G/T	T/-	G/T	G/-	G	G/-	T/-	G/T	G	G/T	G/T	T/-	T/-	T/-	T/-	T/-	T/-	G/-	T/-	G	?	G	G/T	G/T	G	T/-	G/-	T/-	T/-	T/-	G	G/T
chr6_3.272383	chromosome_6	3272383	A	C/G	G	C/G	G	C/G	C/G	G	G	G	G	C/G	C/G	C/G	G	G	G	G	C/G	G	C/G	C/G	G	G	G	G	C/G	C/G	C/G	C/G	C/G	C/G	?	C/G	G	C/G	G	G	G	G	C/G	C/G	C/G	C/G	C/G	G	G
chr6_3.272449	chromosome_6	3272449	C	A/C	A/C	A/C	C	A	A/C	A/C	A/C	C	A/C	A/C	A/C	A/C	C	C	C	C	A	A/C	A	A/C	C	A/C	C	C	A/C	A/C	A/C	A/C	A/C	A/C	A	A/C	A/C	A/C	A/C	C	C	A/C	A/C	A	A/C	A/C	A/C	A/C	C
chr6_3.272455	chromosome_6	3272455	T	C/T	T	C/T	T	C/T	C/T	T	T	T	T	C/T	C/T	C/T	T	T	T	T	C/T	T	C/T	C/T	T	T	T	T	C/T	C/T	C/T	C/T	C/T	C/T	C/T	C/T	T	C/T	T	T	T	T	C/T	C/T	C/T	C/T	C/T	T	T
chr6_3.272499	chromosome_6	3272499	A	A/C	A/C	A/C	A	C	A/C	A/C	A/C	A	A/C	A/C	A/C	A/C	A	A	A	A	C	A/C	C	A/C	A	A/C	A	A	A/C	A/C	A/C	A/C	A/C	A/C	C	A/C	A/C	A/C	A/C	A	A	A/C	A/C	C	A/C	A/C	A/C	A/C	A
chr6_3.27251	chromosome_6	3272510	C	A/C	C/G	A/G	C/G	A/C	A/G	C	C	C/G	C	A/G	A/G	A/G	C/G	C/G	C/G	C/G	A/C	C	A/C	A/G	C/G	C	C/G	C/G	A/G	A/G	A/G	A/G	A/G	A/G	A/C	A/G	C	A/G	C	C/G	C/G	C	A/G	A/C	A/G	A/G	A/G	C	C/G
chr6_3.272518	chromosome_6	3272518	A	G	A/G	A/G	A/G	G	A/G	G	G	A/G	G	A/G	A/G	A/G	A/G	A/G	A/G	A/G	G	G	G	A/G	A/G	G	A/G	A/G	A/G	A/G	A/G	A/G	A/G	A/G	G	A/G	G	A/G	G	A/G	A/G	G	A/G	G	A/G	A/G	A/G	G	A/G
chr6_3.326319	chromosome_6	3326319	C	C	C/T	C	C	C/T	C	C/T	C/T	C	C/T	C	C	C	C	C	C	C	C/T	C/T	C/T	C	C	C/T	C	C	C	C	C	C	C	C	C/T	C	C/T	C	C/T	C	C	C/T	C	C/T	C	C	C	C/T	C
chr6_3.581794	chromosome_6	3581794	A	G	G/-	G/-	G/-	G	G/-	G	G	G/-	G	G/-	G/-	G/-	G/-	G/-	G/-	G/-	G	G	G	G/-	G/-	G	G/-	G/-	G/-	G/-	G/-	G/-	G/-	G/-	G	G/-	G	G/-	G	G/-	G/-	G	G/-	G	G/-	G/-	G/-	G	G/-
chr6_3.690909	chromosome_6	3690909	C	C/G	C	C/G	C	C/G	C/G	C	C	C	C	C/G	C/G	C/G	C	C	C	C	C/G	C	C	C/G	C	C	C	C	C/G	C/G	C/G	C/G	C/G	C/G	C/G	C/G	C	C/G	C	C	C	C	C/G	C/G	C/G	C/G	C/G	C	C
chr6_3.691074	chromosome_6	3691074	T	C/T	T	T	C/T	T	T	C/T	C/T	C/T	C/T	T	T	T	C/T	C/T	C/T	C/T	T	C/T	C/T	T	C/T	C/T	C/T	C/T	T	T	T	T	T	T	T	T	C/T	T	C/T	C/T	C/T	C/T	T	T	T	T	T	C/T	C/T
chr6_3.739383c	chromosome_6	3739383	G	G/T	G	G	G/T	G	G	G/T	G/T	G/T	G/T	G	G	G	G/T	G/T	G/T	G/T	G	G/T	G/T	G	G/T	G/T	G	G/T	G	G	G	G	G	G	G	G	G/T	G	G/T	G/T	G/T	G/T	G	G	G	G	G	G/T	G/T
chr6_3.791085	chromosome_6	3791085	G	G	A/G	G	G	A/G	G	A/G	A/G	G	A/G	G	G	G	G	G	G	G	A/G	A/G	A/G	G	G	A/G	G	G	G	G	G	G	G	G	A/G	G	A/G	G	A/G	G	G	A/G	G	A/G	A/G	G	G	A/G	G
chr6_30.84518c	chromosome_6	30845180	C	A/C	A	A	A	A	A	A/C	A/C	A/C	A	A	A	A	A	A	A/C	A	A/C	A	A/C	A	A	A/C	A/C	A	A/C	A	A	A	A	A/C	A/C	A/C	A	A/C	A/C	A/C	A	A	A	A/C	A/C	A/C	A/C	A	A
chr6_30.845195	chromosome_6	30845195	T	C/T	T	C/T	C/T	C	C	T	T	T	C/T	C/T	C/T	C/T	C/T	C/T	T	C/T	T	C/T	T	C/T	C	T	T	C/T	T	C/T	C/T	C/T	C	T	T	T	C/T	T	T	T	C/T	C/T	C/T	T	T	T	T	C/T	C/T
chr6_30.957319	chromosome_6	30957319	A	A/T	A	A/T	A/T	A/T	A/T	A	A	A	A/T	A/T	A/T	A/T	A/T	A/T	A	A/T	A	A/T	A	A/T	A/T	A	A	A/T	A	A/T	A/T	A/T	A/T	A	A	A	A/T	A	A	A	A/T	A/T	A/T	A	A	A	A	A/T	A/T
chr6_30.967032c	chromosome_6	30967032	A	A	A/T	A	A/T	A/T	A	A/T	A	A	A	A/T	A	A/T	A	A	A/T	A	A	A	T	A/T	A	A/T	A/T	A	A/T	A	A/T	A	A/T	A	A/T	A/T	A	A	A	A	A	A/T	A	A	A	A	A	A	A
chr6_31.219476c	chromosome_6	31219476	T	G/-	G	G	G	G	G	G/-	G/-	G/-	G	G	G	G	G	G	G/-	G	G/-	G	G	G	G	G/-	G/-	G	G/-	G	G	G	G	G/-	G/-	G/-	G	G/-	G/-	G/-	G	G	G	G/-	G/-	G/-	G/-	G	G
chr6_31.219479c	chromosome_6	31219479	G	G/T	T	T	T	T	T	G/T	G/T	G/T	T	T	T	T	T	T	G/T	T	G/T	T	T	T	T	G/T	G/T	T	G/T	T	T	T	T	G/T	G/T	G/T	T	G/T	G/T	G/T	T	T	T	G/T	G/T	G/T	G/T	T	T
chr6_31.625698	chromosome_6	31625698	T	C/T	C/T	T	C/T	C/T	T	C	C/T	C/T	T	C/T	T	C/T	T	T	C	T	C/T	T	C	C/T	T	C	C	T	C	T	C/T	T	C/T	C/T	C	C	T	C/T	C/T	C/T	T	C/T	T	C/T	C/T	C/T	C/T	T	T
chr6_31.625738	chromosome_6	31625738	A	A/G	A/G	A	A/G	A/G	A	G	A/G	A/G	A	A/G	A	A/G	A	A	G	A	A/G	A	G	A/G	A	G	G	A	G	A	A/G	A	A/G	A/G	G	G	A	A/G	A/G	A/G	A	A/G	A	A/G	A/G	A/G	A/G	A	A
chr6_31.625739	chromosome_6	31625739	T	C/T	G/T	C/G	C/T	C/T	C/G	T	G/T	G/T	C/G	C/T	C/G	C/T	C/G	C/G	T	C/G	G/T	C/G	T	C/T	C/G	T	T	C/G	T	C/G	C/T	C/G	C/T	G/T	T	T	C/G	G/T	G/T	G/T	C/G	C/T	C/G	G/T	G/T	G/T	G/T	C/G	C/G
chr6_31.699646	chromosome_6	31699646	C	G/T	G	G	G	G	G	G/T	G/T	G/T	G	G	G	G	G	G	G/T	G	G/T	G	G/T	G	G	G/T	G/T	G	G/T	G	G	G	G	G/T	G/T	G/T	G	G/T	G/T	G/T	G	G	G	G/T	G/T	G/T	G/T	G	G
chr6_31.93804	chromosome_6	31938040	C	A	A/-	A	A/-	A/-	A	A/-	A	A	A	A/-	A	A/-	A	A	A/-	A	A	A	A/-	A/-	A/-	A/-	A/-	A	A/-	A	A/-	A	A/-	A	A/-	A/-	A	A	A	A	A	A/-	A	A	A	A	A	A	A
chr6_31.938048	chromosome_6	31938048	A	A/C	C/T	C	A/T	C/T	C	A/T	A/C	A/C	C	C/T	C	C/T	C	C	A/T	A/C	A/C	C	C/T	C/T	C/T	A/T	A/T	C	A/T	C	C/T	C	C/T	A/C	A/T	A/T	C	A/C	A/C	A/C	C	C/T	C	A/C	A/C	A/C	A/C	C	C
chr6_31.954116c	chromosome_6	31954116	G	A/G	A	A/G	A	A/G	A/G	A	A	A	A/G	A/G	A/G	A/G	A/G	A/G	A	A	A	A/G	A/G	A/G	A/G	A	A	A/G	A	A/G	A/G	A/G	A/G	A	A	A	A/G	A	A	A	A/G	A/G	A/G	A	A	A	A	A/G	A/G
chr6_32.094013c	chromosome_6	32094013	A	A	A/G	A/G	A	A	A/G	A	A/G	A/G	A/G	A	A/G	A	A/G	A/G	A	A/G	A/G	A/G	A	A	A	A	A	A/G	A	A/G	A	A/G	A	A/G	A	A	A/G	A/G	A	A/G	A/G	A	A/G	A/G	A/G	A/G	A/G	A/G	A/G
chr6_32.094109	chromosome_6	32094109	C	C/T	C/T	T	C	C/T	T	C	C/T	C/T	T	C/T	T	C/T	T	T	C	C/T	C/T	T	C/T	C/T	C/T	C	C	T	C	T	C/T	T	C/T	C/T	C	C	T	C/T	C	C/T	T	C/T	T	C/T	C/T	C/T	C/T	T	T
chr6_32.343667c	chromosome_6	32343667	G	A/G	A	A	A/G	A	A	A/G	A/G	A/G	A	A	A	A	A	A	A/G	A/G	A/G	A	A	A	A	A/G	A/G	A	A/G	A	A	A	A	A/G	A/G	A/G	A	A/G	A/G	A/G	A	A	A	A/G	A/G	A/G	A/G	A	A
chr6_32.343677	chromosome_6	32343677	T	C/T	T	T	C/T	T	T	C/T	C/T	C/T	T	T	T	T	T	T	C/T	C/T	C/T	T	T	T	T	C/T	C/T	T	C/T	T	T	T	T	C/T	C/T	C/T	T	C/T	C/T	C/T	T	T	T	?	C/T	C/T	C/T	T	T
chr6_32.390975	chromosome_6	32390975	T	C/T	C/T	C	T	C/T	C	T	C/T	C/T	C	C/T	C	C/T	C	C	T	C/T	C/T	C	C/T	C/T	C/T	T	T	C	T	C	C/T	C	C/T	C/T	T	T	C	C/T	T	C/T	C	C/T	C	C/T	C/T	C/T	C/T	C	C
chr6_32.463148	chromosome_6	32463148	C	C	A/C	C	A/C	A/C	C	A/C	C	C	C	A/C	C	A/C	C	C	A/C	C	C	C	A/C	A/C	A/C	A/C	A/C	C	A/C	C	A/C	C	A/C	C	A/C	A/C	C	C	A/C	C	C	A/C	C	C	C	C	C	C	C
chr6_32.918422	chromosome_6	32918422	C	C/-	C/-	-	C	C/-	-	C	C/-	C/-	-	C/-	-	C/-	-	-	C/-	C/-	C/-	-	C/-	C/-	C/-	C	C	-	C	-	C/-	-	C/-	C/-	C	C	C/-	C/-	C	C/-	-	C/-	-	C/-	C/-	C/-	C/-	-	-
chr6_32.918427	chromosome_6	32918427	G	T/-	T/-	-	T	T/-	-	T	T/-	T/-	-	T/-	-	T/-	-	-	T/-	T/-	T/-	-	T/-	T/-	T/-	T	T	-	T	-	T/-	-	T/-	T/-	T	T	T/-	T/-	T	T/-	-	T/-	-	T/-	T/-	T/-	T/-	-	-
chr6_32.918435	chromosome_6	32918435	G	G/T	G/T	G	T	G/T	G	T	G/T	G/T	G	G/T	G	G/T	G	G	G/T	G/T	G/T	G	G/T	G/T	G/T	T	T	G	T	G	G/T	G	G/T	G/T	T	T	G/T	G/T	T	G/T	G	G/T	G	G/T	G/T	G/T	G/T	G	G
chr6_32.975416	chromosome_6	32975416	T	T	C/T	C/T	T	T	C/T	T	C/T	C/T	C/T	T	C/T	T	C/T	C/T	C/T	C/T	C/T	C/T	T	T	T	C/T	T	C/T	T	C/T	T	C/T	T	C/T	T	T	C/T	C/T	T	C/T	C/T	C/T	C/T	C/T	C/T	C/T	C/T	C/T	C/T
chr6_33.233579c	chromosome_6	33233579	G	G/T	T	T	G/T	T	T	G/T	G/T	G/T	T	T	T	T	T	T	G/T	G/T	G/T	T	T	T	T	G/T	G/T	T	G/T	T	T	T	T	G/T	G/T	G/T	G/T	G/T	G/T	G/T	T	T	T	G/T	G/T	G/T	G/T	T	T
chr6_33.335438	chromosome_6	33335438	T	T	G/T	T	G/T	G/T	T	G/T	T	T	T	G/T	T	G/T	T	T	T	T	T	T	G/T	G/T	G/T	T	G/T	T	G/T	T	G/T	T	G/T	T	G/T	G/T	T	T	G/T	T	T	T	T	T	T	T	T	T	T
chr6_33.526076	chromosome_6	33526076	C	A/C	C	C	A/C	C	C	A/C	A/C	A/C	C	C	C	C	C	C	A/C	A/C	A/C	C	C	C	C	A/C	A/C	C	A/C	C	C	C	C	A/C	A	A/C	A/C	A/C	A/C	A/C	C	C	C	A	A/C	A/C	A/C	C	C
chr6_33.53129	chromosome_6	33531290	C	C	C/T	C	C/T	C/T	C	C/T	C	C	C	C/T	C	C/T	C	C	C	C	C	C	C/T	C/T	C/T	C	C/T	C	C/T	C	C/T	C	C/T	C	C/T	C/T	C	C	C/T	C	C	C	C	C	C	C	C	C	C
chr6_33.531378	chromosome_6	33531378	A	G/-	C/G	G	C/-	C/G	G	C/-	G/-	G/-	G	C/G	G	C/G	G	G	G/-	G/-	G/-	G	C/G	C/G	C/G	G/-	C/-	G	C/-	G	C/G	G	C/G	G/-	C/-	C/-	G/-	G/-	C/-	G/-	G	G	G	G/-	G/-	G/-	G/-	G	G
chr6_33.531386c	chromosome_6	33531386	C	C/T	C	C	C/T	C	C	C/T	C/T	C/T	C	C	C	C	C	C	C/T	C/T	C/T	C	C	C	C	C/T	C/T	C	C/T	C	C	C	C	C/T	C/T	C/T	C/T	C/T	C/T	C/T	C	C	C	C/T	C/T	C/T	C/T	C	C
chr6_33.531387c	chromosome_6	33531387	T	T/-	-	-	T/-	-	-	T/-	T/-	T/-	-	-	-	-	-	-	T/-	T/-	T/-	-	-	-	-	T/-	T/-	-	T/-	-	-	-	-	T/-	T/-	T/-	T/-	T/-	T/-	T/-	-	-	-	T/-	T/-	T/-	T/-	-	-
chr6_34.004709	chromosome_6	34004709	C	C	C/T	C	C/T	C/T	C	C/T	C	C	C	C/T	C	C/T	C	C	C	C	C	C	C/T	C/T	C/T	C	C/T	C	C/T	C	C/T	C	C/T	C	C/T	C/T	C	C	C/T	C	C	C	C	C	C/T	C	C	C	C
chr6_34.20963	chromosome_6	34209630	G	G	A/G	A/G	G	G	A/G	G	A/G	A/G	A/G	G	A/G	G	A/G	A/G	A/G	A/G	A	A/G	G	G	G	A/G	G	A/G	G	A/G	G	A/G	G	A/G	G	G	A/G	A	G	A/G	A/G	A/G	A/G	A/G	G	A/G	A/G	A/G	A/G
chr6_34.413787	chromosome_6	34413787	T	T	C/T	C/T	T	T	C/T	T	C/T	C/T	C/T	T	C/T	T	C/T	C/T	C/T	C/T	C/T	C/T	T	T	T	C/T	T	C/T	T	C/T	C/T	C/T	T	C/T	T	T	C/T	C/T	T	C/T	C/T	C/T	C/T	C/T	T	C/T	C/T	C/T	C/T
chr6_34.506503	chromosome_6	34506503	T	C	C/T	C/T	C	C	C/T	C	C/T	C/T	C/T	C	C/T	C	C/T	C/T	C/T	C/T	C/T	C/T	C	C	C	C/T	C	C/T	C	C/T	C/T	C/T	C	C/T	C	C	C/T	C/T	C	C/T	C/T	C/T	C/T	C/T	C	C/T	C/T	C/T	T
chr6_34.506623	chromosome_6	34506623	C	C	C/T	C/T	C	C	C/T	C	C/T	C/T	C/T	C	C/T	C	C/T	C/T	C/T	C/T	C/T	C/T	C	C	C	C/T	C	C/T	C	C/T	C/T	C/T	C	C/T	C	C	C/T	C/T	C	C/T	C/T	C/T	C/T	C/T	C	C/T	C/T	C/T	C/T
chr6_34.506658	chromosome_6	34506658	A	-	C/-	-	C/-	C/-	-	C/-	-	-	-	C/-	-	C/-	-	-	-	-	-	-	C/-	C/-	C/-	-	C/-	-	C/-	-	-	-	C/-	-	C/-	C/-	-	-	C/-	-	-	-	-	-	C/-	-	-	-	-
chr6_34.506673	chromosome_6	34506673	C	A	A/G	A	A/G	A/G	A	A/G	A	A	A	A/G	A	A/G	A	A	A	A	A	A	A/G	A/G	A/G	A	A/G	A	A/G	A	A	A	A/G	A	A/G	A/G	A	A	A/G	A	A	A	A	A	A/G	A	A	A	A
chr6_34.546062	chromosome_6	34546062	T	T	C/T	C/T	T	T	C/T	T	C/T	C/T	C/T	T	C/T	T	C/T	C/T	C/T	C/T	C/T	C/T	T	T	T	C/T	T	C/T	T	C/T	C/T	C/T	T	C/T	T	T	C/T	C/T	T	C/T	C/T	C/T	C/T	C/T	T	C/T	C/T	C/T	C/T
chr6_34.875992	chromosome_6	34875992	C	C	C/G	C/G	C	C	C/G	C	C/G	?	C/G	C	C/G	C	C/G	C/G	C/G	C/G	C/G	C/G	C	C	C	C/G	C	C/G	C	C/G	C/G	C/G	C	C/G	C	C	C/G	C/G	C	C/G	C/G	G	C/G	C/G	C	C/G	C/G	C/G	C/G
chr6_34.876054	chromosome_6	34876054	C	G	A/G	A/G	G	G	A/G	G	A/G	A/G	A/G	G	A/G	G	A/G	A/G	A/G	A	A/G	A/G	G	G	G	A/G	G	A/G	G	A/G	A/G	A/G	G	A/G	G	G	A/G	A/G	G	A/G	A/G	A/G	A/G	A/G	G	A/G	A/G	A/G	A/G
chr6_34.918843	chromosome_6	34918843	G	A/G	G	G	G	G	G	A/G	G	A/G	G	G	G	G	G	G	G	A/G	G	G	G	A/G	A/G	G	G	G	A/G	A/G	A/G	G	G	G	G	G	A/G	G	A/G	A/G	G	A/G	G	G	G	G	G	G	G
chr6_35.934809	chromosome_6	35934809	T	T	A/T	T	A/T	A/T	T	A/T	T	A/T	T	A/T	T	A/T	T	T	T	T	T	T	A/T	A/T	A/T	T	A/T	T	A/T	T	T	T	A/T	T	A/T	A/T	T	T	A	T	T	T	T	T	A/T	T	T	T	T
chr6_35.934821	chromosome_6	35934821	T	T	C/T	C/T	T	T	C/T	T	C/T	T	C/T	T	C/T	T	C/T	C/T	C/T	C/T	C/T	C/T	T	T	T	C/T	T	C/T	T	C/T	C/T	C/T	T	C/T	T	T	C/T	C/T	T	C/T	C/T	C/T	C/T	C	T	C	C/T	C/T	C/T
chr6_35.934824	chromosome_6	35934824	A	T	T/-	T/-	T	T	T/-	T	T/-	T	T/-	T	T/-	T	T/-	T/-	T/-	?	T/-	T/-	T	T	T	T/-	T	T/-	T	T/-	T/-	T/-	T	T/-	T	T	T/-	T/-	T	T/-	T/-	T/-	T/-	-	T	-	T/-	T/-	T/-
chr6_35.934829	chromosome_6	35934829	A	A	A/C	A/C	A	A	A/C	A	A/C	A	A/C	A	A/C	A	A/C	A/C	A/C	A/C	A/C	A/C	A	A	A	C	A	A/C	A	A/C	A/C	A/C	A	A/C	A	A	A/C	A/C	A	A/C	A/C	A/C	A/C	C	A	C	A/C	A/C	A/C
chr6_35.93483	chromosome_6	35934830	T	C	C/T	C/T	C	C	C/T	C	C/T	C	C/T	C	C/T	C	C/T	C/T	C/T	C/T	C/T	C/T	C	C	C	C/T	C	C/T	C	C/T	C/T	C/T	C	C/T	C	C	C/T	C/T	C	C/T	C/T	C/T	C/T	C/T	C	C/T	C/T	C/T	C/T
chr6_36.004464c	chromosome_6	36004464	C	C	C/T	C	C/T	C/T	C	C/T	C	C/T	C	C/T	C	C/T	C	C	C	C	C	C	C/T	C/T	C/T	C	C/T	C	C/T	C	C	C	C/T	C	C/T	C/T	C	C	C/T	C	C	C	C	C	C/T	C	C	C	C
chr6_36.004515c	chromosome_6	36004515	T	T	C/T	T	C/T	C/T	T	C/T	T	C/T	T	C/T	T	C/T	T	T	T	T	T	T	C/T	C/T	C/T	T	C/T	T	C/T	T	T	T	C/T	T	C/T	C/T	T	T	C/T	T	T	T	T	T	C/T	T	T	T	T
chr6_36.587015	chromosome_6	36587015	C	C/T	C/T	C	T	C/T	C	T	C/T	T	C	C/T	C	C/T	C	C	C/T	C/T	C/T	C	C	C/T	C/T	C/T	C/T	C	T	C	C	C	C/T	C/T	T	T	C/T	C/T	T	C/T	C	C/T	C	T	T	T	C/T	C/T	C
chr6_36.58703	chromosome_6	36587030	C	G	C/G	C/G	G	G	C/G	G	C/G	G	C/G	G	C/G	G	C/G	C/G	C/G	C/G	C/G	C/G	C/G	G	G	C/G	G	C/G	G	C/G	C/G	C/G	G	C/G	G	G	C/G	C/G	G	C/G	C/G	C/G	C/G	G	G	G	C/G	G	C/G
chr6_36.58706	chromosome_6	36587060	G	G	C/G	C/G	G	G	C/G	G	C/G	G	C/G	G	C/G	G	C/G	C/G	C/G	C/G	C/G	C/G	C/G	G	G	C/G	G	C/G	G	C/G	C/G	C/G	G	C/G	G	G	C/G	C/G	G	C/G	C/G	C/G	C/G	G	G	G	C/G	G	C/G
chr6_36.587183	chromosome_6	36587183	C	C	C/T	C/T	C	C	C/T	C	C/T	C	C/T	C	C/T	C	C/T	C/T	C/T	C/T	C/T	C/T	C/T	C	C	C/T	C	C/T	C	C/T	C/T	C/T	C	C/T	C	C	C/T	C/T	C	C/T	C/T	C/T	C/T	C	C	C	C/T	C	C/T
chr6_36.630291	chromosome_6	36630291	G	G/T	G	G/T	G	G/T	G/T	G	G	G	G/T	G/T	G/T	G/T	G/T	G/T	G	G	G	G/T	G/T	G/T	G/T	G	G/T	G/T	G	G/T	G/T	G/T	G/T	G	G	G	G	G	G	G	G/T	G	G/T	G	G	G	G	G/T	G/T
chr6_36.844858c	chromosome_6	36844858	G	A/G	G	G	A/G	G	G	A/G	A/G	A/G	G	G	G	G	G	G	A/G	A/G	A/G	A/G	G	G	G	A/G	G	G	A/G	G	G	G	G	A/G	A/G	A/G	A/G	A/G	A/G	A/G	G	A/G	G	A/G	A/G	A/G	A/G	G	G
chr6_36.844926c	chromosome_6	36844926	A	A/G	A	A	A/G	A	A	A/G	A/G	A/G	A	A	A	A	A	A	A/G	A/G	A/G	A/G	A	A	A	A/G	A	A	A/G	A	A	A	A	A/G	A/G	A/G	A/G	A/G	A/G	A/G	A	A/G	A	A/G	A/G	A/G	A/G	A	A
chr6_36.92355	chromosome_6	36923550	G	G/T	G/T	G	T	G/T	G	T	G/T	T	G	G/T	G	G/T	G	G	G/T	G/T	G/T	G/T	G	G/T	G/T	G/T	G/T	G	T	G	G	G	G/T	G/T	T	T	G/T	G/T	T	G/T	G/T	G/T	G	T	T	T	G/T	G/T	G
chr6_36.931765	chromosome_6	36931765	G	G	A/G	G	A/G	A/G	G	A/G	G	A/G	G	A/G	G	A/G	G	G	G	G	G	G	G	A/G	A/G	G	A/G	G	A/G	G	G	G	A/G	G	A/G	A/G	G	G	A/G	G	A/G	G	G	A/G	A/G	A/G	G	A/G	G
chr6_37.184163	chromosome_6	37184163	C	A	A/-	A/-	A	A	A/-	A	A/-	A	A/-	A	A/-	A	A/-	A/-	A/-	A/-	A/-	A/-	A/-	A	A	A/-	A	A/-	A/-	A/-	A/-	A/-	A	A/-	A	A	A/-	A/-	A	A/-	A	A/-	A/-	A	A	A	A/-	A	-
chr6_37.184182	chromosome_6	37184182	G	G	A/G	G	A/G	A/G	G	A/G	G	A/G	G	A/G	G	A/G	G	G	G	G	G	G	G	A/G	A/G	G	A/G	G	G	G	G	G	A/G	G	A/G	A/G	G	G	A/G	G	A/G	G	G	A/G	A/G	A/G	G	A/G	G
chr6_37.184197	chromosome_6	37184197	A	A	A/G	A/G	A	A	A/G	A	A/G	A	A/G	A	A/G	A	A/G	A/G	A/G	A/G	A/G	A/G	A/G	A	A	A/G	A	A/G	A/G	A/G	A/G	A/G	A	A/G	A	A	A/G	A/G	A	A/G	A	A/G	A/G	A	A	A	A/G	A	A/G
chr6_37.266958	chromosome_6	37266958	C	C/G	C	C/G	C	C/G	C/G	C	C	C	C/G	C/G	C/G	C/G	C/G	C/G	C	C	C	C	C/G	C/G	C/G	C	C/G	C/G	C	C/G	C/G	C/G	C/G	C/G	C	C	C	C/G	C	C	C/G	C	C/G	C	C	C	C	C/G	C/G
chr6_37.267002	chromosome_6	37267002	T	T	G/T	G/T	T	T	G/T	T	G/T	T	G/T	T	G/T	T	G/T	G/T	G/T	G/T	G/T	G/T	G/T	T	T	G/T	T	G/T	G/T	G/T	G/T	G/T	T	G	T	T	G/T	G/T	T	G/T	T	G/T	G/T	T	T	T	G/T	T	G/T
chr6_37.267017	chromosome_6	37267017	G	G	A/G	A/G	G	G	A/G	G	A/G	G	A/G	G	A/G	G	A/G	A/G	A/G	A/G	A/G	A/G	A/G	G	G	A/G	G	A/G	A/G	A/G	A/G	A/G	G	A/G	G	G	A/G	A/G	G	A/G	G	A/G	A/G	G	G	G	A/G	G	A/G
chr6_37.539993	chromosome_6	37539993	C	C/T	C	C/T	C	C/T	C/T	C	C	C	C/T	C/T	C/T	C/T	C/T	C/T	C	C	C	C	C/T	C/T	C/T	C	C/T	C/T	C	C/T	C/T	C/T	C/T	C/T	C	C	C	C/T	C	C	C/T	C	C/T	C	C	C	C	C/T	C/T
chr6_37.800994	chromosome_6	37800994	C	C/T	C	C	C/T	C	C	C/T	C/T	C/T	C	C	C	C	C	C	C/T	C/T	C/T	C/T	C	C	C	C/T	C	C	C/T	C	C	C	C	C	C/T	C/T	C/T	C	T	C/T	C	C/T	C	C/T	C/T	C/T	C/T	C	C
chr6_37.801035c	chromosome_6	37801035	C	C/G	C/G	C	G	C/G	C	G	C/G	G	C	C/G	C	C/G	C	C	C/G	C/G	C/G	C/G	C	C/G	C/G	C/G	C/G	C	C/G	C	C	C	C/G	C/G	G	G	C/G	C	G	C/G	C/G	C/G	C	G	G	G	C/G	C/G	C
chr6_37.899406	chromosome_6	37899406	G	G	C/G	C	G	G	C/G	G	C/G	G	C/G	G	C/G	G	C/G	C/G	C/G	C/G	C	C/G	C/G	G	G	C	G	C/G	C/G	C/G	C/G	C/G	G	G	G	G	C/G	C/G	G	C/G	G	C/G	C/G	G	G	G	C	G	C/G
chr6_38.318259	chromosome_6	38318259	A	A	A/G	A	A/G	A/G	A	A/G	A	A/G	A	A/G	A	A/G	A	A	A	A	A	A	A	A/G	A/G	A	A/G	A	A	A	A	A	A/G	A/G	A	A/G	A	A	A/G	A	A/G	A	A	A/G	A/G	A/G	A	A/G	A
chr6_38.318325	chromosome_6	38318325	A	C	A/C	A/C	C	C	A/C	C	A/C	C	A/C	C	A/C	C	A/C	A/C	A/C	A/C	A/C	A/C	A/C	C	C	A/C	C	A/C	A/C	A/C	A/C	A/C	C	C	A/C	C	A/C	A/C	C	A/C	C	A/C	A/C	C	C	C	A/C	C	A/C
chr6_38.31838	chromosome_6	38318380	G	T	G/T	T	G/T	G/T	T	G/T	T	G/T	T	G/T	T	G/T	T	T	T	T	T	T	T	G/T	G/T	T	G/T	T	T	T	T	T	G/T	G/T	T	G/T	T	T	G/T	T	G/T	T	T	G/T	G/T	G/T	T	G/T	T
chr6_38.318397	chromosome_6	38318397	T	-	A/-	-	A/-	A/-	-	A/-	-	A/-	-	A/-	-	A/-	-	-	-	-	-	-	-	A/-	A/-	-	A/-	-	-	-	-	-	A/-	A/-	-	A/-	-	-	A/-	-	A/-	-	-	A/-	A/-	A/-	-	A/-	-
chr6_4.053725	chromosome_6	4053725	G	G	A/G	A/G	A/G	G	A/G	G	G	A/G	G	A/G	A/G	A/G	A/G	A/G	A/G	A/G	G	G	G	A/G	A/G	G	A/G	A/G	A/G	A/G	A/G	A/G	A/G	A/G	G	A/G	G	A/G	G	A/G	A/G	G	A/G	G	G	A/G	A/G	G	A/G
chr6_4.175392	chromosome_6	4175392	C	A/C	C	C	A/C	C	C	A/C	A/C	A/C	A/C	C	C	C	A/C	A/C	A/C	A/C	C	A/C	A/C	C	A/C	A/C	C	A/C	A/C	C	C	C	C	C	C	C	C	C	A/C	A/C	A/C	A/C	C	C	C	C	C	A/C	A/C
chr6_4.231767	chromosome_6	4231767	A	A/G	A	G	A	A/G	A/G	A	A	A	A	A/G	A/G	A/G	A	A	A	A	A/G	A	A	A/G	A	A	A/G	A	A	A/G	A/G	A/G	A/G	A/G	A/G	A/G	A/G	A/G	A	A	A	A	A/G	A/G	A/G	A/G	A/G	A	A
chr6_4.280806	chromosome_6	4280806	G	A/G	G	A/G	G	A/G	A/G	G	G	G	G	A/G	A/G	A/G	G	G	G	G	A/G	G	G	A/G	G	G	A/G	G	G	A/G	A/G	A/G	A/G	A/G	A/G	A/G	A/G	A/G	G	G	G	G	A/G	A/G	A/G	A/G	A/G	G	G
chr6_4.332478	chromosome_6	4332478	A	A/T	A	A	A/T	A	A	A/T	A/T	A/T	A/T	A	A	A	A/T	A/T	A/T	A/T	A	A/T	A/T	A	A/T	A/T	A	A/T	A/T	A	A	A	A	A	A	A	A	A	A/T	T	A/T	A/T	A	A	A	A	A	A/T	A/T
chr6_4.332487	chromosome_6	4332487	A	A	A/C	A	A	A/C	A	A/C	A/C	A	A/C	A	A	A	A	A	A	A	A/C	A/C	A/C	A/C	A	A	A	A	A	A	A	A	A	A	A/C	A	A/C	A	A/C	A	A	A/C	A	A/C	A/C	A	A	A/C	A
chr6_4.332489	chromosome_6	4332489	G	A/G	A	A	A/G	A	A	A/G	A/G	A/G	A/G	A	A	A	A/G	A/G	A/G	A/G	A	A/G	A/G	A	A/G	A/G	A	A/G	A/G	A	A	A	A	A	A	A	A	A	A/G	A/G	A/G	A/G	A	A	A	A	A	A/G	A/G
chr6_4.332525	chromosome_6	4332525	C	C/G	C/G	C/G	G	C	C/G	C/G	C/G	G	C/G	C/G	C/G	C/G	G	G	G	G	C	C/G	C/G	C	G	G	C/G	G	G	C/G	C/G	C/G	C/G	C/G	C	C/G	C	C/G	C/G	G	G	C/G	C/G	C	C	C/G	C/G	C/G	G
chr6_4.332563	chromosome_6	4332563	T	C/T	C/T	C/T	C	T	C/T	C/T	C/T	C	C/T	C/T	C/T	C/T	C	C	C	C	T	C/T	C/T	T	C	C	C/T	C	C	C/T	C/T	C/T	C/T	C/T	T	C/T	T	C/T	C/T	C	C	C/T	C/T	T	T	C/T	C/T	C/T	C
chr6_4.710053	chromosome_6	4710053	C	C	C/T	C	C	C/T	C	C/T	C/T	C	T	C	C	C	C	C	C	C	C/T	C/T	C/T	C/T	C	C	C	C	C	C	C	C	C	C	C/T	C	C/T	C	T	C	C	C/T	C	C/T	C/T	C	C	C/T	C
chr6_4.710083	chromosome_6	4710083	C	C	C/G	C/G	C/G	C	C/G	C	C	C/G	C	C/G	C/G	C/G	C/G	C/G	C/G	C/G	C	C	C	C	C/G	C/G	C/G	C/G	C/G	C/G	C/G	C/G	C/G	C/G	C	C/G	C	C/G	C	C/G	C/G	C	C/G	C	C	C/G	C/G	C	C/G
chr6_4.777808	chromosome_6	4777808	G	C/G	G/T	C/G	G	C/T	C/G	G/T	G/T	G	G/T	C/G	C/G	C/G	G	G	G	G	C/T	G/T	G/T	C/T	G	G	C/G	G	G	C/G	C/G	C/G	C/G	C/G	C/T	C/G	C/T	C/G	G/T	G	G	G/T	C/G	C/T	C/T	C/G	C/G	G/T	G
chr6_4.777891c	chromosome_6	4777891	G	A/G	G	G	A/G	G	G	A/G	A/G	A/G	A/G	G	G	G	A/G	A/G	A/G	A/G	G	A/G	A/G	G	A/G	A/G	G	A/G	A/G	G	G	G	G	G	G	G	G	G	A/G	A/G	A/G	A/G	G	G	G	G	G	A/G	A/G
chr6_4.933007	chromosome_6	4933007	T	C/T	C	C/T	C	C/T	C/T	C	C	C	C	C/T	C/T	C/T	C	C	C	C	C/T	C	C	C/T	C	C	C/T	C	C	C/T	C/T	C/T	C/T	C/T	C/T	C/T	C/T	C/T	C	C	C	C	C/T	C/T	C/T	C/T	C/T	C	C
chr6_5.051381	chromosome_6	5051381	T	T	C/T	T	C/T	C/T	T	T	T	C/T	T	T	T	C/T	C/T	T	C/T	C/T	C/T	C/T	T	C/T	C/T	T	C/T	T	C	T	T	T	C/T	C/T	C/T	C/T	T	C/T	C/T	T	C/T	T	T	C/T	C/T	T	C/T	C/T	T
chr6_5.051434c	chromosome_6	5051434	T	A/T	T	A/T	T	T	T	A/T	T	A/T	T	T	T	T	T	T	T	A/T	T	T	T	T	A/T	T	T	T	T	A/T	A/T	T	T	T	T	T	A/T	T	A/T	A/T	T	A/T	T	T	T	A/T	T	T	T
chr6_5.300289c	chromosome_6	5300289	T	A/T	T	T	A/T	T	T	A/T	A/T	A/T	A/T	T	T	T	A/T	A/T	A/T	A/T	T	A/T	A/T	T	A/T	A/T	T	A/T	A/T	T	T	T	T	T	T	T	T	T	A/T	A/T	A/T	A/T	T	T	T	T	T	A/T	A
chr6_5.300312c	chromosome_6	5300312	G	A/G	A	A	A/G	A	A	A/G	A/G	A/G	A/G	A	A	A	A/G	A/G	A/G	A/G	A	A/G	A/G	A	A/G	A/G	A	A/G	A/G	A	A	A	A	A	A	A	A	A	A/G	A/G	A/G	A/G	A	A	A	A	A	A/G	A/G
chr6_5.442559	chromosome_6	5442559	C	C/T	C/T	T	C/T	C/T	T	C	C	C/T	C	T	T	T	C/T	C/T	C/T	C/T	C/T	C	C/T	C/T	C/T	C/T	T	C/T	C/T	T	T	T	T	T	C/T	T	C/T	T	C	C/T	C/T	C	T	C/T	C/T	T	T	C	C/T
chr6_5.550275	chromosome_6	5550275	A	A/T	A/T	A	A/T	A/T	A	T	T	A/T	T	A	A	A	A/T	A/T	A/T	A/T	A/T	T	A/T	A/T	A/T	A/T	A	A/T	A/T	A	A	A	A	A	A/T	A	A/T	A	T	A/T	A/T	T	A	A/T	A/T	A	A	T	A/T
chr6_5.575539	chromosome_6	5575539	G	C	C/G	C	C	C/G	C	C/G	C/G	C	C/G	C	C	C	C	C	C	C	C/G	C/G	C	C/G	C	C	C	C	C	C	C	C	C	C	C/G	C	C/G	C	C/G	C	C	C/G	C	C/G	C/G	C	C	C/G	C
chr6_5.982014	chromosome_6	5982014	C	C/-	C	C/-	C	C/-	C/-	C	C	C	C	C/-	C/-	C/-	C	C	C	C	C/-	C	C	C/-	C	C	C/-	C	C	?	C/-	C/-	C/-	C/-	C/-	C/-	C/-	C/-	C	C	C	C	C/-	C/-	C/-	C/-	C/-	C	C
chr6_5.982029	chromosome_6	5982029	G	G	A/G	G	G	A/G	G	A/G	A/G	G	A/G	G	G	G	G	G	G	G	A/G	A/G	G	A/G	G	G	G	G	G	G	G	G	G	G	A/G	G	A/G	G	A/G	G	G	A/G	G	A/G	A/G	G	G	A/G	G
chr6_5.982031	chromosome_6	5982031	T	T	A/T	A/T	A/T	T	A/T	T	T	A/T	T	A/T	A/T	A/T	A/T	A/T	A/T	A/T	T	T	A/T	T	A/T	A/T	A/T	A/T	A/T	A/T	A/T	A/T	A/T	A/T	T	A/T	T	A/T	T	A/T	A/T	T	A/T	T	T	A/T	A/T	T	A/T
chr6_6.200357	chromosome_6	6200357	T	A/T	T	A/T	T	A/T	A/T	T	T	T	T	A/T	A/T	A/T	T	T	T	T	A/T	T	T	A/T	T	T	A/T	T	T	A/T	A/T	A	A/T	A/T	A/T	A/T	A/T	A/T	T	T	T	T	A/T	A/T	A/T	A/T	A/T	T	T
chr6_6.200484	chromosome_6	6200484	A	A/-	A	A/-	A	?	A/-	A	A	A	A	A/-	A/-	A/-	A	A	A	A	A/-	A	A	A/-	A	A	A/-	A	A	A/-	A/-	A/-	A/-	A/-	A/-	A/-	A/-	A/-	A	A	A	A	A/-	A/-	A/-	A/-	A/-	A	A
chr6_6.200511	chromosome_6	6200511	C	A/C	C	C	A/C	C	C	A/C	A/C	A/C	A/C	C	C	C	A/C	A/C	A/C	A/C	C	A/C	A/C	C	A/C	A/C	C	A/C	A/C	C	C	C	C	C	C	C	C	C	A/C	A/C	A/C	A/C	C	C	C	C	C	A/C	A/C
chr6_6.468231	chromosome_6	6468231	T	C/G	C	C/G	C	C/G	C/G	C	C	C	C	C/G	C/G	C/G	C	C/G	C	C	C/G	C	C	C/G	C	C	C/G	C	C	C/G	C/G	C/G	C/G	C/G	C/G	C/G	C/G	C/G	C	C	C	C	C/G	C/G	C/G	C/G	C/G	C	C
chr6_6.73794	chromosome_6	6737940	A	A/G	A	A/G	A	A/G	A/G	A	A	A	A	A/G	A/G	A/G	A	A/G	A	A	A/G	A	A	A/G	A	A	A/G	A	A	A/G	A/G	A/G	A/G	A/G	A/G	A/G	A/G	A/G	A	A	A	A	A/G	A/G	A/G	A/G	A/G	A	A
chr6_6.761155	chromosome_6	6761155	T	C/T	T	T	C/T	T	T	C/T	C/T	C/T	C/T	T	T	T	C/T	T	C/T	C/T	T	C/T	C/T	T	C/T	C/T	T	C/T	C/T	T	T	T	T	T	T	T	T	T	C/T	C/T	C/T	C/T	T	T	T	T	T	C/T	C/T
chr6_6.791664	chromosome_6	6791664	G	G/T	G	G/T	G	G/T	G/T	G	G	G	G	G/T	G/T	G/T	G	G/T	G	G	G/T	G	G	G/T	G	G	G/T	G	G	G/T	G/T	G/T	G/T	G/T	G/T	G/T	G/T	G/T	G	G	G	G	G/T	G/T	G/T	G/T	G/T	G	G
chr6_7.073636	chromosome_6	7073636	T	G/T	T	G/T	T	G/T	G/T	T	T	T	T	G/T	G/T	G/T	T	G/T	T	T	G/T	T	T	G/T	T	T	G/T	T	T	G/T	G/T	G/T	G/T	G/T	G/T	G/T	G/T	G/T	T	T	T	T	G/T	G/T	G/T	G/T	G/T	T	T
chr6_7.359523	chromosome_6	7359523	G	A/G	G	A/G	G	A/G	A/G	G	G	G	G	A	A/G	A/G	G	A/G	G	G	A/G	G	G	A/G	G	G	A/G	G	G	A/G	A/G	A/G	A/G	A/G	A/G	A/G	A/G	A/G	G	G	G	G	A/G	A	A/G	A	A/G	G	G
chr6_7.399185	chromosome_6	7399185	C	C/T	C	C/T	C	C/T	C/T	C	C	C	C	C/T	C/T	C/T	C	C/T	C	C	C/T	C	C	C/T	C	C	C/T	C	C	C/T	C/T	C/T	C/T	C/T	C/T	C/T	C/T	C/T	C	C	C	C	C/T	C/T	C/T	C/T	C/T	C	C
chr6_7.702625	chromosome_6	7702625	C	C/G	C	C/G	C	C/G	C/G	C	C	C	C	C/G	C/G	C/G	C	C/G	C	C	C/G	C	C	C/G	C	C	C/G	C	C	C/G	C/G	C/G	C/G	C/G	C/G	C/G	C/G	C/G	C	C	C	C	C/G	C/G	C/G	C/G	C/G	C	C
chr6_7.781201	chromosome_6	7781201	C	C/G	C	C/G	C	C/G	C/G	C	C	C	C	C/G	C/G	C/G	C	C/G	C	C	?	C	C	C/G	C	C	C/G	C	C	C/G	C/G	?	C/G	C/G	C/G	C/G	C/G	C/G	C	C	C	C	C/G	C/G	C/G	C/G	C/G	C	C
chr6_8.607372c	chromosome_6	8607372	G	A/G	G	A/G	G	A/G	?	A/G	G	G	G	A/G	A/G	A/G	G	A/G	G	G	A/G	G	G	?	G	G	A/G	G	G	A/G	A/G	A/G	A/G	A/G	A/G	A/G	A/G	?	G	G	G	G	A/G	A/G	A/G	A/G	A/G	G	G
chr6_8.607405	chromosome_6	8607405	G	C	C/T	C/T	C/T	C	C/T	C	C	C/T	C	C/T	C/T	C/T	C/T	C/T	C	C/T	C	C	C/T	C/T	C/T	C/T	C/T	C/T	C/T	C/T	C/T	C/T	C/T	C/T	C	C/T	C	C/T	C	C/T	C/T	C	C/T	C	C	C/T	C/T	C	C/T
chr6_8.630082	chromosome_6	8630082	C	C	A/C	A/C	A/C	C	A/C	C	C	A/C	C	A/C	A/C	A/C	A/C	A/C	C	A/C	C	C	A/C	A/C	A/C	A/C	A/C	A/C	A/C	A/C	A/C	A/C	A/C	A/C	C	A/C	C	A/C	C	A/C	A/C	C	A/C	C	C	A/C	A/C	C	A/C
chr6_8.724376	chromosome_6	8724376	C	C	C/T	C/T	C/T	C/T	C/T	C	C	C/T	C	C/T	C/T	C/T	C/T	C/T	C	C/T	C	C	C/T	C/T	C/T	C/T	C/T	C/T	C/T	C/T	C/T	C/T	C/T	C/T	C	C/T	C	C/T	C	C/T	C/T	C	C/T	C	C	C/T	C/T	C	C/T
chr6_8.724436	chromosome_6	8724436	C	C/G	C	C/G	C	C/G	C/G	C/G	C	C	C	C/G	C/G	C/G	C	C/G	C	C	C/G	C	C	C/G	C	C	C/G	C	C	C/G	C/G	C/G	C/G	C/G	C/G	C/G	C/G	C/G	C	C	C	C	C/G	C/G	C/G	C/G	C/G	C	C
chr6_8.951763	chromosome_6	8951763	G	A/G	G	A	G	A/G	A/G	A/G	G	G	G	A/G	A/G	A/G	G	A/G	G	G	A/G	G	G	A/G	G	G	A/G	G	G	A/G	A/G	A/G	A/G	A/G	A/G	A/G	A/G	A/G	G	G	G	G	A/G	A/G	A/G	A/G	A/G	G	G
chr6_8.977622	chromosome_6	8977622	A	A/G	A/G	G	A/G	G	G	A/G	A	A/G	A	G	G	G	A/G	G	A	A/G	A/G	A	A/G	G	A/G	A/G	G	A/G	A/G	G	G	G	G	G	G	G	G	G	A	A	A/G	A	G	A/G	A/G	G	G	A	A/G
chr6_8.977642	chromosome_6	8977642	C	A/C	A/C	A	A/C	A	A	A/C	C	A/C	C	A	A	A	A/C	A	C	A/C	A/C	C	A/C	A	A/C	A/C	A	A/C	A/C	A	A	A	A	A	A	A	A	A	C	C	A/C	C	A	A/C	A/C	A	A	C	A/C
chr6_8.977696	chromosome_6	8977696	A	A	A/G	A/G	A/G	A/G	A/G	A	A	A/G	A	A/G	A/G	A/G	A/G	A/G	A	A/G	A	A	A/G	A/G	A/G	A/G	A/G	A/G	A/G	A/G	A/G	A/G	A/G	A/G	A/G	A/G	A/G	A/G	A	A	A/G	A	A/G	A	A	A/G	A/G	A	A/G
chr6_9.031988	chromosome_6	9031988	G	C	C/G	C/G	C/G	C/G	C/G	C	C	C/G	C	C/G	C/G	C/G	C/G	C/G	C	C/G	C	C	C/G	C/G	C/G	C/G	C	C/G	C/G	C/G	C/G	C/G	C/G	C/G	C/G	C/G	C/G	C/G	C	C	C/G	C	C/G	C	C	C/G	C/G	C	C/G
chr6_9.032051c	chromosome_6	9032051	T	C/T	C/T	T	C/T	T	T	C/T	C	C/T	C	T	T	T	C/T	T	C	C/T	C/T	C	C/T	T	C/T	C/T	C/T	C/T	C/T	T	T	T	T	T	T	T	T	T	C	C	C/T	C	T	C/T	C/T	T	T	C	C/T
chr6_9.113612	chromosome_6	9113612	C	C	C/T	C/T	C/T	C/T	C/T	C	C	C/T	C	C/T	C/T	C/T	C/T	C/T	C	C/T	C	C	C/T	C/T	C/T	C/T	C	C/T	C/T	C/T	C/T	C/T	C/T	C/T	C/T	C/T	C/T	C/T	C	C	C/T	C	C/T	C	C	C/T	C/T	C	C/T
chr6_9.176797c	chromosome_6	9176797	A	A/G	A/G	A	A/G	A	A	A/G	G	A/G	G	A	A	A	A/G	A	G	A/G	A	G	A/G	A	A/G	A/G	A/G	A/G	A/G	A	A	A	A	A	A	A	A	A	G	G	A/G	G	A	A/G	A/G	A	A	G	A/G
chr6_9.32952	chromosome_6	9329520	G	A	A/G	A/G	A/G	A/G	A/G	A/G	A	A/G	A	A/G	A/G	A/G	A/G	A/G	A	A/G	A/G	A	A/G	A/G	A/G	A/G	A	A/G	A/G	A/G	A/G	A/G	A/G	A/G	A/G	A/G	A/G	A/G	A	A	A/G	A	A/G	A	A	A/G	A/G	A	A/G
chr6_9.354893	chromosome_6	9354893	G	C/G	G	C/G	G	C/G	C/G	C/G	G	G	G	C/G	C/G	C/G	G	C/G	G	G	C/G	G	G	C/G	G	G	C/G	G	G	C/G	C/G	--	C/G	C/G	C/G	C/G	C/G	C/G	G	G	G	G	C/G	C/G	C/G	C/G	C/G	G	G
chr6_9.354923	chromosome_6	9354923	G	A/G	G	A/G	G	?	A/G	A/G	G	G	G	A/G	A/G	A/G	G	A/G	G	G	A/G	G	G	A/G	G	G	A/G	G	G	A/G	A/G	--	A/G	A/G	A/G	A/G	A/G	A/G	G	G	G	G	A/G	A/G	A/G	A/G	A/G	G	G
chr7_10.22618c	chromosome_7	10226180	A	C/T	C	C	C	C/T	C	C/T	C	C/T	C	C	C/T	C/T	C/T	C/T	C	C	C/T	C/T	C	C	C/T	C/T	C	C/T	C	C/T	C	C/T	C	C	C	C	C	C/T	C	C	T	C/T	C	C/T	C/T	C	C	C/T	C/T
chr7_10.273324	chromosome_7	10273324	G	G	G/T	G/T	G	G	G/T	G/T	G/T	G	G	G/T	G	G	G	G	G	G/T	G/T	G	G/T	G	G/T	G	G/T	G/T	G	G/T	G/T	G/T	G/T	G/T	G/T	G	G/T	G/T	G/T	G	G	G/T	G	G/T	G/T	G	G	G/T	G
chr7_10.385832c	chromosome_7	10385832	A	A/T	A	A/T	A	A	A/T	A	A	A/T	A/T	A	A/T	A	A/T	A/T	A/T	A/T	A/T	A	A	A	A	A	A/T	A	A	A/T	A	A	A/T	A/T	A	A	A/T	A	A/T	A	A/T	A	A/T	A	A	A/T	A	A	A/T
chr7_10.933577	chromosome_7	10933577	T	C/T	T	T	C/T	C/T	T	T	T	C/T	C/T	T	T	C/T	T	T	C/T	T	T	T	T	C/T	T	T	T	C/T	C/T	C/T	T	C/T	C/T	T	C/T	T	T	T	C/T	T	T	T	C/T	C/T	C/T	T	T	C/T	T
chr7_10.933579	chromosome_7	10933579	C	A/C	C	A/C	A/C	C	C	C	A/C	C	A/C	C	A/C	C	A/C	C	A/C	C	C	C	A/C	A/C	A/C	C	A/C	A/C	A/C	A/C	C	A/C	A/C	C	C	C	A/C	C	C	C	C	A/C	A/C	A/C	A/C	A/C	A/C	C	C
chr7_11.016096	chromosome_7	11016096	C	C	C/T	C/T	C/T	C	C/T	C	C	C/T	C/T	C/T	C	C	C	C/T	C	C	C/T	C/T	C	C/T	C/T	C	C	C/T	C/T	C/T	C/T	C	C	C/T	C/T	C	C	C	C	C/T	C	C	C/T	C	C	C	C	C/T	C/T
chr7_11.608351	chromosome_7	11608351	G	C/G	C/G	C/G	C	C/G	C/G	C/G	C/G	C/G	C/G	C	G	C/G	G	C/G	G	G	C/G	C	C/G	C	C	C/G	G	C	C	C/G	C	C	G	C/G	C	C/G	G	C/G	G	C	G	C	C/G	C/G	C/G	G	C/G	C	C/G
chr7_11.905757	chromosome_7	11905757	T	G	G/T	G	G	G/T	G	G/T	G/T	G	G	G	G/T	G/T	G/T	G	G/T	G/T	G	G	G/T	G	G	G/T	G/T	G	G	G	G	G	G/T	G	G	G/T	G/T	G/T	G/T	G	G/T	G	G	G/T	G/T	G/T	G/T	G	G
chr7_12.365556	chromosome_7	12365556	T	T	C/T	T	T	C/T	T	C/T	C/T	T	T	T	C/T	C/T	C/T	C/T	C/T	C/T	T	T	C/T	T	T	C/T	C/T	T	T	T	T	T	C/T	T	T	C/T	C/T	C/T	C/T	T	C/T	T	T	C/T	C/T	C/T	C/T	T	T
chr7_12.917607	chromosome_7	12917607	C	C	A/C	C	C	A/C	C	A/C	A/C	C	A/C	C	A/C	A/C	A/C	A/C	A/C	A/C	C	C	A/C	C	C	A/C	A/C	C	C	C	C	C	A/C	C	C	A/C	A/C	A/C	A/C	C	A/C	C	C	A/C	A/C	A/C	A/C	C	C
chr7_12.978062	chromosome_7	12978062	A	A/G	A/G	A/G	G	A/G	A/G	A/G	A/G	A/G	A	G	A	A/G	A	A	A	A	A/G	G	A/G	G	G	A/G	A	G	G	A/G	G	G	A	A/G	G	A/G	A	?	A	G	A	G	A/G	A/G	A/G	A	A/G	G	A/G
chr7_13.104378	chromosome_7	13104378	G	G/T	G	G/T	G	G	G/T	G	G	G/T	G/T	G	G	G	G/T	G/T	G/T	G/T	G/T	G	G	G	G	G	G/T	G	G	G/T	G	G	G/T	G/T	G	G	G/T	G	G/T	G	G/T	G	G/T	G	G	G/T	G	G	G/T
chr7_13.10445	chromosome_7	13104450	G	G	G/T	G/T	T	G	G/T	G	G	G/T	G	G/T	G	G	G	G	G	G	G/T	G/T	G	T	G/T	G	G	G/T	G/T	G/T	G/T	G/T	G	G/T	G/T	G	G	G	G	G/T	G	G/T	G/T	G	G	G	G	G/T	G/T
chr7_13.787704	chromosome_7	13787704	G	G	A/G	A/G	A/G	G	A/G	G	G	A/G	G	A/G	G	G	G	G	G	G	A/G	A/G	G	A/G	A/G	G	G	A/G	A/G	A/G	A/G	A/G	G	A/G	A/G	G	G	G	G	A/G	G	A/G	A/G	G	G	G	G	A/G	A/G
chr7_13.787818	chromosome_7	13787818	C	C/G	C	C	C/G	C/G	C	C/G	C/G	C	C	C/G	C/G	C/G	C	C	C	C	C	C/G	C/G	C/G	C/G	C/G	C	C/G	C/G	C	C/G	C/G	C	C	C/G	C/G	C	C/G	C	C/G	C	C/G	C	C/G	C/G	C	C/G	C/G	C
chr7_13.921851	chromosome_7	13921851	G	C	A/C	A/C	A/C	C	A/C	C	C	A/C	C	A/C	C	C	C	C	C	C	A/C	A/C	C	A/C	A/C	C	C	A/C	A/C	A/C	A/C	A/C	C	A/C	A/C	C	C	C	C	A/C	C	A/C	A/C	C	C	C	C	A/C	A/C
chr7_13.921956	chromosome_7	13921956	T	C/T	T	T	C/T	C/T	T	C/T	C/T	T	T	C/T	C/T	C/T	T	T	T	T	T	C/T	C/T	C/T	C/T	C/T	T	C/T	C/T	T	C/T	C/T	T	T	C/T	C/T	T	C/T	T	C/T	T	C/T	T	C	C/T	T	C/T	C/T	T
chr7_14.329158	chromosome_7	14329158	G	A/T	G/T	A/T	T	G/T	A/T	G/T	G/T	A/T	A/G	T	G/T	G/T	A/G	A/G	A/G	A/G	A/T	T	G/T	T	A/T	G/T	A/G	T	T	A/T	T	T	A/G	A/T	T	G/T	A/G	G/T	A/G	T	A/G	T	A/T	G/T	G/T	A/G	G/T	T	A/T
chr7_14.32919	chromosome_7	14329190	A	A	A/T	A	A	A/T	A	A/T	A/T	A	A/T	A	A/T	A/T	A/T	A/T	A/T	A/T	A	A	A/T	A	A	A/T	A/T	A/C	A	A	A	A	A/T	A	A	A/T	A/T	A/T	A/T	A	A/T	A	A	A/T	A/T	A/T	A/T	A	A
chr7_14.615681	chromosome_7	14615681	A	A	A/G	A	A	A/G	A	A/G	A/G	A	A/G	A	A/G	A/G	A/G	A/G	A/G	A/G	A	A	A/G	A	A	A/G	A/G	A	A	A	A	A	A/G	A	A	A/G	A/G	A/G	G	A	A/G	A	A	A/G	A/G	A/G	A/G	A	A
chr7_14.616699c	chromosome_7	14616699	C	C	C/T	C	C	C/T	C	C/T	C/T	C	C/T	C	C/T	C/T	C/T	C/T	C/T	C/T	C	C	C/T	C	C	C/T	C/T	C	C	C	C	C	C/T	C	C	C/T	C/T	C/T	C/T	C	C/T	C	C	C/T	C/T	C/T	C/T	C	C
chr7_14.616781	chromosome_7	14616781	A	A/G	A	A/G	A	A	A/G	A	A	A/G	A/G	A	A	A	A/G	A/G	A/G	A/G	A/G	A	A	A	A/G	A	A/G	A	A	A/G	A	A	A/G	A/G	A	A	A/G	A	A/G	A	A/G	A	A/G	A	A	A/G	A	A	A/G
chr7_14.622347	chromosome_7	14622347	A	A/G	A	A	A/G	A/G	A	A/G	A/G	A	A	A/G	A/G	A/G	A	A	A	A	A	A/G	A/G	A/G	A	A/G	A	A/G	A/G	A	A/G	A/G	A	A	A/G	A/G	A	A/G	A	A/G	A	A/G	A	A/G	A/G	A	A/G	A/G	A
chr7_14.651673	chromosome_7	14651673	T	G/T	G/T	G	G/T	G/T	G	T	G/T	G	G	G/T	G/T	G/T	G/T	G	G/T	G/T	G	G/T	T	G/T	G/T	T	G/T	G/T	G/T	G	G/T	T	T	G	G/T	T	G/T	T	G/T	G/T	G/T	T	T	T	T	G/T	T	G/T	G
chr7_14.77686	chromosome_7	14776860	T	C/T	T	T	T	C/T	T	C/T	T	C/T	T	T	C	C/T	C	C	T	T	C/T	C	T	T	C/T	C/T	T	C/T	T	C/T	T	C/T	T	T	T	T	T	C/T	T	T	C	C/T	T	C/T	C/T	T	T	C/T	C
chr7_15.044078c	chromosome_7	15044078	C	C/T	C	C/T	C	C	C/T	C	C	C/T	C/T	C	C	C	C/T	C/T	C/T	C/T	C/T	C	C	C	C/T	C	C/T	C	C	C/T	C	C	C/T	C/T	C	C	C/T	C	C/T	C	C/T	C	C/T	C	C	C/T	C	C	C/T
chr7_15.083224	chromosome_7	15083224	C	A/C	C	A/C	C	C	A/C	C	C	A/C	A/C	C	C	C	A/C	A/C	A/C	A/C	A/C	C	C	C	A/C	C	A/C	C	C	A/C	C	C	A/C	A/C	C	A/C	A/C	C	A/C	C	A/C	C	A/C	C	C	A/C	C	C	A/C
chr7_15.169627	chromosome_7	15169627	G	A/G	A/G	A/G	A	A/G	A/G	A/G	A/G	A/G	G	A	A/G	A/G	G	G	G	G	A/G	A	A/G	A	A/G	A/G	G	A	A	A/G	A	A	G	A/G	A	G	G	A/G	G	A	G	A	A/G	A/G	A/G	G	A/G	A	A/G
chr7_15.199669	chromosome_7	15199669	C	C	C/G	C	C	C/G	C	C/G	C/G	C	C/G	C	C/G	C/G	C/G	C/G	C/G	C/G	C	C	C/G	C	C	C/G	C/G	C	C	C	C	C	C/G	C	C	C/G	C/G	C/G	C/G	C	C/G	C	C	C/G	C/G	C/G	C/G	C	C
chr7_15.370485c	chromosome_7	15370485	C	C	A/C	C	C	A/C	C	A/C	A/C	C	A/C	C	A/C	A/C	A/C	A/C	A/C	A/C	C	C	A/C	C	C	A/C	A/C	C	C	C	C	C	A/C	C	C	A/C	A/C	A/C	A/C	C	A/C	C	C	A/C	A/C	A/C	A/C	C	C
chr7_15.395736c	chromosome_7	15395736	T	C/T	T	C/T	T	T	C/T	T	T	C/T	C/T	T	T	T	C/T	C/T	C/T	C/T	C/T	T	T	T	C/T	T	C/T	T	T	C/T	T	T	C/T	C/T	T	C/T	C/T	T	C/T	T	C/T	T	C/T	T	T	C/T	T	T	C/T
chr7_15.630095	chromosome_7	15630095	T	C/T	T	T	C/T	C/T	T	C/T	C/T	T	T	C/T	C/T	C/T	T	T	T	T	T	C/T	C/T	C/T	T	C/T	T	C/T	C/T	T	C/T	C/T	T	T	C/T	T	T	C/T	T	C/T	T	C/T	T	C/T	C/T	T	C/T	C/T	T
chr7_15.630106	chromosome_7	15630106	C	A/C	C	A/C	C	C	A/C	C	C	A/C	A/C	C	C	C	A/C	A/C	A/C	A/C	A/C	C	C	C	A/C	C	A/C	C	C	A/C	C	C	A/C	A/C	C	A/C	A/C	C	A/C	C	A/C	C	A/C	C	C	A/C	C	C	A/C
chr7_15.865401	chromosome_7	15865401	C	C/T	C	C	C/T	C/T	C	C/T	C/T	C	C	C/T	C/T	C/T	C	C	C	C	C	C/T	C/T	T	C	C/T	C	C/T	C/T	C	C/T	C	C	C	C/T	C	C	C/T	C	C/T	C	C/T	C	C/T	C/T	C	C/T	C/T	C
chr7_15.86556c	chromosome_7	15865560	C	C/T	C	C/T	C	C	C/T	C	C	C/T	C/T	C	C	C	C/T	C/T	C/T	C/T	C/T	C	C	C	T	C	C/T	C	C	C/T	C	C/T	C/T	C/T	C	C/T	C/T	C	C/T	C	C/T	C	C/T	C	C	C/T	C	C	C/T
chr7_16.247829c	chromosome_7	16247829	A	A/G	A	A/G	A	A	A/G	A	A	A/G	A/G	A	A	A	G	A/G	A/G	A	A/G	A	A	A	A/G	A	A/G	A	A	A/G	A	A/G	A/G	A/G	A	A/G	A/G	A	A/G	A	A/G	A	A/G	A	A	A/G	A	A	A/G
chr7_16.480821	chromosome_7	16480821	C	-	G/-	G/-	G/-	-	G/-	-	-	G/-	-	G/-	-	-	-	-	-	-	G/-	G/-	-	G/-	G/-	-	-	?	G/-	G/-	G/-	G/-	-	G/-	G/-	-	-	-	-	-	-	G/-	G/-	-	-	-	-	G/-	G/-
chr7_16.480824	chromosome_7	16480824	A	G	A/G	A/G	A/G	G	A/G	G	G	A/G	G	A/G	G	G	G	G	G	G	A/G	?	G	A/G	A/G	G	G	A/G	A/G	A/G	A/G	A/G	G	A/G	A/G	G	G	G	G	G	G	A/G	A/G	G	G	G	G	A/G	A/G
chr7_16.480836	chromosome_7	16480836	T	C/T	T	C/T	T	T	C/T	T	T	C/T	C/T	T	T	T	C/T	C/T	C/T	T	C/T	T	T	T	C/T	T	C/T	T	T	C/T	T	C/T	C/T	C/T	T	C/T	C/T	T	C/T	T	C/T	T	C/T	T	T	C/T	T	T	C/T
chr7_16.540325	chromosome_7	16540325	C	C/T	C	C/T	C	C	C/T	C	C	C/T	C/T	C	C	C	C/T	C/T	C/T	C	C/T	C	C	C	C/T	C	C/T	C	C	C/T	C	C/T	C/T	C/T	C	C/T	C/T	C	C/T	C	C/T	C	C/T	C	C	C/T	C	C	C/T
chr7_16.540347	chromosome_7	16540347	G	G/T	G	G	G/T	G/T	G	G/T	G/T	G	G	G/T	G	G/T	G	G	G	G	G	G/T	G/T	G/T	G/T	G/T	G	G/T	G/T	G	G/T	G/T	G	G	G/T	G/T	G	G/T	G	G/T	G	G/T	G	G/T	G/T	G	G/T	G/T	G
chr7_16.672862	chromosome_7	16672862	C	C	C/T	C	C	C/T	C	C/T	C/T	C	C/T	C	C/T	C/T	C/T	C/T	C/T	C/T	C	C	C/T	C	C	C/T	C/T	C	C	C	C	C	C/T	C	C	C/T	C/T	C/T	C/T	C/T	C/T	C	C	C/T	T	C/T	C/T	C	C
chr7_16.690213	chromosome_7	16690213	C	A/T	T	A/T	T	T	A/T	T	T	A/T	A/T	T	T	T	A/T	A/T	A/T	T	A/T	T	T	T	A/T	T	A/T	T	T	A/T	T	A/T	A/T	A/T	T	A/T	A/T	T	A/T	T	A/T	T	A/T	T	T	A/T	T	T	A/T
chr7_16.759927c	chromosome_7	16759927	G	G	G/T	G	G	G/T	G	G/T	G/T	G	G/T	G	G/T	G/T	G/T	G/T	G/T	G/T	G	G	G/T	G	G	G/T	G/T	G	G	G	G	G	G/T	G	G	G/T	G/T	G/T	G/T	G/T	G/T	G	G	G/T	G/T	G/T	G/T	G	G
chr7_16.760018c	chromosome_7	16760018	A	T	A/T	T	T	A/T	T	A/T	A/T	T	A/T	T	A/T	A/T	A/T	A/T	A/T	A/T	T	T	A/T	T	T	A/T	A/T	T	T	T	T	T	A/T	T	T	A/T	A/T	A/T	A/T	A/T	A/T	T	T	A/T	A/T	A/T	A/T	T	T
chr7_16.760041c	chromosome_7	16760041	C	C	C/T	C	C	C/T	C	C/T	C/T	C	C/T	C	C/T	C/T	C/T	C/T	C/T	C/T	C	C	C/T	C	C	C/T	C/T	C	C	C	C	C	C/T	C	C	C/T	C/T	C/T	C/T	C/T	C/T	C	C	C/T	C/T	C/T	C/T	C	C
chr7_17.450917	chromosome_7	17450917	C	C/G	C	C/G	C	C	C/G	C	C	C/G	C/G	C/G	C	C	C/G	C/G	C/G	C	C/G	C	C	C	C/G	C	C/G	C	C	C/G	C	C/G	C/G	C/G	C	C/G	C/G	C	C/G	C	C/G	C	C/G	C	C	C/G	C	C	C/G
chr7_17.450961c	chromosome_7	17450961	T	C	C/T	C/T	C/T	C	C/T	C	C	C/T	C	C/T	C	C	C	C	C	C	C/T	C/T	C	C/T	C/T	C	C	C/T	C/T	C/T	C/T	C/T	C	C/T	C/T	C	C	C	C	C	C	C/T	C/T	C	C	C	C	C/T	C/T
chr7_17.479367c	chromosome_7	17479367	T	C	C/T	C	C	C/T	C	C/T	C/T	C	C/T	C	C/T	C/T	C/T	C/T	C/T	C/T	C	C	C/T	C	C	C/T	C/T	C	C	C	C	C	C/T	C	C	C/T	C/T	C/T	C/T	C/T	C/T	C	C	C/T	C/T	C/T	C/T	C	C
chr7_17.479411	chromosome_7	17479411	G	G	A/G	A/G	A/G	G	A/G	G	G	A/G	G	A/G	G	G	G	G	G	G	A/G	A/G	G	A/G	A/G	G	G	A	A/G	A/G	A/G	A/G	G	A/G	A/G	G	G	G	G	G	G	A/G	A/G	G	G	G	G	A/G	A/G
chr7_17.47942	chromosome_7	17479420	G	C/G	C/G	C/G	C	C/G	C/G	C/G	C/G	C/G	G	C/G	C/G	C/G	G	G	G	C/G	C/G	C	C/G	C	C/G	C/G	G	C	C	C/G	C	C/G	G	C/G	C	G	G	G	G	C/G	G	C	C/G	C/G	C/G	G	C/G	C	C/G
chr7_17.610816	chromosome_7	17610816	A	C	C/T	C	C	C/T	C	C/T	C/T	C	C/T	C	C/T	C/T	C/T	C/T	C/T	C/T	C	C	C/T	C	C	C/T	C/T	C	C	C	C	C	C/T	C	C	C/T	C/T	C/T	C/T	C/T	C/T	C	C	C/T	T	C/T	C/T	C	C
chr7_17.611871	chromosome_7	17611871	G	G	G/-	G/-	G/-	G	G/-	G	G	G/-	G	G/-	G	G	G	G	G	G	G/-	G/-	G	G/-	G/-	G	G	G/-	G/-	G/-	G/-	G/-	G	G/-	G/-	G	G	G	G	G	G	G/-	G/-	G	G	G	G	G/-	-
chr7_17.773514	chromosome_7	17773514	G	G/T	G/T	G	G/T	T	G	T	T	G	G/T	G	T	T	G/T	G/T	G/T	T	G	G/T	T	G/T	G	T	G/T	G/T	G/T	G	G/T	G	G/T	G	G/T	G/T	G/T	G/T	G/T	T	G/T	G/T	G	T	T	G/T	T	G/T	G
chr7_17.773561	chromosome_7	17773561	T	G/T	T	T	G/T	G/T	T	G/T	G/T	T	T	T	G/T	G/T	T	T	T	G/T	T	G/T	G/T	G/T	T	G/T	T	G/T	G/T	T	G/T	T	T	T	G/T	T	T	T	T	G/T	T	G/T	T	G/T	G/T	T	G/T	G/T	T
chr7_17.773696	chromosome_7	17773696	G	G	A/G	A/G	A/G	G	A/G	G	G	A/G	G	A/G	G	G	G	G	G	G	A/G	A/G	G	A/G	A/G	G	G	A/G	A/G	A/G	A/G	A/G	G	A/G	A/G	G	G	G	G	G	G	A/G	A/G	G	G	G	G	A/G	A/G
chr7_17.901675	chromosome_7	17901675	A	C/T	C	C	C/T	C/T	C	C/T	C/T	C	C	C	C/T	C/T	C	C	C	C/T	C	C/T	C/T	C/T	C	C/T	C	C/T	C/T	C	C/T	C	C	C	C/T	C	C	C	C	C/T	C	C/T	C	C/T	C/T	C	C/T	C/T	C
chr7_18.141394	chromosome_7	18141394	C	C/G	C	C/G	C/G	C	C/G	C	C	C/G	C/G	C/G	C	C	C/G	C/G	C/G	C	C/G	C	C	C	C/G	C	C/G	C	C	C/G	C	C/G	G	C/G	C	C/G	C/G	C/G	C/G	C	C/G	C	C/G	C	C	C/G	C	C	C/G
chr7_18.207597	chromosome_7	18207597	C	C	C/G	C/G	C/G	C	C/G	C	C	C/G	C	C/G	C	C	C	C	C	C	C/G	G	C	C/G	C/G	C	C	G	C/G	C/G	G	C/G	C	C/G	G	C	C	C	C	C	C	C/G	C/G	C	C	C	C	G	C/G
chr7_18.376963	chromosome_7	18376963	A	A	A/T	A/T	A/T	A	A/T	A	A	A/T	A	A/T	A	A	A	A	A	A	A/T	A/T	A	A/T	A/T	A	A	A/T	A/T	A/T	A/T	A/T	A	A/T	A/T	A	A	A	A	A	A	A/T	A/T	A	A	A	A	A/T	A/T
chr7_18.415494	chromosome_7	18415494	C	C/T	C	T	C/T	C	C/T	C	C	C/T	C/T	C/T	C	C	C/T	T	C/T	C	C/T	C	C	C	C/T	C	C/T	C	C	C/T	C	C/T	C/T	C/T	C	C/T	C/T	C/T	T	C	C/T	C	C/T	C	C	C/T	C	C	C/T
chr7_18.415579	chromosome_7	18415579	T	C/G	C	G	C/G	C	C/G	C	C	C/G	C/G	C/G	C	C	C/G	G	C/G	C	C/G	C	C	C	C/G	C	C/G	C	C	G	C	C/G	C/G	C/G	C	C/G	C/G	C/G	G	C	C/G	C	C/G	C	C	C/G	C	C	C/G
chr7_18.415693	chromosome_7	18415693	G	G/T	G	G/T	G/T	G	G/T	G	G	G/T	G/T	G/T	G	G	G/T	G/T	G/T	G	G/T	G	G	G	T	G	G/T	G	G	G/T	G	G/T	G/T	G/T	G	G/T	G/T	G/T	G/T	G	G/T	G	G/T	G	G	G/T	G	G	G/T
chr7_18.467426	chromosome_7	18467426	C	C	C/T	C/T	C/T	C	C/T	C	C	C/T	C	C/T	C	C	C	C	C	C	C/T	C/T	C	C/T	C/T	C	C	C/T	C/T	C/T	C/T	C/T	C	C/T	C/T	C	C	C	C	C	C	C/T	C/T	C	C	C	C	C/T	C/T
chr7_18.472244	chromosome_7	18472244	G	G/T	G	G/T	G/T	G	G/T	G	G	G/T	G/T	G/T	G	G	G/T	G/T	G/T	G	G/T	G	G	G	G/T	G	G/T	G	G	G/T	G	G/T	G/T	G/T	G	G/T	T	G/T	G/T	G	G/T	G	G/T	G	G	G	G	G	G
chr7_18.627984	chromosome_7	18627984	C	C	C/T	C	C	C/T	C	C/T	C/T	C	C/T	C	C/T	C/T	C/T	C/T	C/T	C/T	C	C	C/T	C	C	C/T	C/T	C	C	C	C	C	C/T	C	C	C/T	C/T	C/T	C/T	C/T	C/T	C	C	C/T	C/T	C/T	C/T	C	C
chr7_18.628064	chromosome_7	18628064	A	G	A/G	G	G	A/G	G	A/G	A/G	G	A/G	G	A/G	A/G	A/G	A/G	A/G	A/G	G	G	A/G	G	G	A/G	A/G	G	G	G	G	G	A/G	G	G	A/G	A/G	A/G	A/G	A/G	A/G	G	G	A/G	A/G	A/G	A/G	G	G
chr7_18.633285	chromosome_7	18633285	T	T	A/T	T	T	A/T	T	A/T	A/T	T	A/T	T	A/T	A/T	A/T	A/T	A/T	A/T	T	T	A/T	T	T	A/T	A/T	T	T	T	T	T	A/T	T	T	A/T	A/T	A/T	A/T	A/T	A/T	T	T	A/T	A/T	A/T	A/T	T	T
chr7_18.667305c	chromosome_7	18667305	C	C	A/C	C	C	A/C	C	A/C	A/C	C	A/C	C	A/C	A/C	A/C	A/C	A/C	A/C	C	C	A/C	C	C	A/C	A/C	C	C	C	C	C	A/C	C	C	A/C	A/C	A/C	A/C	A/C	A/C	C	C	A/C	A/C	A/C	A/C	C	C
chr7_18.71384	chromosome_7	18713840	T	T	A/T	T	T	A/T	T	A/T	A/T	T	A/T	T	A/T	A/T	A/T	A/T	A/T	A/T	T	T	A/T	T	T	A/T	A/T	T	T	T	T	T	A/T	T	T	A/T	A/T	A/T	A/T	A/T	A/T	T	T	A/T	A/T	A/T	A/T	T	T
chr7_18.971362	chromosome_7	18971362	G	G	A/G	G	G	A/G	A/G	A/G	G	G	A/G	G	A/G	A/G	A/G	A/G	A/G	A/G	G	G	A/G	G	G	A/G	A/G	G	G	G	G	G	A/G	G	G	A/G	A/G	A/G	A/G	A/G	A/G	G	G	A/G	A/G	A/G	A/G	G	G
chr7_18.971407	chromosome_7	18971407	C	C/T	C	C/T	C/T	C	C/T	C	C	C/T	C/T	C/T	C	C	C/T	C/T	C/T	C	C/T	C	C	C	C/T	C	C/T	C	C	C/T	C	C/T	C/T	T	C	C/T	C/T	C/T	C/T	C	C/T	C	C/T	C	C	C	C	C	C
chr7_19.300534c	chromosome_7	19300534	A	G/T	G	G	G	G/T	G	G/T	G/T	G	G/T	G	G/T	G/T	G/T	G/T	G	G	G/T	G/T	G/T	G	G/T	G/T	G	G/T	G/T	G/T	G/T	G/T	G	G	G/T	G	G	G/T	G/T	G	G/T	G	G	G/T	G	G	G/T	G/T	G/T
chr7_19.300555c	chromosome_7	19300555	C	C/T	T	T	T	C/T	T	C/T	C/T	T	C/T	T	C/T	C/T	C/T	C/T	T	T	C/T	C/T	C/T	T	C/T	C/T	T	C/T	C/T	C/T	C/T	C/T	T	T	C/T	T	T	C/T	C/T	T	C/T	T	T	C/T	T	T	C/T	C/T	C/T
chr7_19.300561c	chromosome_7	19300561	G	A/G	G	G	G	A/G	G	A/G	A/G	G	A/G	G	A/G	A/G	A/G	A/G	G	G	A/G	A/G	A/G	G	A/G	A/G	G	A/G	A/G	A/G	A/G	A/G	G	G	A/G	G	G	A/G	A/G	G	A/G	G	G	A/G	G	G	A/G	A/G	A/G
chr7_19.300581c	chromosome_7	19300581	C	C/T	C	C	C	C/T	C	C/T	C/T	C	C/T	C	C/T	C/T	C/T	C/T	C	C	C/T	C/T	C/T	C	C/T	C/T	C	C/T	C/T	C/T	C/T	C/T	C	C	C/T	C	C	C/T	C/T	C	C/T	C	C	C/T	C	C	C/T	C/T	C/T
chr7_19.300596c	chromosome_7	19300596	G	C/G	G	G	G	C/G	G	C/G	C/G	G	C/G	G	C/G	C/G	C/G	C/G	G	G	C/G	C/G	C/G	G	C/G	C/G	G	C/G	C/G	C/G	C/G	C/G	G	G	C/G	G	G	C/G	C/G	G	C/G	G	G	C/G	G	G	C/G	C/G	C/G
chr7_19.312222c	chromosome_7	19312222	T	C/T	C/T	C	C	T	C/T	T	C/T	C	C/T	C	T	T	C/T	C/T	C/T	T	C	C/T	T	C/T	C	T	C/T	C/T	C/T	C	C/T	C	C/T	C	C/T	C/T	C/T	C/T	C/T	T	C/T	C/T	C	T	T	T	T	C/T	C/T
chr7_19.373724c	chromosome_7	19373724	C	T	C/T	T	T	C/T	?	C/T	T	T	C/T	T	C/T	C/T	C/T	C/T	C/T	C/T	T	T	C/T	T	T	C/T	C/T	T	T	T	T	T	C/T	T	T	C/T	C/T	C/T	C/T	C/T	C/T	T	T	C/T	C/T	C/T	C/T	T	T
chr7_19.373763	chromosome_7	19373763	T	C	C/T	C	C	C/T	?	C/T	C	C	C/T	C	C/T	C/T	C/T	C/T	?	C/T	C	C	C/T	C	C	C/T	C/T	C	C	C	C	C	C/T	C	C	C/T	C/T	C/T	C/T	?	C/T	C	C	C/T	C/T	C/T	C/T	C	C
chr7_19.383104	chromosome_7	19383104	T	A/T	A/T	A/T	A/T	A/T	A	A/T	T	A/T	A	A/T	A/T	A/T	A	A	A	A/T	A/T	T	A/T	T	A/T	A/T	A	T	T	A/T	T	A/T	A	A/T	T	A	A	A	A	A/T	A	T	A/T	A/T	A/T	A/T	A/T	T	T
chr7_19.396709c	chromosome_7	19396709	G	T	G/T	T	T	G/T	G/T	G/T	T	T	G/T	T	G/T	G/T	G/T	G/T	G/T	G/T	T	T	G/T	T	T	G/T	G/T	T	T	T	T	T	G/T	T	T	G/T	G/T	G/T	G/T	G/T	G/T	T	T	G/T	G/T	G/T	G/T	T	T
chr7_19.396733c	chromosome_7	19396733	G	A	A/G	A	A	A/G	A/G	A/G	A	A	A/G	A	A/G	A/G	A/G	A/G	A/G	A/G	A	A	A/G	A	A	A/G	A/G	A	A	A	A	A	A/G	A	A	A/G	A/G	A/G	A/G	A/G	A/G	A	A	A/G	A/G	A/G	A/G	A	A
chr7_19.414384c	chromosome_7	19414384	T	C	C/T	C	C	C/T	C/T	C/T	C	C	C/T	C	C/T	C/T	C/T	C/T	C/T	C/T	C	C	C/T	C	C	C/T	C/T	C	C	C	C	C	C/T	C	C	C/T	C/T	C/T	C/T	C/T	C/T	C	C	C/T	C/T	C/T	C/T	C	C
chr7_19.443674c	chromosome_7	19443674	G	C	C/G	C	C	C/G	C/G	C/G	C	C	C/G	C	C/G	C/G	C/G	C/G	C/G	C/G	C	C	C/G	C	C	C/G	C/G	C	C	C	C	C	C/G	C	C	C/G	C/G	C/G	C/G	C/G	C/G	C	C	C/G	C/G	C/G	C/G	C	C
chr7_19.443696c	chromosome_7	19443696	A	T	A/T	T	T	A/T	A/T	A/T	T	T	A/T	T	A/T	A/T	A/T	A/T	A/T	A/T	T	T	A/T	T	T	A/T	A/T	T	T	T	T	T	A/T	T	T	A/T	A/T	A/T	A/T	A/T	A/T	T	T	A/T	A/T	A/T	A/T	T	T
chr7_19.533588	chromosome_7	19533588	C	C	C/T	C/T	C/T	C	C	C	C/T	C/T	C	C/T	C	C	C	C	C	C	C/T	C/T	C	C/T	T	C	C	C/T	C/T	C/T	C/T	C/T	C	C/T	C/T	C	C	C	C	C	C	C/T	T	C	C	C	C	C/T	C/T
chr7_19.5336	chromosome_7	19533600	T	T	C/T	T	T	C/T	C/T	C/T	T	T	C/T	T	C/T	C/T	C/T	C/T	C/T	C/T	T	T	C/T	T	T	C/T	C/T	T	T	T	T	T	C/T	T	T	C/T	C/T	C/T	C/T	C/T	C/T	T	T	C/T	C/T	C/T	C/T	T	T
chr7_19.741362c	chromosome_7	19741362	G	A	A/G	A	A	A/G	A/G	A/G	A	A	A/G	A	A/G	A/G	A/G	A/G	A/G	A/G	A	A	A/G	A	A	A/G	A/G	A	A	A	A	A	A/G	A	A	A/G	A/G	A/G	A/G	A/G	A/G	A	A	A/G	A/G	A/G	A/G	A	A
chr7_19.741411c	chromosome_7	19741411	A	G	A/G	G	G	A/G	A/G	A/G	G	G	A/G	G	A/G	A/G	A/G	A/G	A/G	A/G	G	G	A/G	G	G	A/G	A/G	G	G	G	G	G	A/G	G	G	A/G	A/G	A/G	A/G	A/G	A/G	G	G	A/G	A/G	A/G	A/G	G	G
chr7_19.939297c	chromosome_7	19939297	G	G	A/G	G	G	A/G	A/G	A/G	G	G	A/G	G	A/G	A/G	A/G	A/G	A/G	A/G	G	G	A/G	G	G	A/G	A/G	G	G	G	G	G	A/G	G	G	A/G	A/G	A/G	A/G	A/G	A/G	G	G	A/G	A/G	A/G	A/G	G	G
chr7_19.939473c	chromosome_7	19939473	C	C	C/-	C	C	C/-	C/-	C/-	C	C	C/-	C	C/-	C/-	C/-	C/-	C/-	C/-	C	C	C/-	C	C	C/-	C/-	C	C	C	C	C	C/-	C	C	C/-	C/-	C/-	C/-	C/-	C/-	C	C	C/-	C/-	C/-	C/-	C	C
chr7_2.241421	chromosome_7	2241421	C	C	C/T	C	C	C	C	C/T	C/T	C	C	C	C/T	C	C/T	C	C/T	C/T	C	C	C/T	C	C	C/T	C/T	C/T	C	C	C	C/T	C/T	C	C	C	C/T	C/T	C/T	C	C/T	C/T	C/T	C/T	C/T	C/T	C/T	C	C
chr7_2.370299	chromosome_7	2370299	G	G	A/G	A/G	A/G	A	A/G	G	G	A/G	A/G	A/G	G	A/G	G	A/G	G	G	A/G	A/G	A/G	A/G	A	G	G	G	A	A/G	A/G	G	G	A/G	A/G	A/G	G	G	G	A/G	G	G	G	G	G	G	G	A/G	A/G
chr7_2.574998	chromosome_7	2574998	T	A/T	T	T	T	A/T	T	T	T	A/T	T	T	A/T	A/T	A/T	A/T	T	T	A/T	A/T	T	T	A/T	A	T	A/T	T	A/T	T	A/T	T	T	T	T	T	A/T	T	T	A/T	A/T	T	A/T	A/T	T	T	A/T	A
chr7_20.086723	chromosome_7	20086723	C	C/G	C	C/G	C/G	C	C/G	C	C	C/G	C/G	C/G	C	C	C/G	C/G	C/G	C	C/G	C	C	C	C/G	C	C/G	C	C	C/G	C	C/G	C/G	C/G	C	G	C/G	C/G	G	C	C/G	C	C/G	C	C	C	C	C	C
chr7_20.645228c	chromosome_7	20645228	C	A	A/C	A	A	A/C	A/C	A/C	A	A	A/C	A	A/C	A/C	A/C	A/C	A/C	A/C	A	A	A/C	A	A	A/C	A/C	A	A	A	A	A	A/C	A	A	A/C	A/C	A/C	A/C	A/C	A/C	A	A	A/C	A/C	A/C	A/C	A	A
chr7_20.645311c	chromosome_7	20645311	T	A/T	T	A/T	A/T	T	A/T	T	T	A/T	A/T	A/T	T	T	A/T	A/T	A/T	T	A/T	T	T	T	A/T	T	A/T	T	T	A/T	T	A/T	A/T	A/T	T	A/T	A/T	A/T	A/T	T	A/T	T	A/T	T	T	T	T	T	T
chr7_20.649751c	chromosome_7	20649751	A	A	A/C	A	A	A/C	A/C	A/C	A	A	A/C	A	A/C	A/C	A/C	A/C	A/C	C	A	A	A/C	A	A	A/C	A/C	A	A	A	A	A	A/C	A	A	A/C	A/C	A/C	A/C	C	A/C	A	A	A/C	A/C	A/C	A/C	A	A
chr7_20.649892c	chromosome_7	20649892	T	T	C/T	C/T	C/T	T	T	T	C/T	C/T	T	C/T	T	T	T	T	T	T	C/T	C/T	T	C/T	C/T	T	T	C/T	C/T	C/T	C/T	C/T	T	C/T	C/T	T	T	T	T	T	T	C/T	C/T	T	T	T	T	C/T	C/T
chr7_20.737535	chromosome_7	20737535	T	T	C/T	T	T	C/T	?	C/T	T	T	C/T	T	C/T	C/T	C/T	C/T	C/T	C/T	T	T	C/T	T	T	C/T	C/T	T	T	T	T	T	C/T	T	T	C/T	C	C/T	C/T	C/T	C/T	T	T	C/T	C/T	C/T	C/T	T	T
chr7_20.786106	chromosome_7	20786106	A	A/G	A	A/G	A/G	A	A/G	A	A	A/G	A/G	A/G	A	A	A/G	A/G	A/G	A	A/G	A	A	A	A/G	A	A/G	A	A	A/G	A	A/G	A/G	A/G	A	A/G	A/G	A/G	A/G	A	A/G	A	A/G	A	A	A	A	A	A
chr7_20.786202	chromosome_7	20786202	A	A	A/G	A	A	A/G	A/G	A/G	A	A	A/G	A	A/G	A/G	A/G	A/G	A/G	A/G	A	A	A/G	A	A	A/G	A/G	A	A	A	A	A	A/G	A	A	A/G	G	A/G	A/G	A/G	A/G	A	A	A/G	A/G	A/G	G	A	A
chr7_20.804926	chromosome_7	20804926	A	A/G	A	A	A	A/G	A	A/G	A/G	A	A	A	A/G	A/G	A	A	A	A/G	A	A/G	A/G	A/G	A	A/G	A	A/G	A/G	A	A/G	A	A	A	A/G	A	A	A	A	A/G	A	A/G	A	A/G	A/G	A/G	A/G	A/G	A/G
chr7_20.904278	chromosome_7	20904278	C	C	A/C	C	C	A/C	A/C	A/C	C	C	A/C	C	A/C	A/C	A/C	A/C	A/C	A/C	C	C	A/C	C	C	A/C	A/C	C	C	C	C	C	A/C	C	C	A/C	A/C	A/C	A/C	--	A/C	C	C	A/C	A/C	A/C	A/C	C	C
chr7_20.942885	chromosome_7	20942885	T	T/-	T	T/-	T/-	T	T/-	T	T	T/-	T/-	T/-	T	T	T/-	T/-	T/-	T	T/-	T	T	T	T/-	T	T/-	T	T	T/-	T	T/-	T/-	T/-	T	T/-	T/-	T/-	T/-	T	T/-	T	T/-	T	T	T	T	T	T
chr7_20.942895	chromosome_7	20942895	A	A	A/G	A	A	A/G	A/G	A/G	A	A	A/G	A	A/G	A/G	A/G	A/G	A/G	A/G	A	A	A/G	A	A	A/G	A/G	A	A	A	A	A	A/G	A	A	A/G	A/G	A/G	G	A/G	A/G	A	A	G	A/G	A/G	A/G	A	A
chr7_21.068143	chromosome_7	21068143	C	C/T	C	C	C	C/T	C	C/T	C/T	C	C	C	C/T	C/T	C	C	C	C/T	C	C/T	C/T	C/T	C	C/T	C	C/T	C/T	C	C/T	C	C	C	C/T	C	C	C	C	C/T	C	C/T	C	C/T	C/T	C/T	C/T	C/T	C/T
chr7_21.068173	chromosome_7	21068173	T	C/T	T	T	T	C/T	T	C/T	C/T	T	T	T	C/T	C/T	T	T	T	C/T	T	C/T	C/T	C/T	T	C/T	T	C/T	C/T	T	C/T	T	T	T	C/T	T	T	T	T	C/T	T	C/T	T	C/T	C/T	C/T	C/T	C/T	C/T
chr7_21.162281	chromosome_7	21162281	G	G	C/G	G	G	C/G	C/G	C/G	G	G	C/G	G	C/G	C/G	C/G	C/G	C/G	C/G	G	G	C/G	G	G	C/G	G	G	G	G	G	G	C/G	G	G	C/G	C/G	C/G	C/G	C/G	C/G	G	G	C/G	C/G	C/G	C/G	G	G
chr7_21.162359	chromosome_7	21162359	C	T	C/T	C/T	C/T	T	T	T	C/T	C/T	T	C/T	T	T	T	T	T	T	C/T	C/T	T	C/T	C/T	T	C/T	C/T	C/T	C/T	C/T	C/T	T	C/T	C/T	T	T	T	T	T	T	C/T	C/T	T	T	T	T	C/T	C/T
chr7_21.548604	chromosome_7	21548604	G	A/G	G	A/G	A/G	G	A/G	G	G	A/G	A/G	A/G	G	G	A/G	A/G	A/G	G	A/G	G	G	G	A/G	A/G	A/G	G	G	A/G	G	A/G	A/G	A/G	G	A/G	A/G	A/G	A/G	G	A/G	G	A/G	G	G	G	G	G	G
chr7_21.564253	chromosome_7	21564253	C	C	C/T	C	C	C/T	C/T	C/T	C	C	C/T	C	C/T	C/T	C/T	C/T	C/T	C/T	C	C	C/T	C	C	C/T	C	C	C	C	C	C	C/T	C	C	C/T	C/T	C/T	C/T	C/T	C/T	C	C	C/T	C/T	C	C/T	C	C
chr7_21.564373	chromosome_7	21564373	T	T	C/T	T	T	C/T	C/T	C/T	T	T	C/T	T	C/T	C/T	C/T	C/T	C/T	C/T	T	T	C/T	T	T	C/T	T	T	T	T	T	T	C/T	T	T	C/T	C/T	C/T	C/T	C/T	C/T	T	T	C/T	C/T	T	C/T	T	T
chr7_21.564376	chromosome_7	21564376	G	C/G	G	G	G	C/G	G	C/G	C/G	G	G	G	C/G	C/G	G	G	G	C/G	G	C/G	C/G	C/G	G	G	G	C/G	C/G	G	C/G	G	G	G	C/G	G	G	G	G	C/G	G	C/G	G	C/G	C/G	C/G	C/G	C/G	C/G
chr7_21.606193	chromosome_7	21606193	T	T	C/T	T	T	C/T	C/T	C/T	T	T	C/T	T	C/T	C/T	C/T	C/T	C/T	C/T	T	T	C/T	T	T	C/T	T	T	T	T	T	T	C	T	T	C/T	C	C/T	C	C/T	C/T	T	T	C/T	C/T	T	C/T	T	T
chr7_21.654196	chromosome_7	21654196	T	A/G	G	A/G	A/G	G	G	G	G	A/G	A/G	A/G	G	G	A/G	A/G	A/G	G	A/G	G	G	G	A/G	A/G	A/G	G	G	A/G	G	A/G	A/G	A/G	G	A/G	A/G	A/G	A/G	G	A/G	G	A/G	G	G	G	G	G	G
chr7_21.654243	chromosome_7	21654243	G	C/-	C/-	-	-	C	C	C	C/-	-	C/-	-	C	C	C/-	C/-	C/-	C	-	C/-	C	C/-	-	C/-	-	C/-	C/-	-	C/-	-	C/-	-	C/-	C/-	C/-	C/-	C/-	C	C/-	C/-	-	C	C	C/-	C	C/-	C/-
chr7_21.654273	chromosome_7	21654273	C	C	C/T	C/T	C/T	C	C	C	C/T	C/T	C	C/T	C	C	C	C	C	C	C/T	C/T	C	C/T	C/T	C	C/T	C/T	C/T	C/T	C/T	C/T	C	C/T	C/T	C	C	C	C	C	C	C/T	C/T	C	C	C/T	C	C/T	C/T
chr7_21.726369	chromosome_7	21726369	G	C	C/T	C	C	C/T	C/T	C/T	C	C	C/T	C	C/T	C/T	C/T	C/T	C/T	C/T	C	C	C/T	C	C	C/T	C	C	C	C	C	C	C/T	C	C	C/T	C/T	C/T	C/T	C/T	C/T	C	C	C/T	C/T	C	C/T	C	C
chr7_21.770245	chromosome_7	21770245	A	A/G	A	A	A	A/G	A/G	A/G	A/G	A	A	A	A/G	A/G	A	A	A	A/G	A	A/G	A/G	A/G	A	A	A	A/G	A/G	A	A/G	A	A	A	A/G	A	A	A	A	A/G	A	A/G	A	A/G	A/G	A/G	A/G	A/G	A/G
chr7_21.770321	chromosome_7	21770321	T	C/T	T	T	T	C/T	?	C/T	C/T	T	T	T	C/T	C/T	T	T	T	C/T	T	C/T	C/T	C/T	T	T	T	C/T	C/T	T	C/T	T	T	T	C/T	T	T	T	T	C/T	T	C/T	T	C/T	C/T	C/T	C/T	C/T	C/T
chr7_21.915361	chromosome_7	21915361	C	C/G	C	C/G	C/G	C	C	C	C	C/G	C/G	C/G	C	C	C/G	C/G	C	C	C/G	C	C	C	C/G	C/G	C/G	C	C	C/G	C	C/G	C/G	C/G	C	C/G	C/G	C/G	C/G	C	C/G	C	C/G	C	C	C	C	C	C
chr7_21.915396	chromosome_7	21915396	C	C	C/G	C	C	C/G	C/G	C/G	C	C	C/G	C	C/G	C/G	C/G	C/G	C/G	C/G	C	C	C/G	C	C	C/G	C	C	C	C	C	C	C/G	C	C	C/G	C/G	C/G	C/G	C/G	C/G	C	C	C/G	C/G	C	C/G	C	C
chr7_21.935157	chromosome_7	21935157	G	A	A/G	A/G	A/G	A	A	A	A/G	A/G	A	A/G	A	A	A	A	A	A	A/G	A/G	A	A/G	A/G	A	A/G	A/G	A/G	A/G	A/G	A/G	A	A/G	A/G	A	A	A	A	A	A	A/G	A/G	A	A	A/G	A	A/G	A/G
chr7_21.935196	chromosome_7	21935196	G	A/G	G	A/G	A/G	G	G	G	G	A/G	A/G	A/G	G	G	A/G	A/G	G	G	A/G	G	G	G	A/G	A/G	A/G	G	G	A/G	G	A/G	A/G	A/G	G	A/G	A/G	A/G	A	G	A/G	G	A/G	G	G	G	G	G	G
chr7_22.042996	chromosome_7	22042996	C	C	C/T	C	C	C/T	C/T	C/T	C	C	C/T	C	C/T	C/T	C/T	C/T	C/T	C/T	C	C	C/T	C	C	C/T	C	C	C	C	C	C	C/T	C	C	C/T	C/T	C/T	C/T	C/T	C/T	C	C	C/T	C/T	C	C/T	C	C
chr7_22.043022	chromosome_7	22043022	T	T	G/T	G/T	G/T	T	T	T	G	G/T	T	G/T	T	T	T	T	T	T	G/T	G	T	G/T	G/T	T	G/T	G/T	G/T	G/T	G/T	G/T	T	G/T	G	T	T	T	T	T	T	G/T	G/T	T	T	G	T	G	G
chr7_22.043131	chromosome_7	22043131	C	C	A/C	C	C	A/C	A/C	A/C	C	C	A/C	C	A	A/C	A/C	A/C	A/C	A/C	C	C	A/C	C	C	A/C	C	C	C	C	C	C	A/C	C	C	A/C	A/C	A/C	A/C	A/C	A/C	C	C	A/C	A/C	C	A/C	C	C
chr7_22.043139	chromosome_7	22043139	A	A/-	A	A/-	A/-	A	A	A	A	A/-	A/-	A/-	A	A	A/-	A/-	A	A	A/-	A	A	A	-	A/-	A/-	A	A	A/-	A	A/-	A/-	A/-	A	A/-	A/-	A/-	A/-	A	A/-	A	A/-	A	A	A	A	A	A
chr7_22.043164	chromosome_7	22043164	T	G	G/T	G	G	G/T	G/T	G/T	G	G	G/T	G	T	G/T	G/T	G/T	G/T	G/T	G	G	G/T	G	G	G/T	G	G	G	G	G	G	G/T	G	G	G/T	G/T	G/T	G/T	G/T	G/T	G	G	G/T	G/T	G	G/T	G	G
chr7_22.316197	chromosome_7	22316197	C	C	A/C	C	C	A/C	A/C	A/C	C	C	A/C	C	A/C	A/C	A/C	A/C	A/C	A/C	C	C	A/C	C	C	A/C	C	C	C	C	A/C	C	A/C	C	C	A/C	A/C	A/C	A/C	A/C	A/C	C	C	A/C	A/C	C	A/C	C	C
chr7_22.422036	chromosome_7	22422036	C	C	C/T	C	C	C/T	C/T	C/T	C	C	C/T	C	C/T	C/T	C/T	C/T	C/T	C/T	C	C	C/T	C	C	C/T	C	C	C	C	C/T	C	C/T	C	C	C/T	C/T	C/T	C/T	C/T	C/T	C	C	C/T	C/T	C	C/T	C	C
chr7_22.422059	chromosome_7	22422059	C	A/C	C	C	C	A/C	A/C	A/C	A/C	C	C	C	A/C	A/C	C	C	A/C	A/C	C	A/C	A/C	A/C	C	C	C	A/C	A/C	C	A/C	C	C	C	A/C	C	C	C	C	A/C	C	A/C	C	A/C	A/C	A/C	A/C	A/C	A/C
chr7_22.422141	chromosome_7	22422141	T	T	C/T	T	T	C/T	C/T	C/T	T	T	C/T	T	C/T	C/T	C/T	C/T	C/T	C/T	T	T	C/T	T	T	C/T	T	T	T	T	C/T	T	C/T	T	T	C/T	C/T	C/T	C/T	C/T	C/T	T	T	C/T	C/T	T	C/T	T	T
chr7_22.739119	chromosome_7	22739119	G	G	A/G	G	G	A/G	A/G	A/G	G	G	A/G	G	A/G	A/G	A/G	A/G	A/G	G	G	G	A/G	G	G	A/G	G	G	G	G	A/G	G	A/G	G	G	A/G	A/G	A/G	A/G	A/G	A/G	G	G	A/G	A/G	G	A/G	G	G
chr7_22.840457	chromosome_7	22840457	T	T	C/T	T	T	C/T	C/T	C/T	T	T	C	T	C/T	C/T	C/T	C/T	C/T	T	T	T	C/T	T	T	C/T	T	T	T	T	C/T	T	C/T	T	T	C/T	C/T	C/T	C/T	C/T	C/T	T	T	C/T	C/T	T	C/T	T	T
chr7_23.013171	chromosome_7	23013171	A	G	A/G	A/G	A/G	G	G	G	A/G	A/G	G	A/G	G	G	G	G	G	A/G	A/G	A/G	G	A/G	A/G	G	A/G	A/G	A/G	A/G	G	A/G	G	A/G	A/G	G	G	G	G	G	G	A/G	A/G	G	G	A/G	G	A/G	A/G
chr7_23.013217	chromosome_7	23013217	G	G	G/T	G/T	G/T	G	G	G	G/T	G/T	G	G/T	G	G	G	G	G	G/T	G/T	G/T	G	G/T	G/T	G	G/T	G/T	G/T	G/T	G	G/T	G	G/T	G/T	G	G	G	G	G	G	T	G/T	G	G	G/T	G	G/T	G/T
chr7_23.037789	chromosome_7	23037789	T	-	G/-	G/-	G/-	-	-	-	G/-	G/-	-	G/-	-	-	-	-	-	G/-	G/-	G/-	-	G/-	G/-	-	G/-	G/-	G/-	G/-	-	G/-	-	G/-	G/-	-	-	-	-	-	-	G/-	G/-	-	-	G/-	-	G/-	G/-
chr7_23.206113	chromosome_7	23206113	A	A/T	A	A	A	A/T	A/T	A/T	A/T	A	A	A	A/T	A/T	A	A	A/T	A/T	A	A/T	A/T	A/T	A	A	A	A/T	A/T	A	A/T	A	A	A	A/T	A	A	A	A	A/T	A	A/T	A	A/T	A/T	A/T	A/T	A/T	A/T
chr7_23.206126	chromosome_7	23206126	A	A	A/C	A	A	A/C	A/C	A/C	A	A	A/C	A	A/C	A/C	A/C	A/C	A/C	A	A	A	A/C	A	A	A/C	A	A	A	A	A/C	A	A/C	A	A	A/C	A/C	?	A/C	A/C	A/C	A	A	A/C	A/C	A	A/C	A	A
chr7_23.351973	chromosome_7	23351973	A	A	A/T	A	A	A/T	A/T	A/T	A	A	A/T	A	A/T	A/T	A/T	T	A/T	A	A	A	A/T	A	A	A/T	A	A	A	A	A/T	A	A/T	A	A	A/T	A/T	A/T	A/T	A/T	A/T	A	A	A/T	A/T	A	A/T	A	A/T
chr7_23.440975	chromosome_7	23440975	A	A	A/T	A	A	A/T	A/T	A/T	A	A	A/T	A	A/T	A/T	A/T	A/T	A/T	A	A	A	A/T	A	A	A/T	A	A	A	A	A/T	A	A/T	A	A	A/T	A/T	A/T	A/T	A/T	A/T	A	A	A/T	A/T	A	A/T	A	A/T
chr7_23.489476	chromosome_7	23489476	G	G	A/G	G	G	A/G	A/G	A/G	G	G	A/G	G	A/G	A/G	A/G	A/G	A/G	G	G	G	A/G	G	G	A/G	G	G	G	G	A/G	G	A/G	G	G	A/G	A/G	A/G	A/G	A/G	A/G	G	G	A/G	A/G	G	A/G	G	A/G
chr7_23.602528	chromosome_7	23602528	T	A	A/T	A/T	A/T	A	A	A	A/T	A/T	A	A/T	A	A	A	A	A	A/T	A/T	A/T	A	A/T	A/T	A	A/T	A/T	A/T	A/T	A	A/T	A	A/T	A/T	A	A	A	A	A	A	A/T	A/T	A	A	A/T	A	A/T	A
chr7_4.146431	chromosome_7	4146431	C	C	C/T	C	C	C	C	C/T	C/T	C	C	C	C/T	C	C/T	C	C/T	C/T	C	C	C/T	C	C	C/T	C/T	C/T	C	C	C	C/T	C/T	C	C	C/T	C/T	C/T	C/T	C	C/T	C/T	C/T	C/T	C/T	C/T	C/T	C	C
chr7_4.240779	chromosome_7	4240779	T	T	C/T	T	T	T	T	C/T	C/T	T	T	T	C/T	T	C/T	T	C/T	?	T	T	C/T	T	T	C/T	C/T	C/T	T	T	T	C/T	C/T	T	T	C/T	C/T	C/T	C/T	T	C/T	C/T	C/T	C/T	C/T	C/T	C/T	T	T
chr7_4.24078	chromosome_7	4240780	T	T	A/T	A/T	A/T	A/T	A/T	T	T	A/T	A/T	A	T	A/T	T	A/T	T	T	A/T	A/T	T	A/T	A/T	T	T	T	A/T	?	A/T	T	T	A/T	A/T	T	T	T	T	A/T	T	T	T	T	T	T	T	A/T	A/T
chr7_4.3235	chromosome_7	4323500	T	A	A/T	A	A	A	A	A/T	T	A	A	A	A/T	A	A/T	A	A/T	A/T	A	A	A/T	A	A	A/T	A/T	T	A	A	A	A/T	A/T	A	A	A/T	A/T	A/T	A/T	A	A/T	A/T	A/T	A/T	A/T	A/T	A/T	A	A
chr7_4.587218	chromosome_7	4587218	G	A	A/G	A	A	A	A	A/G	A/G	A	A	A	A/G	A	A/G	A	A/G	A/G	A	A	A/G	A	A	A/G	A/G	A/G	A	A	A	A/G	A/G	A	A	A	A/G	A/G	A/G	A	A/G	A/G	A/G	A/G	A/G	A/G	A/G	A	A
chr7_5.726635	chromosome_7	5726635	G	G/T	G	G	G/T	G	G	G/T	G	G	G	G/T	G	G/T	G	G	G	G	G	G/T	G/T	G/T	G/T	G/T	G	G	G/T	G	G/T	G/T	G/T	G	G/T	G/T	G	G/T	G	G/T	G	G/T	G/T	G/T	G/T	G	G/T	G/T	G
chr7_5.856382	chromosome_7	5856382	G	A	A/-	A	A	A/-	A	A/-	A/-	A	A	A	A/-	A	A/-	A	A/-	A/-	A	A	A/-	A	A	A/-	A/-	A/-	A	A	A	A/-	A/-	A	A	A/-	A/-	A/-	A/-	A	A/-	?	A/-	A/-	A/-	A/-	A/-	A	A
chr7_5.856391	chromosome_7	5856391	A	-	C/-	-	-	C/-	-	C/-	C/-	-	-	-	C/-	-	C/-	-	C/-	C/-	-	-	C/-	-	-	C/-	C/-	C/-	-	-	-	C/-	C/-	-	-	C/-	C/-	C/-	C/-	-	C/-	C/-	C/-	C	C/-	C/-	C/-	-	-
chr7_6.019372	chromosome_7	6019372	G	A/G	G	A/G	A/G	G	G	G	A/G	G	A/G	G	G	A/G	G	G	A/G	A/G	G	G	G	A/G	A/G	G	A/G	A/G	A/G	A/G	G	A/G	A/G	A/G	G	G	A/G	G	G	A/G	A/G	G	G	G	A/G	A/G	G	A/G	A/G
chr7_6.019389	chromosome_7	6019389	C	A/C	C	C	A/C	C	C	A/C	C	C	C	A/C	C	A/C	C	C	C	C	C	A/C	A/C	A/C	A/C	A/C	C	C	A/C	C	A/C	A/C	A/C	C	A/C	A/C	C	A/C	C	A/C	C	A/C	A/C	A/C	A/C	C	A/C	A/C	C
chr7_6.019394	chromosome_7	6019394	T	A/T	T	T	A/T	T	T	A/T	T	T	T	A/T	T	A/T	T	T	T	T	T	A/T	A/T	A/T	A/T	A/T	T	T	A/T	T	A/T	A/T	A/T	T	A/T	A/T	T	A/T	T	A/T	T	A/T	A/T	A/T	A/T	T	A/T	A/T	T
chr7_6.019419	chromosome_7	6019419	A	A/C	C	A/C	A/C	C	?	C	A/C	C	A/C	C	C	A/C	C	C	A/C	A/C	C	C	C	A/C	A/C	C	A/C	A/C	A/C	A/C	C	A/C	A/C	A	C	C	A/C	C	C	A/C	A/C	C	C	C	A/C	A/C	C	A/C	A/C
chr7_6.373067	chromosome_7	6373067	A	A/G	A	A	A/G	A	A	A/G	A/G	A	A	A/G	A	A/G	A	A	A	A	A	A/G	A/G	A/G	A/G	A/G	A	A	A/G	A	A/G	A/G	A/G	A	A/G	A/G	A	A/G	A	A/G	A	A/G	A	A/G	A/G	A	A/G	A/G	A
chr7_6.924247	chromosome_7	6924247	C	-	C/-	C/-	C/-	-	C/-	-	-	C/-	C/-	C/-	-	C/-	-	C/-	-	-	C/-	C/-	-	C/-	C/-	-	-	-	C/-	C/-	C/-	-	-	C/-	C/-	-	-	-	-	C/-	-	-	C/-	-	-	-	-	C/-	C/-
chr7_6.924305	chromosome_7	6924305	A	A	A/G	A/G	A/G	A	A/G	A	A	A/G	A/G	A/G	A	A/G	A	A/G	A	A	A/G	A/G	A	A/G	A/G	A	A	A	G	A/G	A/G	A	A	A/G	A/G	A	A	A	A	A/G	A	A	A/G	A	A	A	A	A/G	A/G
chr7_7.526217	chromosome_7	7526217	T	A/T	T	A/T	T	A/T	A/T	T	T	A/T	A/T	T	A/T	T	A/T	A/T	A/T	A/T	A/T	T	T	T	T	T	A/T	A/T	T	A/T	T	T	T	A/T	T	T	A/T	T	A/T	T	A/T	T	A/T	T	T	A/T	T	T	A/T
chr7_7.52622	chromosome_7	7526220	A	C/G	C	C	C/G	C	C	C/G	C/G	C	C	C/G	C	C/G	C	C	C	C	C	C/G	C/G	C/G	C/G	C/G	C	C	C/G	C	C/G	C/G	C/G	C	C/G	C/G	C	C/G	C	C/G	C	C/G	C	C/G	C/G	C	C/G	C/G	C
chr7_7.531744	chromosome_7	7531744	G	C	C/G	C	C	C/G	C	C/G	C/G	C	C	C	C/G	C	C/G	C	C/G	C/G	C	C	C/G	C	C	C/G	C/G	C/G	C	C	C	C/G	C/G	C	C	C/G	C/G	C/G	C/G	C	C/G	C/G	C	C/G	C/G	C/G	C/G	C	C
chr7_7.531798	chromosome_7	7531798	C	C	C/G	C/G	C/G	C	C/G	C	C	?	C/G	?	C	C/G	C	C/G	C	C	C/G	C/G	C	C/G	C/G	C	C	C	C/G	C/G	C/G	C	C	C/G	C/G	C	C	C	C	C/G	C	C	C/G	C	C	C	C	C/G	C/G
chr7_7.996817c	chromosome_7	7996817	C	C/G	C	C/G	C	C	C/G	C	C	C/G	C/G	C	C/G	C	C/G	C/G	C/G	C/G	C/G	C	C	C	C	C	C/G	C/G	C	C/G	C	C	C	C/G	C	C	C/G	C	C/G	C	C/G	C	C/G	C	C	C/G	C	C	G
chr7_8.283597c	chromosome_7	8283597	A	A/G	G	A/G	G	G	A/G	G	G	A/G	A/G	G	A/G	G	A/G	A/G	A/G	A/G	A/G	G	G	G	G	G	A/G	A/G	G	A/G	G	G	G	A/G	G	G	A/G	G	A/G	G	A/G	G	A/G	G	G	A/G	G	G	A/G
chr7_8.768061	chromosome_7	8768061	T	G/T	T	T	G/T	G/T	T	G/T	G/T	T	T	G/T	T	G/T	T	T	T	T	T	G/T	G/T	G/T	G/T	G/T	T	G/T	G/T	T	G/T	G/T	G/T	T	G/T	G/T	T	G/T	T	G/T	T	G/T	T	G/T	G/T	T	G/T	G/T	T
chr7_8.994483	chromosome_7	8994483	C	A/C	C	C	A/C	A/C	C	A/C	A/C	C	C	A/C	C	A/C	C	C	C	C	C	A/C	A/C	A/C	A/C	A/C	C	C	A/C	C	A/C	A/C	A/C	C	A/C	A/C	C	A/C	C	A	C	A/C	C	A/C	A/C	C	A/C	A/C	C
chr7_9.153824	chromosome_7	9153824	G	C/G	C	C	C/G	C/G	C	C/G	C/G	C	C	C/G	C	C/G	C	C	C	C	C	C/G	C/G	C/G	C/G	C/G	C	C	C/G	C	C/G	C/G	C/G	C	C/G	C/G	C	C/G	C	C/G	C	C/G	C	C/G	C/G	C	C/G	C/G	C
chr7_9.385112	chromosome_7	9385112	G	C/G	G	C/G	G	G	C/G	G	G	C/G	C/G	G	C/G	G	C/G	C/G	C/G	C/G	C/G	G	G	G	G	G	C/G	C/G	G	C/G	G	G	G	C/G	G	G	C/G	G	C/G	G	C/G	G	C/G	G	G	C/G	G	G	C/G
chr7_9.552873	chromosome_7	9552873	T	C/T	C	C/T	C	C	C/T	C	C	C/T	C/T	C	C/T	C	C/T	C/T	C/T	C/T	C/T	C	C	C	C	C	C/T	C/T	C	C/T	C	C	C	C/T	C	C	C/T	C	C/T	C	C/T	C	C/T	C	C	C/T	C	C	C/T
chr7_9.567675	chromosome_7	9567675	A	A/G	A	A	A/G	A/G	A	A/G	A/G	A	A	A/G	A	A/G	A	A	A	A	A	A/G	A/G	A/G	A/G	A/G	A	A	A/G	A	A/G	A/G	A/G	A	A/G	A/G	A	A/G	A	A/G	A	A/G	A	A/G	A/G	A	A/G	A/G	A
chr7_9.567815c	chromosome_7	9567815	C	A/C	C	A/C	C	C	A/C	C	C	A/C	A/C	C	A/C	C	A/C	A/C	A/C	A/C	A/C	C	C	C	C	C	A/C	A/C	C	A/C	C	C	C	A/C	C	C	A/C	C	A/C	C	A/C	C	A/C	C	C	A/C	C	C	A/C
chr7_9.567817c	chromosome_7	9567817	T	T/-	T	T/-	T	T	T/-	T	T	T/-	T/-	T	T/-	T	T/-	T/-	T/-	T/-	T/-	T	T	T	T	T	T/-	T/-	T	T/-	T	T	T	T/-	T	T	T/-	T	T/-	T	T/-	T	T/-	T	T	T/-	T	T	T/-
chr7_9.567824c	chromosome_7	9567824	T	C/-	-	C/-	-	-	C/-	-	-	C/-	C/-	-	C/-	-	C/-	C/-	C/-	C/-	C/-	-	-	-	-	-	C/-	C/-	-	C/-	-	-	-	C/-	-	-	C/-	-	C/-	-	C/-	-	C/-	-	-	C/-	-	-	C/-
chr7_9.786157c	chromosome_7	9786157	A	A/G	A	A/G	A	A	A/G	A	A	A/G	A/G	A	A	A	A/G	A/G	A/G	A/G	A/G	A	A	A	A/G	A	A/G	A	A	A/G	A	A/G	A/G	A/G	A	A/G	A/G	A	A/G	A	A/G	A	A/G	A	A	A/G	A	A	A/G
[truncated: 25 more columns]

## Sheet: J14-3xVS
Supplementary Table 2. Allele calls for individual mapping population by GBS. Missing allele calls are denoted by a ?. INDELS are denoted with a -. When the read depth of the allele fell below our minimum cutoff (less than 3 reads covering the allele) it was denoted with a --.
				J14-3	VS	J14-3xVS-1818	J14-3xVS-1819	J14-3xVS-1820	J14-3xVS-1821	J14-3xVS-1822	J14-3xVS-1824	J14-3xVS-1826	J14-3xVS-1827	J14-3xVS-1828	J14-3xVS-1830	J14-3xVS-1832	J14-3xVS-1834	J14-3xVS-1835	J14-3xVS-1836	J14-3xVS-1837	J14-3xVS-1839	J14-3xVS-1842	J14-3xVS-1843	J14-3xVS-1846	J14-3xVS-1847	J14-3xVS-1848	J14-3xVS-1849	J14-3xVS-1850	J14-3xVS-1851	J14-3xVS-1852	J14-3xVS-1854	J14-3xVS-1855	J14-3xVS-1858	J14-3xVS-1859	J14-3xVS-1861	J14-3xVS-1862	J14-3xVS-1863	J14-3xVS-1868	J14-3xVS-1869	J14-3xVS-1870	J14-3xVS-1871	J14-3xVS-1874	J14-3xVS-1876	J14-3xVS-1877	J14-3xVS-1878	J14-3xVS-1880	J14-3xVS-1883	J14-3xVS-1884	J14-3xVS-1885
Marker Name	Strawberry Chromosome	Strawberry Ref_pos	Strawberry Ref_base	L01	L05	L02	L03	L04	L05	L06	L08	L09	L10	L11	L12	L13	L14	L15	L16	L17	L18	L19	L20	L22	L23	L24	L25	L26	L27	L28	L29	L30	L31	L32	L33	L34	L35	L36	L37	L38	L39	L40	L41	L42	L43	L44	L46	L47	L48
chr1_1.027812	chromosome_1	1027812	T	C/G	C	C/G	C/G	C	C	C/G	C/G	C/G	C	C	C/G	C	C/G	C/G	C/G	C	C	C	C	C	C	C/G	C	C	C	C	C	C	C	C/G	C	C/G	C	C/G	C/G	C	C	C	C/G	C	C/G	C/G	C/G	C/G	C
chr1_1.39466c	chromosome_1	1394660	G	A/G	G	G	G	A/G	A/G	G	G	G	A/G	A/G	G	A/G	G	G	G	A/G	A/G	A/G	A/G	A/G	A/G	G	A/G	A/G	A/G	A/G	A/G	A/G	A/G	G	A/G	G	A/G	G	G	A/G	A/G	A/G	G	A/G	G	G	G	G	A/G
chr1_1.661496	chromosome_1	1661496	T	T	C/T	T	C/T	T	T	T	C/T	T	T	T	C/T	C/T	C/T	T	C/T	C/T	C/T	T	C/T	C/T	T	C/T	T	T	T	C/T	T	C/T	T	T	C/T	T	C/T	C/T	T	T	C/T	C/T	T	C/T	C/T	T	T	T	T
chr1_1.937179	chromosome_1	1937179	T	T	C/T	T	T	T	T	T	T	C/T	C	T	C/T	C/T	T	T	T	C/T	C/T	T	C/T	C/T	T	C/T	T	T	T	C/T	T	C/T	T	T	C/T	T	C/T	T	T	T	C/T	C/T	C/T	C/T	C/T	T	T	T	C/T
chr1_10.053173	chromosome_1	10053173	A	A/G	A	A/G	A	A/G	A	A/G	A/G	A	A	A/G	A	A/G	A/G	A	A	A/G	A/G	A/G	A/G	A/G	A/G	A	A/G	A/G	A/G	A/G	A	A/G	A	A	A/G	A	A/G	A	A/G	A/G	A/G	A/G	A	A/G	G	A	A	A	A/G
chr1_10.053197c	chromosome_1	10053197	C	C/T	C	C/T	C	C/T	C	C/T	C/T	C	C	C/T	C	C/T	C/T	C	C	C/T	C/T	C/T	C/T	C/T	C/T	C	C/T	C/T	C/T	C/T	C	C/T	C	C	C/T	C	C/T	C	C/T	C/T	C/T	C/T	C	C/T	C/T	C	C	C	C/T
chr1_10.111581c	chromosome_1	10111581	G	G/T	T	G/T	T	G/T	T	G/T	G/T	T	T	G/T	T	G/T	G/T	T	T	G/T	G/T	G/T	G/T	G/T	G/T	T	G/T	G/T	G/T	G/T	T	G/T	T	T	G/T	T	G/T	T	G/T	G/T	G/T	G/T	T	G/T	G/T	T	T	T	G/T
chr1_10.11165c	chromosome_1	10111650	C	C	A/C	A/C	C	A/C	A/C	A/C	C	A/C	A/C	A/C	C	C	C	A/C	C	C	C	A/C	C	C	A/C	C	A/C	A/C	A/C	C	A/C	C	A/C	A/C	C	A/C	C	C	A/C	A/C	C	C	A/C	C	C	A/C	A/C	A/C	A/C
chr1_10.321726	chromosome_1	10321726	G	G	G/T	G	G/T	G	G	G	G/T	G	G	G	G/T	G/T	G/T	G	G/T	G/T	G/T	G	G/T	G/T	G	G/T	G	G	G	G/T	G	G/T	G	G	G/T	G	G/T	G/T	G	G	G/T	G/T	G	G/T	G/T	G	G	G	G
chr1_10.321864c	chromosome_1	10321864	G	G	A/G	A/G	G	A/G	A/G	A/G	G	A/G	A/G	A/G	G	G	G	A/G	G	G	G	A/G	G	G	A/G	G	A/G	A/G	A/G	G	A/G	G	A/G	A/G	G	A/G	G	G	A/G	A/G	G	G	A/G	G	G	A/G	A/G	A/G	A/G
chr1_10.442521c	chromosome_1	10442521	T	T	G/T	G/T	T	G/T	G/T	G/T	T	G/T	G/T	G/T	T	T	T	G/T	T	T	T	G/T	T	T	G/T	T	G/T	G/T	G/T	T	G/T	T	G/T	G/T	T	G/T	T	T	G/T	G/T	T	T	G/T	T	T	G/T	G/T	G/T	G/T
chr1_10.495583c	chromosome_1	10495583	T	C/G	C	C/G	C	C/G	C	C/G	C/G	C	C	C/G	C	C/G	C/G	C	C	C/G	C/G	C/G	C/G	C/G	C/G	C	C/G	C/G	C/G	C/G	C	C/G	C	C	C/G	C	C/G	C	C/G	C/G	C/G	C/G	C	C/G	C/G	C	C	C	C/G
chr1_10.532371	chromosome_1	10532371	T	G/T	G/T	T	G	T	G/T	T	G/T	G/T	G/T	T	G	G/T	G/T	G/T	G	G/T	G/T	T	G/T	G/T	T	G	T	T	T	G/T	G/T	G/T	G/T	G/T	G/T	G/T	G/T	G	T	T	G/T	G/T	G/T	G/T	G/T	G/T	G/T	G/T	T
chr1_10.672072	chromosome_1	10672072	G	C/G	G	C/G	G	C/G	G	C/G	C/G	G	G	C/G	G	C/G	C/G	G	G	C/G	C/G	C/G	C/G	C/G	C/G	G	C/G	C/G	C/G	C/G	G	C/G	G	G	C/G	G	C/G	G	C/G	C/G	C/G	C/G	G	C/G	C/G	G	G	G	C/G
chr1_10.672085c	chromosome_1	10672085	T	T	G/T	G/T	T	G/T	G/T	G/T	T	G/T	G/T	G/T	T	T	T	G/T	T	T	T	G/T	T	T	G/T	T	G/T	G/T	G/T	T	G/T	T	G/T	G/T	T	G/T	T	T	G/T	G/T	T	T	G/T	T	T	G/T	G/T	G/T	G/T
chr1_10.67209c	chromosome_1	10672090	A	A/G	G	A/G	G	A/G	G	A/G	A/G	G	G	A/G	G	A/G	A/G	G	G	A/G	A/G	A/G	A/G	A/G	A/G	G	A/G	A/G	A/G	A/G	G	A/G	G	G	A/G	G	A/G	G	A/G	A/G	A/G	A/G	G	A/G	A/G	G	G	G	A/G
chr1_10.672126c	chromosome_1	10672126	A	A/G	A	A	A/G	A	A/G	A	A	A/G	A/G	A	A/G	A	A	A/G	A/G	A	A	A	A	A	A	A/G	A	A	A	A	A/G	A	A/G	A/G	A	A/G	A	A/G	A	A	A	A	A/G	A	A	A/G	A/G	A/G	A
chr1_10.67227	chromosome_1	10672270	T	C/T	T	C/T	T	C/T	T	C/T	C/T	T	T	C/T	T	C/T	C/T	T	T	C/T	C/T	C/T	C/T	C/T	C/T	T	C/T	C/T	C/T	C/T	T	C/T	--	T	C/T	T	C/T	T	C/T	C/T	C/T	C/T	T	C/T	C/T	T	T	T	C
chr1_10.775446c	chromosome_1	10775446	G	A/G	A/G	G	A	G	A/G	G	A/G	A/G	A/G	G	A	A/G	A/G	A/G	A	A/G	A/G	G	A/G	A/G	G	A	G	G	G	A/G	A/G	A/G	A/G	A/G	?	A/G	A/G	A	G	G	A/G	A/G	A/G	A/G	A/G	A/G	A/G	A/G	G
chr1_11.424441c	chromosome_1	11424441	C	C	C/T	C/T	C	C/T	C/T	C/T	C	C/T	C/T	C/T	C	C	C	C/T	C	C	C	C/T	C	C	C/T	C	C/T	C/T	C/T	C	C/T	C	C/T	C/T	C	C/T	C	C	C/T	C/T	C	C	C/T	C	C	C/T	C/T	C/T	C/T
chr1_11.664678c	chromosome_1	11664678	G	A/G	G	G	A/G	G	A/G	G	G	A/G	A/G	G	A/G	G	G	A/G	A/G	G	G	G	G	G	G	A/G	G	G	G	G	A/G	G	A/G	A/G	G	A/G	A/G	A/G	G	G	G	G	A/G	G	G	A/G	A/G	A/G	G
chr1_11.664852	chromosome_1	11664852	G	C/G	G	C/G	G	C/G	G	C/G	C/G	G	G	C/G	G	C/G	C/G	G	G	C/G	C/G	C/G	C/G	C/G	C/G	G	C/G	C/G	C/G	C/G	G	C/G	G	G	C/G	G	G	G	C/G	C/G	C/G	C/G	G	C/G	C/G	G	G	G	C/G
chr1_11.748702c	chromosome_1	11748702	G	A/G	G	A/G	G	A/G	G	A/G	A/G	G	G	A/G	G	A/G	A/G	G	G	A/G	A/G	A/G	A/G	A/G	A/G	G	A/G	A/G	A/G	A/G	G	A/G	G	G	A/G	G	G	G	A/G	A/G	A/G	A/G	G	A/G	A/G	G	G	G	A/G
chr1_11.748759c	chromosome_1	11748759	C	C/G	C	C/G	C	C/G	C	C/G	C/G	C	C	C/G	C	C/G	C/G	C	C	C/G	C/G	C/G	C/G	C/G	C/G	C	C/G	C/G	C/G	C/G	C	C/G	C	C	C/G	C	C	C	C/G	C/G	C/G	C/G	C	C/G	C/G	C	C	C	C/G
chr1_11.748807c	chromosome_1	11748807	G	C/G	C	C/G	C	C/G	C	C/G	C/G	C	C	C/G	C	C/G	C/G	C	C	C/G	C/G	C/G	C/G	C/G	C/G	C	C/G	C/G	C/G	C/G	C	C/G	C	C	C/G	C	C	C	C/G	C/G	C/G	C/G	C	C/G	C/G	C	C	C	C/G
chr1_11.74884c	chromosome_1	11748840	C	C/G	G	C/G	G	C/G	G	C/G	C/G	G	G	C/G	G	C/G	C/G	G	G	C/G	C/G	C/G	C/G	C/G	C/G	G	C/G	C/G	C/G	C/G	G	C/G	G	G	C/G	G	G	G	C/G	C/G	C/G	C/G	G	C/G	C/G	G	G	G	C/G
chr1_11.832138c	chromosome_1	11832138	G	G/-	G	G/-	G	G/-	G	G/-	G/-	G	G	G/-	G	G/-	G/-	G	G	G/-	G/-	G/-	G/-	G/-	G/-	G	G/-	G/-	G/-	G/-	G	G/-	G	G	G/-	G	G	G	G/-	G/-	G/-	G/-	G	G/-	G/-	G	G	G	G/-
chr1_12.428288	chromosome_1	12428288	G	G	C/G	G	C/G	G	G	G	C/G	G	G	G	C/G	C/G	C/G	G	C/G	C/G	C/G	G	C/G	C/G	G	C/G	G	G	G	C/G	G	C/G	G	G	C/G	G	C/G	C/G	G	G	C/G	C/G	G	C/G	C/G	G	G	G	G
chr1_12.540578c	chromosome_1	12540578	A	A/T	A	A/T	A	A/T	A	A/T	A/T	A	A	A/T	A	A/T	A/T	A	A	A/T	A/T	A/T	A/T	A/T	A/T	A	A/T	A/T	A/T	A/T	A	A/T	A	A	A/T	A/T	A	A	A/T	A/T	A/T	A/T	A	A/T	A/T	A	A	A	A/T
chr1_12.540596c	chromosome_1	12540596	C	A/C	C	C	A/C	C	A/C	C	C	A/C	A/C	C	A/C	C	C	A/C	A/C	C	C	C	C	C	C	A/C	C	C	C	C	A/C	C	A/C	A/C	C	C	A/C	A/C	C	C	C	C	A/C	C	C	A/C	A/C	A/C	C
chr1_12.540607c	chromosome_1	12540607	C	C/T	C	C/T	C	C/T	C	C/T	C/T	C	C	C/T	C	C/T	C/T	C	C	C/T	C/T	C/T	C/T	C/T	C/T	C	C/T	C/T	C/T	C/T	C	C/T	C	C	C/T	C/T	C	C	C/T	C/T	C/T	C/T	C	C/T	C/T	C	C	C	C/T
chr1_12.746465	chromosome_1	12746465	A	A	A/G	A/G	A/G	A	A/G	A	A/G	A	A/G	A/G	A/G	A/G	A/G	A	A	A	A/G	A	A/G	A/G	A	A	A	A	A/G	A	A	A	A/G	A/G	A/G	A/G	A/G	A	A	A/G	A	A/G	A/G	A/G	A	A	A/G	A/G	A/G
chr1_12.746504c	chromosome_1	12746504	A	C	C/T	C	C	C/T	C	C/T	C	C/T	C	C	C	C	C	C/T	C/T	C/T	C	C/T	C	C	C/T	C/T	C/T	C/T	C	C/T	C/T	C/T	C	C	C	C	C	C/T	C/T	C	C/T	C	C	C	C/T	C/T	C	C	C
chr1_12.907297	chromosome_1	12907297	C	A/C	C	A/C	A/C	A/C	C	A/C	A/C	C	A/C	A/C	A/C	A/C	A	A/C	A/C	A/C	A/C	C	A/C	C	A/C	A/C	A/C	A/C	A/C	A	C	A/C	C	A/C	C	A/C	A	A/C	C	A	A/C	A/C	C	A/C	A/C	C	C	A	A/C
chr1_13.372495	chromosome_1	13372495	C	A/C	C	C	C	C	A/C	C	C	A/C	C	A/C	C	C	C	C	C	C	C	A/C	C	A/C	C	C	C	C	C	C	A/C	C	A/C	C	A/C	C	C	C	A/C	C	C	C	A/C	C	C	C	A/C	C	C
chr1_13.372515	chromosome_1	13372515	G	G/T	G	G/T	G/T	G/T	G	G	G/T	G/T	G	G	G	G	G	G	G	G	G/T	G/T	G	G/T	G	G/T	G	G/T	G	G/T	G	G	G	G	G/T	G	G	G	G/T	G/T	G/T	G/T	G	G	G	G/T	G/T	G	G/T
chr1_13.372615	chromosome_1	13372615	G	C/G	G	C/G	C/G	C/G	G	C/G	C/G	G	C/G	G	C/G	C/G	C/G	C/G	C/G	C/G	C/G	G	C/G	G	C/G	C/G	C/G	C/G	C/G	C/G	G	C/G	G	C/G	G	C/G	C/G	C/G	G	C/G	C/G	C/G	G	C/G	C/G	C/G	G	C/G	C/G
chr1_13.963736	chromosome_1	13963736	G	G/T	G	G	G	G	G/T	G	G	G/T	G	G	G	G	G	G	G	G	G	G/T	G	G/T	G	G	G	G	G	G	G/T	G	G/T	G	G/T	G	G	G	G/T	G	G	G	G/T	G	G	G	G/T	G	G
chr1_14.272655	chromosome_1	14272655	C	C/T	C	C	C	C	C/T	C	C	C/T	C	C	C	C	C	C	C	C	C	C/T	C	C/T	C	C	C	C	C	C	C/T	C	C/T	C	C/T	C	C	C	C/T	C	C	C	C/T	C	C	C/T	C/T	C	C
chr1_14.272702	chromosome_1	14272702	C	A/G	A	A/G	A/G	A/G	A	A/G	A/G	A	A/G	A/G	A/G	A/G	A/G	A/G	A/G	A/G	A/G	A	A/G	A	A/G	A/G	A/G	A/G	A/G	A/G	A	A/G	A	A/G	A	A/G	A/G	A/G	A	A/G	A/G	A/G	A	A/G	A/G	A	A	A/G	A/G
chr1_14.439401c	chromosome_1	14439401	T	C/T	C	C/T	C	C/T	C	C/T	C	C	C	C/T	C	C/T	C/T	C	C	C/T	C/T	C/T	C/T	C/T	C/T	C	C/T	C/T	C/T	C/T	C	C/T	C	C	C/T	C/T	C	C	C/T	C/T	C/T	C/T	C	C/T	C/T	C	C	C	C/T
chr1_14.562674	chromosome_1	14562674	A	A/G	A	A/G	A	A/G	A	A/G	A	A	A	A/G	A	A/G	A/G	A	A	A/G	A/G	A/G	A/G	A/G	A/G	A	A/G	A/G	A/G	A/G	A	A/G	A	A	A/G	A/G	A	A	A/G	A/G	A/G	A/G	A	A/G	A/G	A	A	A	A/G
chr1_14.6501	chromosome_1	14650100	C	C	A/C	C	A/C	C	C	C	A/C	C	C	C	A/C	A/C	A/C	C	A/C	A/C	A/C	C	A/C	A/C	C	A/C	C	C	C	A/C	C	A/C	C	C	A/C	C	A/C	A/C	C	C	A/C	A/C	C	A/C	A/C	A/C	C	C	C
chr1_15.210714c	chromosome_1	15210714	T	C	A/C	A/C	C	A/C	A/C	A/C	C	A/C	A/C	A/C	C	C	C	A/C	C	C	C	A/C	C	C	A/C	C	A/C	A/C	A/C	C	A/C	C	A/C	A/C	C	A/C	C	C	A/C	A/C	C	C	A/C	C	C	A/C	A/C	A/C	A/C
chr1_15.312024c	chromosome_1	15312024	T	C/T	C/T	T	C	T	C/T	T	C/T	C/T	C/T	T	C	C/T	C/T	C/T	C	C/T	C/T	T	C/T	C/T	T	C	T	T	T	C/T	C/T	C/T	C/T	C/T	C/T	T	C	C	T	T	C/T	C/T	C/T	C/T	C/T	C/T	C/T	C/T	T
chr1_15.312065c	chromosome_1	15312065	T	C/T	C	C	C/T	C	C/T	C	C	C/T	C/T	C	C/T	C	C	C/T	C/T	C	C	C	C	C	C	C/T	C	C	C	C	C/T	C	C/T	C/T	C	C	C/T	C/T	C	C	C	C	C/T	C	C	C/T	C/T	C/T	C
chr1_15.85486c	chromosome_1	15854860	C	C	C/T	C/T	C	C/T	C/T	C/T	C	C/T	C/T	C/T	C	C	C	C/T	C	C	C	C/T	C	C	C/T	C	C/T	C/T	C/T	C	C/T	C	C/T	C/T	C	C/T	C	C	C/T	C/T	C	C	C/T	C	C	C/T	C/T	C/T	C/T
chr1_16.04228c	chromosome_1	16042280	T	G/T	T	G/T	T	G/T	T	G/T	T	T	T	G/T	T	G/T	G/T	T	T	G/T	G/T	G/T	G/T	G/T	G/T	T	G/T	G/T	G/T	G/T	T	G/T	T	T	G/T	G/T	T	T	G/T	G/T	G/T	G/T	T	G/T	G/T	T	T	T	G/T
chr1_16.466661	chromosome_1	16466660	G	G	A/G	A/G	G	A/G	A/G	A/G	G	A/G	A/G	A/G	G	G	G	A/G	G	G	G	A/G	G	G	A/G	G	A/G	A/G	A/G	G	A/G	G	A/G	A/G	G	A/G	G	G	A/G	A/G	G	G	A/G	G	G	G	A/G	A/G	A/G
chr1_16.46666c	chromosome_1	16466661	C	A/C	A/C	A/C	A/C	A/C	C	A/C	A/C	C	C	A/C	A/C	A	A	C	A/C	A	A	A/C	A	A	A/C	A/C	A/C	A/C	A/C	A	C	A	C	C	A	A/C	A/C	A/C	A/C	A/C	A	A	C	A	A	A/C	C	C	A/C
chr1_16.650317	chromosome_1	16650317	A	A/T	A	A	A/T	A/T	A/T	A	A/T	A	A/T	A/T	A	A	A/T	A	A	A/T	A	A/T	A/T	A/T	A	A	A	A	A/T	A	A	A	A	A/T	A	A	A	A	A	A/T	A	A	A/T	A	A	A	A	A	A
chr1_16.994934c	chromosome_1	16994934	G	G	A/G	A/G	G	A/G	A/G	A/G	G	A/G	A/G	A/G	G	G	G	A/G	G	G	G	A/G	G	G	A/G	G	A/G	A/G	A/G	G	A/G	G	A/G	A/G	G	A/G	G	G	A/G	A/G	G	G	A/G	G	G	A/G	A/G	A/G	A/G
chr1_17.069213c	chromosome_1	17069213	T	T	A/T	A/T	T	A/T	A/T	A/T	T	A/T	A/T	A/T	T	T	T	A/T	T	T	T	A/T	T	T	A/T	T	A/T	A/T	A	T	A/T	T	A/T	A/T	T	A/T	T	T	A/T	A/T	T	T	A/T	T	T	A/T	A/T	A/T	A/T
chr1_17.069216	chromosome_1	17069216	A	-	C/-	C/-	-	C/-	C/-	C/-	-	C/-	C/-	C/-	-	-	-	C/-	-	-	-	C/-	-	-	C/-	-	C/-	C/-	C/-	-	C/-	-	C/-	C/-	-	C/-	-	-	C/-	C/-	-	-	C/-	-	-	C/-	C/-	C/-	C/-
chr1_17.101332	chromosome_1	17101332	C	T/-	T	--	T/-	T	T/-	T	T	T/-	T/-	--	T/-	T	T	T/-	T/-	T	T	T	T	T	T	T/-	T	T	T	T	T/-	T	T/-	T/-	T	T	T/-	T/-	T	T	T	T	T/-	T	T	T/-	T/-	T/-	--
chr1_17.288427c	chromosome_1	17288427	C	C/T	C/T	T	C	T	C/T	T	C/T	C/T	C/T	T	C	C/T	C/T	C/T	C	C/T	C/T	T	C/T	C/T	T	C	T	T	T	C/T	C/T	C/T	C/T	C/T	C/T	T	C	C	T	T	C/T	C/T	C/T	C/T	C/T	C/T	C/T	C/T	T
chr1_17.288469c	chromosome_1	17288469	A	A/-	A/-	-	A	-	A/-	-	A/-	A/-	A/-	-	A	A/-	A/-	A/-	A	A/-	A/-	-	A/-	A/-	-	A	-	-	-	A/-	A/-	A/-	A/-	A/-	A/-	-	A	A	-	-	A/-	A/-	A/-	A/-	A/-	A/-	A/-	A/-	-
chr1_17.28847c	chromosome_1	17288470	C	C/-	C/-	C	-	C	C/-	C	C/-	C/-	C/-	C	-	C/-	C/-	C/-	-	C/-	C/-	C	C/-	C/-	C	-	C	C	C	C/-	C/-	C/-	C/-	C/-	C/-	C	-	-	C	C	C/-	C/-	C/-	C/-	C/-	C/-	C/-	C/-	C
chr1_17.28848c	chromosome_1	17288480	T	A/-	A/-	-	A	-	A/-	-	A/-	A/-	A/-	-	A	A/-	A/-	A/-	A	A/-	A/-	-	A/-	A/-	-	A	-	-	-	A/-	A/-	A/-	A/-	A/-	A/-	-	A	A	-	-	A/-	A/-	A/-	A/-	A/-	A/-	A/-	A/-	-
chr1_17.288493c	chromosome_1	17288493	T	G/T	G/T	G	T	G	G/T	G	G/T	G/T	G/T	G	T	G/T	G/T	G/T	T	G/T	G/T	G	G/T	G/T	G	T	G	G	G	G/T	G/T	G/T	G/T	G/T	G/T	G	T	T	G	G	G/T	G/T	G/T	G/T	G/T	G/T	G/T	G/T	G
chr1_17.288532c	chromosome_1	17288532	G	A/G	A/G	A	G	A	A/G	A	A/G	A/G	A/G	A	G	A/G	A/G	A/G	G	A/G	A/G	A	A/G	A/G	A	G	A	A	A	A/G	A/G	A/G	A/G	A/G	A/G	A	G	G	A	A	A/G	A/G	A/G	A/G	A/G	A/G	A/G	A/G	A
chr1_17.288562c	chromosome_1	17288562	T	C/T	C/T	C	T	C	C/T	C	C/T	C/T	C/T	C	T	C/T	C/T	C/T	T	C/T	C/T	C	C/T	C/T	C	T	C	C	C	C/T	C/T	C/T	C/T	C/T	C/T	C	T	T	C	C	C/T	C/T	C/T	C/T	C/T	C/T	C/T	C/T	C
chr1_17.28861c	chromosome_1	17288610	C	C/T	C/T	T	C	T	C/T	T	C/T	C/T	C/T	T	C	C/T	C/T	C/T	C	C/T	C/T	T	C/T	C/T	T	C	T	T	T	C/T	C/T	C/T	C/T	C/T	C/T	T	C	C	T	T	C/T	C/T	C/T	C/T	C/T	C/T	C/T	C/T	T
chr1_17.337983c	chromosome_1	17337983	C	C/T	C	C	C/T	C	C/T	C	C	C/T	C/T	C	C/T	C	C	C/T	C/T	C	C	C	C	C	C	C/T	C	C	C	C	C/T	C	C/T	C/T	C	C	C/T	C/T	C	C	C	C	C/T	C	C	C/T	C/T	C/T	C
chr1_17.573081c	chromosome_1	17573081	A	A/-	-	A/-	-	A/-	-	A/-	A/-	-	-	A/-	-	A/-	A/-	-	-	A/-	A/-	A/-	A/-	A/-	A/-	-	A/-	A/-	A/-	A/-	-	A/-	-	-	A/-	A/-	-	-	A/-	A/-	A/-	A/-	-	A/-	A/-	-	-	-	A/-
chr1_17.573105c	chromosome_1	17573105	C	A/C	C	C	A/C	C	A/C	C	C	A/C	A/C	C	A/C	C	C	A/C	A/C	C	C	C	C	C	C	A/C	C	C	C	C	A/C	C	A/C	A/C	C	C	A/C	A/C	C	C	C	C	A/C	C	C	A/C	A/C	A/C	C
chr1_17.573164c	chromosome_1	17573164	T	T	C/T	C/T	T	C/T	C/T	C/T	T	C/T	C/T	C/T	T	T	T	C/T	T	T	T	C	T	T	C/T	T	C/T	C/T	C/T	T	C/T	T	C/T	C/T	T	C/T	T	T	C/T	C/T	T	T	C/T	T	T	C/T	C/T	C/T	C
chr1_18.100702c	chromosome_1	18100702	G	G	G/T	G/T	G	G/T	G/T	G/T	G	G/T	G/T	G/T	G	G	G	G/T	G	G	G	G/T	G	G	G/T	G	G/T	G/T	G/T	G	G/T	G	G/T	G/T	G	G/T	G	G	G/T	G/T	G	G	G/T	G	G	G/T	G/T	G/T	G/T
chr1_18.201755c	chromosome_1	18201755	G	G/T	G/T	G	T	G	G/T	G	G/T	G/T	G/T	G	T	G/T	G/T	G/T	T	G/T	G/T	G	G/T	G/T	G	T	G	G	G	G/T	G/T	G/T	G/T	G/T	G/T	G	T	T	G	G	G/T	G/T	G/T	G/T	G/T	G/T	G/T	G/T	G
chr1_18.223722c	chromosome_1	18223722	A	A/C	C	A/C	C	A/C	C	A/C	A/C	C	C	A/C	C	A/C	A/C	C	C	A/C	A/C	A/C	A/C	A/C	A/C	C	A/C	A/C	A/C	A/C	C	A/C	C	C	A/C	A/C	C	C	A/C	A/C	A/C	A/C	C	A/C	A/C	C	C	C	A/C
chr1_18.377545	chromosome_1	18377545	C	C/G	C	C	C	C/G	C/G	C	C/G	C/G	C	C	C	C	C	G	C	C	C	C/G	G	C	C/G	C	C	G	C/G	C	G	C	C	C/G	G	C	C	C	C/G	C	G	C	C/G	C	C	C/G	C/G	C	C
chr1_18.410525	chromosome_1	18410525	T	T	G/T	G/T	T	G/T	G/T	G/T	T	G/T	G/T	G/T	T	T	T	G/T	T	T	T	G/T	T	T	G/T	T	G/T	G/T	G/T	T	G/T	T	G/T	G/T	--	G/T	T	T	G/T	G/T	T	T	G/T	T	T	G/T	G/T	G/T	G/T
chr1_19.106089c	chromosome_1	19106089	A	A	A/G	A/G	A	A/G	A/G	A/G	A	A/G	A/G	A/G	A	A	A	A/G	A	A	A	A/G	A	A	A/G	A	A/G	A/G	A/G	A	A/G	A	A/G	A/G	A	A/G	A	A	A/G	A/G	A	A	A/G	A	A	A/G	A/G	A/G	A/G
chr1_19.106101c	chromosome_1	19106101	G	G/T	G	G/T	G	G/T	G	G/T	G/T	G	G	G/T	G	G/T	G/T	G	G	G/T	G/T	G/T	G/T	G/T	G/T	G	G/T	G/T	G/T	G/T	G	G/T	G	G	G/T	G/T	G	G	G/T	G/T	G/T	G/T	G	G/T	G/T	G	G	G	G/T
chr1_19.227207	chromosome_1	19227207	G	G/T	G/T	G	T	G	G/T	G	T	G/T	G/T	G	T	G/T	G/T	G/T	T	G/T	G/T	G	G/T	G/T	G	T	G	G	G	G/T	G/T	G/T	G/T	G/T	G/T	G	T	T	G	G	G/T	G/T	G/T	G/T	G/T	T	G/T	G/T	G
chr1_19.762873	chromosome_1	19762873	G	A/G	G	A/G	A/G	A/G	G	A/G	A/G	G	A/G	G	A/G	A/G	A/G	A/G	A/G	A/G	A/G	G	A/G	G	A/G	A/G	A/G	A/G	A/G	A/G	G	A/G	G	A/G	G	A/G	A/G	A/G	G	A/G	A/G	A/G	G	A/G	A/G	A/G	G	A/G	A/G
chr1_2.002985	chromosome_1	2002985	A	G	C/G	G	G	G	G	G	G	C/G	C/G	G	C/G	C/G	G	G	G	C/G	C/G	G	C/G	C/G	G	C/G	G	G	G	C/G	G	C/G	G	G	C/G	G	C/G	G	G	G	C/G	C/G	C/G	C/G	C/G	G	G	G	C/G
chr1_2.003114	chromosome_1	2003114	G	G	A/G	G	G	G	G	G	G	A/G	A/G	G	A/G	A/G	G	G	G	A/G	A/G	G	A/G	A/G	G	A/G	G	G	G	A/G	G	A/G	G	G	A/G	G	A/G	G	G	G	A/G	A/G	A/G	A/G	A/G	G	G	G	A/G
chr1_2.077982c	chromosome_1	2077982	C	C/T	C/T	T	T	C/T	C/T	T	T	C/T	C	C/T	C/T	C	T	T	T	C	C	C/T	C	C	C/T	C/T	C/T	C/T	C/T	C	C/T	C	C/T	T	C	T	C	T	T	C/T	C	C	C/T	C	C	T	T	T	C
chr1_2.144306c	chromosome_1	2144306	A	A/T	A	A	A	A/T	A/T	A	A	A	A/T	A/T	A	A/T	A	A	A	A/T	A/T	A/T	A/T	A/T	A/T	A	A/T	A/T	A/T	A/T	A/T	A/T	A/T	A	A/T	A	A/T	A	A	A/T	A/T	A/T	A	A/T	A/T	A	A	A	A/T
chr1_2.144357c	chromosome_1	2144357	T	C/T	C	C	C	C/T	C/T	C	C	C	C/T	C/T	C	C/T	C	C	C	C/T	C/T	C/T	C/T	C/T	C/T	C	C/T	C/T	C/T	C/T	C/T	C/T	C/T	C	C/T	C	C/T	C	C	C/T	C/T	C/T	C	C/T	C/T	C	C	C	C/T
chr1_2.144585c	chromosome_1	2144585	G	A/G	A/G	A	A	A/G	A/G	A	A	A/G	G	A/G	A/G	G	A	A	A	G	G	A/G	G	G	A/G	A/G	A/G	A/G	A/G	G	A/G	G	A/G	A	G	A	G	A	A	A/G	G	G	A/G	G	G	A	A	A	G
chr1_2.144735c	chromosome_1	2144735	G	A/G	A	A	A	A/G	A/G	A	A	A	A/G	A/G	A	A/G	A	A	A	A/G	A/G	A/G	A/G	A/G	A/G	A	A/G	A/G	A/G	A/G	A/G	A/G	A/G	A	A/G	A	A/G	A	A	A/G	A/G	A/G	A	A/G	A/G	A	A	A	A/G
chr1_2.14475c	chromosome_1	2144750	C	C/T	T	T	T	C/T	C/T	T	T	T	C/T	C/T	T	C/T	T	T	T	C/T	C/T	C/T	C/T	C/T	C/T	T	C/T	C/T	C/T	C/T	C/T	C/T	C/T	T	C/T	T	C/T	T	T	C/T	C/T	C/T	T	C/T	C/T	T	T	T	C/T
chr1_2.202084	chromosome_1	2202084	C	C/G	C	C	C	C/G	C/G	C/G	C	C	C	C	C/G	C/G	C	C	C	C	C	C	C/G	C	C/G	C/G	C	C/G	C/G	C	C	C/G	C	C	C/G	C	?	C/G	C/G	C/G	C	C	C/G	C/G	C	C	C	C/G	C
chr1_2.222813	chromosome_1	2222813	C	C	C/T	C/T	C/T	C/T	C/T	C/T	C/T	C	C	C/T	C	C	C/T	C/T	C/T	C	C	C/T	C	C	C/T	C	C/T	C/T	C/T	C	C/T	C	C/T	C/T	C	C/T	C	C/T	C/T	C/T	C	C	C	C	C	C/T	C/T	C/T	C
chr1_2.318574	chromosome_1	2318574	T	T	C/T	T	T	T	T	T	T	C/T	C/T	T	C/T	C/T	T	T	T	C/T	C/T	T	C/T	C/T	T	C/T	T	T	T	C/T	T	C/T	T	T	C/T	T	C/T	T	T	T	C/T	C/T	C/T	C/T	C/T	T	T	T	C/T
chr1_2.318579	chromosome_1	2318579	C	T/-	-	-	-	T/-	T/-	-	-	-	-	T/-	-	T/-	-	-	-	T/-	T/-	T/-	T/-	T/-	T/-	-	T/-	T	T/-	T/-	T/-	T/-	T/-	-	T/-	-	T/-	-	-	T/-	T/-	T/-	-	T/-	T/-	-	-	-	T/-
chr1_2.318639	chromosome_1	2318639	A	A/T	A	A/T	A/T	A	A	A/T	A/T	A/T	A/T	A	A/T	A	A/T	A/T	A/T	A	A	A	A	A	A	A/T	A	A	A	A	A	A	A	A/T	A	A/T	A	A/T	A/T	A	A	A	A/T	A	A	A/T	A/T	A/T	A
chr1_2.47502	chromosome_1	2475020	C	C	C/T	C/T	C/T	C/T	C/T	C/T	C/T	C	C	C/T	C	C	C/T	C/T	C/T	C	C	C/T	C	C	C/T	C	C/T	C/T	C/T	C	C/T	C	C/T	C/T	C	C/T	C	C/T	C/T	C/T	C	C	C	C	C	C/T	C/T	C/T	C
chr1_2.479221	chromosome_1	2479221	A	A	A/T	T	T	A/T	A/T	A/T	A/T	A/T	A	A/T	A	A	A/T	A/T	A/T	A	A	A/T	A	A	A/T	A	A/T	A/T	A/T	A	A/T	A	A/T	T	A	A/T	A	T	A/T	A/T	A	A	A	A	A	A/T	A/T	T	A
chr1_2.498949c	chromosome_1	2498949	C	C	C/T	C	C	C	C	C	C	C	C/T	C	C/T	C/T	C	C	C	C/T	C/T	C	C/T	C/T	C	C/T	C	C	C	C/T	C	C/T	C	C	C/T	C	C/T	C	C	C	C/T	C/T	C/T	C/T	C/T	C	C	C	C/T
chr1_2.521723c	chromosome_1	2521723	T	T/-	T	T	T	T/-	T/-	T	T	T	T	T/-	T	T/-	T	T	T	T/-	T/-	T/-	T/-	T/-	T/-	T	T/-	T/-	T/-	T/-	T/-	T/-	T/-	T	T/-	T	T/-	T	T	T/-	T/-	T/-	T	T/-	T/-	T	T	T	T/-
chr1_2.521724c	chromosome_1	2521724	A	T/-	T	T	T	T/-	T/-	T	T	T	T	T/-	T	T/-	T	T	T	T/-	T/-	T/-	T/-	T/-	T/-	T	T/-	T/-	T/-	T/-	T/-	T/-	T/-	T	T/-	T	T/-	T	T	T/-	T/-	T/-	T	T/-	T/-	T	T	T	T/-
chr1_2.521732c	chromosome_1	2521732	A	T/-	-	-	-	T/-	T/-	-	-	-	-	T/-	-	T/-	-	-	-	T/-	T/-	T/-	T/-	T/-	T/-	-	T/-	T/-	T/-	T/-	T/-	T/-	T/-	-	T/-	-	T/-	-	-	T/-	T/-	T/-	-	T/-	T/-	-	-	-	T/-
chr1_2.622883c	chromosome_1	2622880	C	C	A/C	A/C	A/C	A/C	A/C	A/C	A/C	A/C	C	A/C	C	C	A/C	A/C	A/C	C	C	A/C	C	C	A/C	C	A/C	A/C	A/C	C	A/C	C	A/C	A/C	C	A/C	C	A/C	A/C	A/C	C	C	C	C	C	A/C	A/C	A/C	C
chr1_2.62288c	chromosome_1	2622883	C	C	C/T	C/T	C/T	C/T	C/T	C/T	C/T	C/T	C	C/T	C	C	C/T	C/T	C/T	C	C	C/T	C	C	C/T	C	C/T	C/T	C/T	C	C/T	C	C/T	C/T	C	C/T	C	C/T	C/T	C/T	C	C	C	C	C	C/T	C/T	C/T	C
chr1_2.690475c	chromosome_1	2690475	A	C/G	C	C/G	C/G	C	C	C/G	C/G	C/G	G	C	G	C	C/G	C/G	C/G	C	C	C	C	C	C	G	C	C	C	C	C	C	C	C/G	C	C/G	C	C/G	C/G	C	C	C	G	C	C	C/G	C/G	C/G	C
chr1_2.690519	chromosome_1	2690519	G	G	A/G	A/G	G	G	A/G	G	A/G	G	A/G	G	A/G	G	G	A/G	G	A/G	G	G	G	G	G	G	A/G	G	A/G	G	A/G	A/G	A/G	A/G	A/G	G	G	G	A/G	A/G	A/G	A/G	A/G	G	A/G	A/G	G	G	A/G
chr1_2.690666	chromosome_1	2690666	G	G	G/T	G/T	G	G	G/T	G	G/T	G	T	G	T	G	G	G/T	G	G/T	G	G	G	G	G	T	G/T	G	G/T	G	G/T	G/T	G/T	G/T	G/T	G	G	G	G/T	G/T	G/T	G/T	T	G	G/T	G/T	G	G	G/T
chr1_2.690704	chromosome_1	2690704	G	G	G/T	G/T	G	G	G/T	G	G/T	G	T	G	T	G	G	G/T	G	G/T	G	G	G	G	G	T	G/T	G	G/T	G	G/T	G/T	G/T	G/T	G/T	G	G	G	G/T	G/T	G/T	G/T	T	G	G/T	G/T	--	G	G/T
chr1_2.695716c	chromosome_1	2695716	A	A	A/G	A	A	A	A	A	A	A	A/G	A	A/G	A/G	A	A	A	A/G	A/G	A	A/G	A/G	A	A/G	A	A	A	A/G	A	A/G	A	A	A/G	A	A/G	A	A	A	A/G	A/G	A/G	A/G	A/G	A	A	A	A/G
chr1_2.736295c	chromosome_1	2736295	G	A/G	A	A	A	A/G	A/G	A	A	A	A	A/G	A	A/G	A	A	A	A/G	A/G	A/G	A/G	A/G	A/G	A	A/G	A/G	A/G	A/G	A/G	A/G	A/G	A	A/G	A	A/G	A	A	A/G	A/G	A/G	A	A/G	A/G	A	A	A	A/G
chr1_2.73631c	chromosome_1	2736310	T	A/T	A	A	A	A/T	A/T	A	A	A	A	A/T	A	A/T	A	A	A	A/T	A/T	A/T	A/T	A/T	A/T	A	A/T	A/T	A/T	A/T	A/T	A/T	A/T	A	A/T	A	A/T	A	A	A/T	A/T	A/T	A	A/T	A/T	A	A	A	A/T
chr1_2.736407c	chromosome_1	2736407	G	G/T	T	T	T	G/T	G/T	T	T	T	T	G/T	T	G/T	T	T	T	G/T	G/T	G/T	G/T	G/T	G/T	T	G/T	G/T	G/T	G/T	G/T	G/T	G/T	T	G/T	T	G/T	T	T	G/T	G/T	G/T	T	G/T	G/T	T	T	T	G/T
chr1_2.776934c	chromosome_1	2776934	C	C/T	C	C	C	C/T	C/T	C	C	C	C	C/T	C	C/T	C	C	C	C/T	C/T	C/T	C/T	C/T	C/T	C	C/T	C/T	C/T	C/T	C/T	C/T	C/T	C	C/T	C	C/T	C	C	C/T	C/T	C/T	C	C/T	C/T	C	C	C	C/T
chr1_2.861731	chromosome_1	2861731	G	G/T	G	G	G	G/T	G/T	G	G	G	G	G/T	G	G/T	G	G	G	G/T	G/T	G/T	G/T	G/T	G/T	G	G/T	G/T	G/T	G/T	G/T	G/T	G/T	G	G/T	G	G/T	G	G	G/T	G/T	G/T	G	G/T	G/T	G	G	G	G/T
chr1_2.99782c	chromosome_1	2997820	C	C/T	T	C/T	C/T	C/T	C/T	C/T	C/T	T	C/T	C/T	T	T	C/T	T	T	T	T	C/T	C/T	T	T	T	C/T	T	C/T	C/T	T	?	C/T	C/T	T	T	C/T	T	T	C/T	T	C/T	C/T	T	C/T	C/T	T	C/T	T
chr1_20.19498	chromosome_1	20194980	T	C/T	T	T	T	T	C/T	T	T	C/T	T	C/T	T	T	T	T	T	T	T	C/T	T	C/T	T	T	T	T	T	T	C/T	T	C/T	T	C/T	T	T	T	C/T	T	T	T	C/T	T	T	T	C/T	T	T
chr1_3.152817	chromosome_1	3152817	A	A	A/-	A	A	A	A	A	A	A	A	A	A/-	A/-	A/-	A	A	A/-	A/-	A	A/-	A/-	A	A/-	A	A	A	A/-	A	A/-	A	A	A/-	A	A/-	A	A	A	A/-	A/-	A/-	A/-	A/-	A	A	A	A/-
chr1_3.152825	chromosome_1	3152825	A	A/G	A	A/G	A/G	A	A	A/G	A/G	A/G	A/G	A	A/G	A	A/G	A/G	A/G	A	A	A	A	A	A	A/G	A	A	A	A	A	A	A/G	A/G	A	A/G	A	A/G	A/G	A	A	A	A/G	A	A	A/G	A/G	A/G	A
chr1_3.250202	chromosome_1	3250202	C	C	A/C	A/C	A/C	A/C	A/C	A/C	A/C	A/C	A/C	A/C	C	C	C	A/C	A/C	C	C	A/C	C	C	A/C	C	A/C	A/C	A/C	C	A/C	C	A/C	A/C	C	A/C	C	A/C	A/C	A/C	C	C	C	C	C	A/C	A/C	A/C	C
chr1_3.435488	chromosome_1	3435488	A	A/T	A	A	A	A/T	A/T	A	A	A	A	A/T	A	A/T	A	A	A	A/T	A/T	?	A/T	A/T	A/T	A	A/T	A/T	A/T	A/T	A/T	A/T	A	A	A/T	A	A/T	A	A	A/T	A/T	A/T	A	A/T	A/T	A	A	A	A/T
chr1_3.43551	chromosome_1	3435510	G	A/G	G	G	G	A/G	A/G	G	G	G	G	A/G	G	A/G	G	G	G	A/G	A/G	A/G	A/G	A/G	A/G	G	A/G	A/G	A/G	A/G	A/G	A/G	G	G	A/G	G	A/G	G	G	A/G	A/G	A/G	G	A/G	A/G	G	G	G	A/G
chr1_3.435523	chromosome_1	3435523	T	C/T	T	C/T	C/T	T	T	C/T	C/T	C/T	C/T	T	C/T	T	C/T	C/T	C/T	T	T	T	T	T	T	C/T	T	T	T	T	T	T	C	C/T	T	C/T	T	C/T	C/T	T	T	T	C/T	T	T	C/T	C/T	C/T	T
chr1_3.435632	chromosome_1	3435632	T	T	G/T	G/T	G/T	G/T	G/T	G/T	T	G/T	G/T	G/T	T	T	T	G/T	G/T	T	T	G/T	T	T	G/T	T	G/T	G/T	G/T	T	G/T	T	G/T	G/T	T	G/T	T	T	G/T	G/T	T	T	T	T	T	G/T	G/T	G/T	T
chr1_3.435634	chromosome_1	3435634	C	C	C/T	C	C	C	C	C	C/T	C	C	C	C/T	C/T	C/T	C	C	C/T	C/T	C	C/T	C/T	C	C/T	C	C	C	C/T	C	C/T	C	C	C/T	C	C/T	C/T	C	C	C/T	C/T	C/T	C/T	C/T	C	C	C	C/T
chr1_3.549589	chromosome_1	3549589	C	A/C	C	C	C	A/C	A/C	C	C	C	C	A/C	C	A/C	C	C	C	A/C	A/C	A/C	A/C	A/C	A/C	C	A/C	A/C	A/C	A/C	A/C	A/C	C	C	A/C	C	A/C	C	C	A/C	A/C	A/C	C	A/C	A/C	C	C	C	A/C
chr1_3.549677	chromosome_1	3549677	G	A/G	G	G	G	A/G	A/G	G	G	G	G	A/G	G	A/G	G	G	G	A/G	A/G	A/G	A/G	A/G	A/G	G	A/G	A/G	A/G	A/G	A/G	A/G	G	G	A/G	G	A/G	G	G	A/G	A/G	A/G	G	A/G	A/G	G	G	G	A/G
chr1_3.564995	chromosome_1	3564995	A	A	A/G	A	A	A	A	A	A/G	A	A	A	G	A/G	G	A	A	A/G	A/G	A	A/G	A/G	A	G	A	A	A	A/G	A	A/G	A	A	A/G	A	A/G	A/G	A	A	A/G	A/G	G	A/G	A/G	A	A	A	A/G
chr1_3.735119	chromosome_1	3735119	A	A/C	A	A/C	A/C	A	A/C	A/C	A/C	A/C	A/C	A	A/C	A	A/C	A/C	A/C	A	A	A	A	A	A	A/C	A	A	A	A	A	A	A/C	A/C	A	A/C	A	A/C	A/C	A	A	A	A/C	A	A	A/C	A/C	A/C	A
chr1_3.75284c	chromosome_1	3752840	T	T	A/T	A/T	A/T	A/T	A/T	A/T	T	A/T	A/T	A/T	T	T	T	A/T	A/T	T	T	A/T	T	T	A/T	T	A/T	A/T	A/T	T	A/T	T	A/T	A/T	T	A/T	T	T	A/T	A/T	T	T	T	T	T	A/T	A/T	A/T	T
chr1_3.75353	chromosome_1	3753530	G	A/G	G	G	G	A/G	G	G	G	G	G	A/G	G	A/G	G	G	G	A/G	A/G	A/G	A/G	A/G	A/G	G	A/G	A/G	A/G	A/G	A/G	A/G	G	G	A/G	G	A/G	G	G	A/G	A/G	A/G	G	A/G	A/G	G	G	G	A/G
chr1_3.793592c	chromosome_1	3793592	A	A	A/G	A/G	A/G	A/G	A/G	A/G	A	A/G	A/G	A/G	A	A	A	A/G	A/G	A	A	A/G	A	A	A/G	A	A/G	A/G	A/G	A	A/G	A	A/G	A/G	A	A/G	A	A	A/G	A/G	A	A	A	A	A	A/G	A/G	A/G	A
chr1_3.793777c	chromosome_1	3793777	A	C/T	C	C/T	C/T	C	C/T	C/T	C/T	C/T	C/T	C	C/T	C	C/T	C/T	C/T	C	C	C	C	C	C	C/T	C	C	C	C	C	C	?	C/T	C	C/T	C	C/T	C/T	C	C	C	C/T	C	C	C/T	?	C/T	C
chr1_3.983468	chromosome_1	3983468	A	A/G	A	A	A	A/G	A	A	--	A	--	A/G	A	A/G	A	A	A	A/G	A/G	A/G	A/G	A/G	A/G	A	A/G	A/G	A/G	A/G	A/G	A/G	A	A	A/G	A	A/G	A	A	A/G	A/G	A/G	A	A/G	A/G	A	A	A	A/G
chr1_3.98357	chromosome_1	3983570	C	C	C/T	C	C	C	C	C	C/T	C	C	C	C/T	C/T	C/T	C	C	C/T	C/T	C	C/T	T	C	C/T	C	C	C	C/T	C	C/T	C	C	C/T	C	C/T	C/T	C	C	C/T	C/T	C/T	C/T	C/T	C	C	C	C/T
chr1_4.197182c	chromosome_1	4197182	T	C/T	C	C/T	C/T	C	C/T	C/T	C	C/T	C/T	C	C/T	C	C/T	C/T	C/T	C	C	C	C	C	C	C/T	C	C	C	C	C	C	C/T	C/T	C	C/T	C	C/T	C/T	C	C	C	C/T	C	C	C/T	C/T	C/T	C
chr1_4.197258c	chromosome_1	4197258	C	C	A/C	A/C	A/C	A/C	A/C	A/C	C	A/C	A/C	A/C	C	C	C	A/C	A/C	C	C	A/C	C	C	A/C	C	A/C	A/C	A/C	C	A/C	C	A/C	A/C	C	A/C	C	C	A/C	A/C	C	C	A/C	C	C	A/C	A/C	A/C	C
chr1_4.197269c	chromosome_1	4197269	C	C/G	C	C/G	C/G	C	C/G	C/G	C	C/G	C/G	C	C/G	C	C/G	C/G	C/G	C	C	C	C	C	C	C/G	C	C	C	C	C	C	C/G	C/G	C	C/G	C	C/G	C/G	C	C	C	C/G	C	C	C/G	C/G	C/G	C
chr1_4.206668c	chromosome_1	4206668	G	G/T	G	G/T	G/T	G	G/T	G/T	G	G/T	G/T	G	G/T	G	G/T	G/T	G/T	G	G	G	G	G	G	G/T	G	G	G	G	G	G	G/T	G/T	G	G/T	G	G/T	G/T	G	G	G	G/T	G	G	G/T	G/T	G/T	G
chr1_4.206683c	chromosome_1	4206683	A	G	A/G	G	G	G	G	G	A/G	G	G	G	A/G	A/G	A/G	G	G	A/G	A/G	G	A/G	A/G	G	A/G	G	G	G	A/G	G	A/G	G	G	A/G	G	A/G	A/G	G	G	A/G	A/G	G	A/G	A/G	G	G	G	A/G
chr1_4.229476	chromosome_1	4229476	C	A/C	C	C	C	A/C	C	C	A/C	C	C	A/C	C	A/C	C	C	C	A/C	A/C	A/C	A/C	A/C	A/C	C	A/C	A/C	A/C	A/C	A/C	A/C	C	C	A/C	C	A/C	C	C	A/C	A/C	A/C	C	A/C	A/C	C	C	C	A/C
chr1_4.229562c	chromosome_1	4229562	C	G	G/T	G/T	G/T	G/T	G/T	G/T	G	G/T	G/T	G/T	G	G	G	G/T	G/T	G	G	G/T	G	G	G/T	G	G/T	G/T	G/T	G	G/T	G	G/T	G/T	G	G/T	G	G	G/T	G/T	G	G	G/T	G	G	G/T	G/T	G/T	G
chr1_4.238907	chromosome_1	4238907	A	A/-	A	A/-	A/-	A	A/-	A/-	A	A/-	A/-	A	A/-	A	A/-	A/-	A/-	A	A	A	A	A	A	A/-	A	A	A	A	A	A	-	A/-	A	A/-	A	A/-	A/-	A	A	A	A/-	A	A	A/-	A/-	A/-	A
chr1_4.253306	chromosome_1	4253306	C	A	A/-	A/-	A/-	A/-	A/-	A/-	A	A/-	A/-	A/-	A	A	A	?	A/-	A	A	A/-	A	A	A/-	A	A/-	A/-	A/-	A	A/-	A	A/-	A/-	A	A/-	A	A	A/-	A/-	A	A	A/-	A	A	A/-	A/-	A/-	A
chr1_4.257676c	chromosome_1	4257676	A	C/T	T	C/T	C/T	T	C/T	C/T	T	C/T	C/T	T	C/T	T	C/T	C/T	C/T	T	T	T	T	T	T	C/T	T	T	T	T	T	T	C/T	C/T	T	C/T	T	C/T	C/T	T	T	T	C/T	T	T	C/T	C/T	C/T	T
chr1_4.492592	chromosome_1	4492592	C	A/C	A	A	A	A/C	A	A	A/C	A	A	A/C	A	A/C	A	A	A	A/C	A/C	A/C	A/C	A/C	A/C	A	A/C	A/C	A/C	A/C	A	A/C	A	A	A/C	A	A/C	A	A	A/C	A/C	A/C	A	A/C	A/C	A	A	A	A/C
chr1_4.684296	chromosome_1	4684296	G	G	C/G	G	G	G	G	G	C/G	G	G	G	C/G	C/G	C/G	G	G	C/G	C/G	G	C/G	C/G	G	C/G	G	G	G	C/G	G	C/G	G	G	C/G	G	C/G	C/G	G	G	C/G	C/G	G	C/G	C/G	G	G	G	C/G
chr1_4.684301c	chromosome_1	4684301	C	C	C/T	C/T	C/T	C/T	C/T	C/T	C	C/T	C/T	C/T	C	C	C	C/T	C/T	C	C	C/T	C	C	C/T	C	C/T	C/T	C/T	C	C/T	C	C/T	C/T	C	C/T	C	C	C/T	C/T	C	C	C/T	C	C	C/T	C/T	C/T	C
chr1_4.684316c	chromosome_1	4684316	C	C/T	C	C/T	C/T	C	C/T	C/T	C	C/T	C/T	C	C/T	C	C/T	C/T	C/T	C	C	C	C	C	C	C/T	C	C	C	C	C/T	C	C/T	C/T	C	C/T	C	C/T	C/T	C	C	C	C/T	C	C	C/T	C/T	C/T	C
chr1_4.684358c	chromosome_1	4684358	G	G	G/T	G/T	G/T	G/T	G/T	G/T	G	G/T	G/T	G/T	G	G	G	G/T	G/T	G	G	G/T	G	G	G/T	G	G/T	G/T	G/T	G	G/T	G	G/T	G/T	G	G/T	G	G	G/T	G/T	G	G	G/T	G	G	G/T	G/T	G/T	G
chr1_4.684388c	chromosome_1	4684388	G	G/T	G	G/T	G/T	G	G/T	G/T	G	G/T	G/T	G	G/T	G	G/T	G/T	G/T	G	G	G	G	G	G	G/T	G	G	G	G	G/T	G	G/T	G/T	G	G/T	G	G/T	G/T	G	G	G	G/T	G	G	G/T	G/T	G/T	G
chr1_5.33267	chromosome_1	5332670	G	G	A/G	G	G	G	G	G	A/G	G	G	G	A/G	A/G	A/G	G	G	A/G	A/G	G	A/G	A/G	G	A/G	G	G	G	A/G	G	A/G	G	G	A/G	G	A/G	A/G	G	G	A/G	A/G	G	A/G	A/G	G	G	G	A/G
chr1_5.396723c	chromosome_1	5396723	C	C	A/C	A/C	A/C	A/C	A/C	A/C	C	A/C	A/C	A/C	C	C	C	A/C	A/C	C	C	A/C	C	C	A/C	C	A/C	A/C	A/C	C	A/C	C	A/C	A/C	C	A/C	C	C	A/C	A/C	C	C	A/C	C	C	A/C	A/C	A/C	C
chr1_5.396793c	chromosome_1	5396793	G	C/G	G	C/G	C/G	G	C/G	C/G	G	C/G	C/G	G	C/G	G	G	C/G	C/G	G	G	G	G	G	G	C/G	G	G	G	G	C/G	G	C/G	C/G	G	C/G	G	C/G	C/G	G	G	G	C/G	G	G	C/G	C/G	C/G	G
chr1_5.502625c	chromosome_1	5502625	T	C/T	T	C/T	C/T	T	C/T	C/T	T	C/T	C/T	T	C/T	T	T	C/T	C/T	T	T	T	T	T	T	C/T	T	T	T	T	C/T	T	C/T	C/T	T	C/T	T	C/T	C/T	T	T	T	C/T	T	T	C/T	C/T	C/T	T
chr1_5.502691c	chromosome_1	5502691	T	C/T	T	C/T	C/T	T	C/T	C/T	T	C/T	C/T	T	C/T	T	T	C/T	C/T	T	T	T	T	T	T	C/T	T	T	T	T	C/T	T	C/T	C/T	T	C/T	T	C/T	C/T	T	T	T	C/T	T	T	C/T	C/T	C/T	T
chr1_5.793824c	chromosome_1	5793824	C	C	C/T	C/T	C	C/T	C/T	C/T	C	C/T	C/T	C/T	C	C	C	C/T	C/T	C	C	C/T	C	C	C/T	C	C/T	C/T	C/T	C	C/T	C	C/T	C/T	C	C/T	C	C	C/T	C/T	C	C	C/T	C	C	C/T	C/T	C/T	C/T
chr1_5.918602	chromosome_1	5918602	C	C	C/T	C	C/T	C	C	C	C/T	C	C	C	C/T	C/T	C/T	C	C	C/T	C/T	C	C/T	C/T	C	C/T	C	C	C	C/T	C	C/T	C	C	C/T	C	C/T	C/T	C	C	C/T	C/T	C	C/T	C/T	C	C	C	C
chr1_5.918619	chromosome_1	5918619	C	C/G	C	C	C	C/G	C	C	C/G	C	C	C/G	C	C/G	C/G	C	C	C/G	C/G	C/G	C/G	C/G	C/G	C	C/G	C/G	C/G	C/G	C	C/G	C	C	C/G	C	C/G	C	C	C/G	C/G	C/G	C	C/G	C/G	C	C	C	C/G
chr1_5.964933c	chromosome_1	5964933	T	G/T	T	T	T	G/T	T	T	G/T	T	T	G/T	T	G/T	G/T	T	T	G/T	G/T	G/T	G/T	G/T	G/T	T	G/T	G/T	G/T	G/T	T	G/T	T	T	G/T	T	G/T	T	T	G/T	G/T	G/T	T	G/T	G/T	T	T	T	G/T
chr1_5.965028c	chromosome_1	5965028	A	A/G	A	A	A	A/G	A	A	A/G	A	A	--	A	A/G	A/G	A	--	A/G	A/G	A/G	A/G	A/G	A/G	A	A/G	A/G	A/G	A/G	A	A/G	A	A	A/G	A	A/G	A	A	A/G	A/G	A/G	A	A/G	A/G	A	A	A	A/G
chr1_6.042708c	chromosome_1	6042708	A	A	A/T	A/T	A	A/T	A/T	A/T	A	A/T	A/T	A/T	A	A	A	A/T	A/T	A	A	A/T	A	A	A/T	A	A/T	A/T	A/T	A	A/T	A	A/T	A/T	A	A/T	A	A	A/T	A/T	A	A	A/T	A	A	A/T	A/T	A/T	A/T
chr1_6.07063c	chromosome_1	6070630	A	A	A/G	G	A	A/G	A/G	A/G	A	A/G	A/G	A/G	A	A	A	A/G	A	A	A	A/G	A	A	A/G	A	A/G	A/G	A/G	A	A/G	A	A/G	A/G	A	A/G	A	A	A/G	A/G	A	A	A/G	A	A	A/G	A/G	A/G	A/G
chr1_6.184737	chromosome_1	6184737	T	C	C/T	C/T	C	C/T	C/T	C/T	C	C/T	C/T	C/T	C	C	C	C/T	C	C	C	C/T	C	C	C/T	C	C/T	C/T	C/T	C	C/T	C	C/T	C/T	C	C/T	C	C	C/T	C/T	C	C	C/T	C	C	C/T	C/T	C/T	C/T
chr1_6.18479	chromosome_1	6184790	T	G	G/T	G	G/T	G	G	G	G/T	G	G	G	G/T	G/T	G/T	G	G/T	G/T	G/T	G	G/T	G/T	G	G/T	G	G	G	G/T	G	G/T	G	G	G/T	G	G/T	G/T	G	G	G/T	G/T	G	G/T	G/T	G	G	G	G
chr1_6.184806	chromosome_1	6184806	C	A/C	C	C	C	A/C	C	C	A/C	C	C	A/C	C	A/C	A/C	C	C	A/C	A/C	A/C	A/C	A/C	A/C	C	A/C	A/C	A/C	A/C	C	A/C	C	C	A/C	C	A/C	C	C	A/C	A/C	A/C	C	A/C	A/C	C	C	C	A/C
chr1_6.18483c	chromosome_1	6184830	C	C/G	C	C/G	C/G	C	C/G	C/G	C	C/G	C/G	C	C/G	C	C	C/G	C/G	C	C	C	C	C	C	C/G	C	C	C	C	C/G	C	C/G	C/G	C	C/G	C	C/G	C/G	C	C	C	C/G	C	C	C/G	C/G	C/G	C
chr1_6.271493c	chromosome_1	6271493	C	C/G	G	C/G	C/G	G	C/G	C/G	G	C/G	C/G	G	C/G	G	G	C/G	C/G	G	G	G	G	G	G	C/G	G	G	G	G	C/G	G	C/G	C/G	G	C/G	G	C/G	C/G	G	G	G	C/G	G	G	C/G	C/G	C/G	G
chr1_6.290646	chromosome_1	6290646	G	A/C	A	A	A	A/C	A	A	A/C	A	A	A/C	A	A/C	A/C	A	A	A/C	A/C	A/C	A/C	A/C	A/C	A	A/C	A/C	A/C	?	A	A/C	A	A	A/C	A	A/C	A	A	A/C	?	A/C	A	A/C	A/C	A	A	A	A/C
chr1_6.672308	chromosome_1	6672308	G	A/G	G	G	G	A/G	G	G	A/G	G	G	A/G	G	A/G	A/G	G	G	A/G	A/G	A/G	A/G	A/G	A/G	G	A/G	A/G	A/G	A/G	G	A/G	G	G	A/G	G	A/G	G	G	A/G	A/G	A/G	G	A/G	A/G	G	G	G	A/G
chr1_6.690492c	chromosome_1	6690492	G	A/T	T	A/T	A/T	T	A/T	A/T	T	A/T	A/T	T	A/T	T	T	A/T	A/T	T	T	T	T	T	T	A/T	T	T	T	T	A/T	T	A/T	A/T	T	A/T	T	A/T	A/T	T	T	T	A/T	T	T	A/T	A/T	A/T	T
chr1_7.136429c	chromosome_1	7136429	A	A/G	G	G	G	A/G	G	G	A/G	G	G	A/G	G	A/G	A/G	G	G	A/G	A/G	A/G	A/G	A/G	A/G	G	A/G	A/G	A/G	A/G	G	A/G	G	G	A/G	G	A/G	G	G	A/G	A/G	A/G	G	A/G	A/G	G	G	G	A/G
chr1_7.150463	chromosome_1	7150463	T	A/T	A	A	A	A/T	A	A	A/T	A	A	A/T	A	A/T	A/T	A	A	A/T	A/T	A/T	A/T	A/T	A/T	A	A/T	A/T	A/T	A/T	A	A/T	A	A	A/T	A	A/T	A	A	A/T	A/T	A/T	A	A/T	A/T	A	A	A	A/T
chr1_7.507856c	chromosome_1	7507856	C	T	C/T	C/T	T	C/T	C/T	C/T	T	C/T	C/T	C/T	T	T	T	C/T	T	T	T	C/T	T	T	C/T	T	C/T	C/T	C/T	T	C/T	T	C/T	C/T	T	C/T	T	T	C/T	C/T	T	T	C/T	T	T	C/T	C/T	C/T	C/T
chr1_7.512917	chromosome_1	7512917	G	C/G	G	C/G	G	C/G	G	G	C/G	G	G	C/G	G	C/G	C/G	G	G	C/G	C/G	C/G	C/G	C/G	C/G	G	C/G	C/G	C/G	C/G	G	C/G	G	G	C/G	G	C/G	G	G	C/G	C/G	C/G	G	C/G	C/G	G	G	G	C/G
chr1_7.51307	chromosome_1	7513070	C	A/C	C	A/C	A/C	C	A/C	A/C	C	C	A/C	C	C	C	A/C	C	C	A/C	A/C	C	A/C	A/C	A/C	C	A/C	C	C	C	C	A/C	A/C	A/C	A/C	C	C	C	A/C	A/C	C	A/C	C	A/C	C	A/C	A/C	A/C	C
chr1_7.743341c	chromosome_1	7743341	A	A	A/G	A/G	A	A/G	A/G	A/G	A	A/G	A/G	A/G	A	A	A	A/G	A	A	A	A/G	A	A	A/G	A	A/G	A/G	A/G	A	A/G	A	A/G	A/G	A	A/G	A	A	A/G	A/G	A	A	A/G	A	A	A/G	A/G	A/G	A/G
chr1_7.847364	chromosome_1	7847364	C	C/T	T	C/T	T	C/T	T	T	C/T	T	T	C/T	T	C/T	C/T	T	T	C/T	C/T	C/T	C/T	C/T	C/T	T	C/T	C/T	C/T	C/T	T	C/T	T	T	C/T	T	C/T	T	T	C/T	--	C/T	T	C/T	C/T	T	T	T	C/T
chr1_7.847367	chromosome_1	7847367	C	A/C	C	C	A/C	C	A/C	A/C	C	A/C	A/C	C	A/C	C	C	A/C	A/C	C	C	C	C	C	C	A/C	C	C	C	C	--	C	A/C	A/C	C	A/C	C	A/C	A/C	C	C	C	A/C	C	C	A/C	A/C	A/C	C
chr1_7.847441	chromosome_1	7847441	C	C	C/T	C/T	C	C/T	C/T	--	C	T	C/T	C/T	C	C	C	C/T	C	C	C	C/T	C	C	C/T	C	--	C/T	--	C	T	C	C/T	C/T	C	C/T	C	C	C/T	C/T	C	C	--	C	C	C/T	C/T	C/T	C/T
chr1_7.847496	chromosome_1	7847496	G	G/T	G	G	G/T	G	G/T	G/T	G	G/T	G/T	G	G/T	G	G	G/T	G/T	G	G	G	G	G	G	G/T	G	G	G	G	G/T	G	G/T	G/T	G	G/T	G	G/T	G/T	G	G	G	G/T	G	G	G/T	G/T	G/T	G
chr1_7.847513c	chromosome_1	7847513	G	G	A/G	A/G	G	A/G	A/G	A/G	G	A/G	A/G	A/G	G	G	G	A/G	G	G	G	A/G	G	G	A/G	G	A/G	A/G	A/G	G	A/G	G	A/G	A/G	G	A/G	G	G	A/G	A/G	G	G	A/G	G	G	A/G	A/G	A/G	A/G
chr1_7.847544	chromosome_1	7847544	G	A/G	A/G	A	G	A	A/G	A/G	A/G	A/G	A/G	A	G	A/G	A/G	A/G	G	A/G	A/G	A	A/G	A/G	A	G	A	A	A	A/G	A/G	A/G	A/G	A/G	A/G	A/G	A/G	G	A/G	A	A/G	A/G	A/G	A/G	A/G	A/G	A/G	A/G	A
chr1_8.138587c	chromosome_1	8138587	T	C/T	T	T	C/T	T	C/T	C/T	T	C/T	C/T	T	C/T	T	T	C/T	C/T	T	T	T	T	T	T	C/T	T	T	T	T	C/T	T	C/T	C/T	T	C/T	T	C/T	C/T	T	T	T	C/T	T	T	C/T	C/T	C/T	T
chr1_8.772956c	chromosome_1	8772956	T	C/T	C/T	C	T	C	C/T	C/T	T	C/T	C/T	C	T	C/T	C/T	C/T	T	C/T	C/T	C	C/T	C/T	C	T	C	C	C	C/T	C/T	C/T	C/T	C/T	C/T	C	T	T	C	C	C/T	C/T	C/T	C/T	C/T	T	C/T	C	C
chr1_9.306686	chromosome_1	9306686	T	C/T	C	C	C	C	C/T	C	C	C/T	C	C	C	C	C	C	C	C	C	C/T	C/T	C/T	C	C	C	C	C	C	C/T	C	C/T	C	C/T	C	C	C	C/T	C	C/T	C	C/T	C	C	C/T	C/T	C	C
chr1_9.306703	chromosome_1	9306703	T	C/T	T	C/T	C/T	C/T	T	C/T	C/T	T	C/T	C/T	C/T	C/T	C/T	C/T	C/T	C/T	C/T	T	T	T	C/T	C/T	C/T	C/T	C/T	C/T	T	C/T	T	C/T	T	C/T	C/T	C/T	T	C/T	T	C/T	T	C/T	C/T	T	T	C/T	C/T
chr1_9.504632c	chromosome_1	9504632	G	G	G/T	G/T	G	G/T	G/T	G/T	G	G/T	G/T	G/T	G	G	G	G/T	G	G	G	G/T	G	G	G/T	G	G/T	G/T	G/T	G	G/T	G	G/T	G/T	G	G/T	G	G	G/T	G/T	G	G	G/T	G	G	G/T	G/T	G/T	G/T
chr1_9.789929	chromosome_1	9789929	T	T	A/T	A/T	T	A/T	A/T	A/T	T	--	A/T	A/T	T	T	T	A/T	T	T	T	A/T	T	T	A/T	T	?	A/T	A/T	T	A/T	T	A/T	A/T	T	A/T	T	T	A/T	A	T	T	A/T	T	T	A/T	--	A/T	A/T
chr2_0.264477	chromosome_2	264477	A	A	A/G	A	A	A/G	A	A/G	A	A/G	A	A/G	A/G	A	A/G	A	G	A/G	A/G	A/G	A/G	G	A/G	A/G	A	A/G	A	G	A	A	G	A	A	A	A/G	A/G	A	A	A	A	A/G	A/G	A	A	G	A/G	A/G
chr2_0.325927c	chromosome_2	325927	C	A/C	A/C	C	A/C	A	C	A/C	A/C	C	A/C	C	A/C	A/C	C	A	A/C	A/C	A/C	C	C	C	C	A	A/C	A/C	A/C	A/C	A/C	C	A/C	A/C	C	A/C	A	A/C	C	C	A	C	A/C	C	A	C	C	C	A/C
chr2_0.325936c	chromosome_2	325936	G	G/T	G/T	G	G/T	T	G	G/T	G/T	G	G/T	G	G/T	G/T	G	T	G/T	G/T	G/T	G	G	G	G	T	G/T	G/T	G/T	G/T	G/T	G	G/T	G/T	G	G/T	T	G/T	G	G	T	G	G/T	G	T	G	G	G	G/T
chr2_0.325939c	chromosome_2	325939	G	C/G	C/G	G	C/G	C	G	C/G	C/G	G	C/G	G	C/G	C/G	G	C	C/G	C/G	C/G	G	G	G	G	C	C/G	C/G	C/G	C/G	C/G	G	C/G	C/G	G	C/G	C	C/G	G	G	C	G	C/G	G	C	G	G	G	C/G
chr2_0.325942c	chromosome_2	325942	G	A/G	A/G	A	A/G	G	A	A/G	A/G	A	A/G	A	A/G	A/G	A	G	A/G	A/G	A/G	A	A	A	A	G	A/G	A/G	A/G	A/G	A/G	A	A/G	A/G	A	A/G	G	A/G	A	A	G	A	A/G	A	G	A	A	A	A/G
chr2_0.361985	chromosome_2	361985	T	G/T	G/T	G/T	G	G/T	G/T	T	G	G/T	T	G/T	G	G	G/T	G/T	G	T	T	G/T	G/T	G/T	G/T	G/T	T	G	G	G	G	G/T	G	G	G/T	G	G/T	G	G/T	G/T	G/T	G/T	G	G/T	G/T	G/T	G/T	G/T	G
chr2_0.367748	chromosome_2	367748	C	C/T	C	C/T	C	C	C/T	C/T	C	C/T	C/T	C/T	C	C	C/T	C	C	C/T	C/T	C/T	C/T	C/T	C/T	C	C/T	C	C	C	C	C/T	C	C	C/T	C	C	C	C/T	C/T	C	C/T	C	C/T	C	C/T	C/T	C/T	C
chr2_1.330128	chromosome_2	1330128	G	A/G	G	G	A/G	A/G	G	G	A/G	A/G	G	G	A/G	A/G	G	A/G	A/G	G	G	G	G	G	G	A/G	G	A/G	A/G	A/G	A/G	G	G	G	G	A/G	A/G	A/G	G	G	A/G	G	A/G	G	A/G	G	G	G	A/G
chr2_1.948843	chromosome_2	1948843	T	C/T	C	C	C/T	C/T	C	C	C/T	C	C	C	C/T	C/T	C	C/T	C/T	C	C	C	C	C	C	C/T	C	C/T	C/T	C/T	--	C	C/T	C/T	C	C/T	C/T	C/T	C	C	C/T	C	C/T	C	C/T	C	C	C	?
chr2_1.948988c	chromosome_2	1948988	T	A/T	A	A	A/T	A/T	A	A	A/T	A	A	A	A/T	A/T	A	A/T	A/T	A	A	A	A	A	A	A/T	A	A/T	A/T	A/T	A/T	A	A/T	A/T	A	A/T	A/T	A/T	A	A	A/T	A	A/T	A	A/T	A	A	A	A/T
chr2_1.948992c	chromosome_2	1948992	G	C/G	C	C	C/G	C/G	C	C	C/G	C	C	C	C/G	C/G	C	C/G	C/G	C	C	C	C	C	C	C/G	C	C/G	C/G	C/G	C/G	C	C/G	C/G	C	C/G	C/G	C/G	C	C	C/G	C	C/G	C	C/G	C	C	C	C/G
chr2_10.135844	chromosome_2	10135844	A	A/G	G	A/G	G	G	A/G	A/G	G	A/G	A/G	A/G	G	G	G	A/G	G	A/G	A/G	A/G	A/G	A/G	A/G	G	A/G	G	A/G	G	G	A/G	G	G	A/G	G	A/G	G	A/G	G	G	A/G	G	A/G	A/G	A/G	A/G	A/G	G
chr2_10.531353	chromosome_2	10531353	A	A/G	G	G	A/G	A/G	G	G	A/G	G	G	G	A/G	A/G	A/G	G	A/G	G	G	G	G	G	G	A/G	G	A/G	G	A/G	A/G	G	A/G	A/G	G	A/G	G	A/G	G	A/G	A/G	G	A/G	G	G	G	G	G	A/G
chr2_10.531455	chromosome_2	10531455	A	A/G	A/G	A/G	G	A/G	A/G	A	G	A/G	A	A/G	G	G	G	A	G	A	A/G	A/G	A/G	A/G	A/G	A/G	A	G	A/G	G	G	A/G	G	G	A/G	G	A/G	G	A/G	G	A/G	A/G	G	A/G	A	A/G	A/G	A/G	G
chr2_10.681647	chromosome_2	10681647	G	C/G	G	C/G	G	G	C/G	C/G	G	C/G	C/G	C/G	G	G	G	C/G	G	C/G	C/G	C/G	C/G	C/G	C/G	G	C/G	G	C/G	G	G	C/G	G	G	C/G	G	C/G	G	C/G	G	G	C/G	G	C/G	C/G	C/G	C/G	C/G	G
chr2_11.177448c	chromosome_2	11177448	A	A/T	A	A	A	A/T	A	A	A/T	A/T	A	A/T	A/T	A/T	A	A/T	A/T	A	A	A/T	A	A	A	A/T	A	A/T	A/T	A/T	A/T	A	A	A	A	A/T	A/T	A/T	A	A	A/T	A	A/T	A	A/T	A	A	A	A/T
chr2_11.362466	chromosome_2	11362466	G	G/T	G	G/T	G/T	G	G/T	G/T	G	G	G/T	G	G	G	G/T	G	G	G/T	G/T	G	G/T	G/T	G/T	G	G/T	G	G	G	G	G/T	G/T	G/T	G/T	G	G	G	G/T	G/T	G	G/T	G	G/T	G	G/T	G/T	G/T	G
chr2_11.378663	chromosome_2	11378663	T	A/T	T	A/T	A/T	T	A/T	A/T	T	T	A/T	T	T	T	A/T	T	T	A/T	A/T	T	A/T	A/T	A/T	T	A/T	T	T	T	T	A/T	A/T	A/T	A/T	T	T	T	A/T	A/T	T	A/T	T	A/T	T	A/T	A/T	A/T	T
chr2_11.953234	chromosome_2	11953234	G	A/G	G	A/G	A/G	G	A/G	A/G	G	G	A/G	A/G	G	G	A/G	G	G	A/G	A/G	A/G	A/G	A/G	A/G	G	A/G	G	G	G	G	A/G	A/G	A/G	A/G	G	G	G	A/G	A/G	G	A/G	G	A/G	G	A/G	A/G	A/G	G
chr2_11.953256	chromosome_2	11953256	T	A/T	T	T	T	A/T	T	T	A/T	A/T	T	T	A/T	A/T	T	A/T	A/T	T	T	T	T	T	T	A/T	T	A/T	A/T	A/T	A/T	T	T	T	T	A/T	A/T	A/T	T	T	A/T	T	A/T	T	A/T	T	T	T	A/T
chr2_12.639404c	chromosome_2	12639404	A	A/G	A	A	A/G	A/G	A/G	A	A	A	A/G	A/G	A/G	A/G	A/G	A/G	A/G	A/G	A	A	A	A	A/G	A	A/G	A	A/G	A	A/G	A/G	A/G	A/G	A/G	A/G	A/G	A/G	A/G	A	A	A	A/G	A/G	A	A	A	A/G	A
chr2_12.639586	chromosome_2	12639586	A	A	A/G	A	A/G	A	A/G	A	A	A/G	A	A	A	A	A	A	A	A/G	A/G	A	A/G	A/G	A	A	A/G	A	A/G	A	A	A	A/G	A/G	A	A	A/G	A/G	A	A	A/G	A/G	A	A/G	A	A	A/G	A/G	A
chr2_12.742083	chromosome_2	12742083	T	C	C/T	C/T	C/T	C	C	C	C/T	C	C/T	C/T	C/T	C/T	C/T	C	C	C	C	C	C/T	C/T	C	C	C	C	C/T	C	C	C	C	C	C/T	C	C/T	C	C	C/T	C	C/T	C/T	C/T	C	C	C	C/T	C
chr2_12.885057	chromosome_2	12885057	G	C/G	G	G	C/G	C/G	G	G	C/G	G	G	G	C/G	C/G	C/G	C/G	C/G	G	G	G	G	G	G	C/G	G	C/G	G	C/G	C/G	G	C/G	C/G	G	C/G	G	C/G	G	C/G	C/G	G	C/G	G	G	G	G	G	C/G
chr2_13.249464	chromosome_2	13249464	G	A/G	G	G	A/G	A/G	G	G	A/G	G	G	G	A/G	A/G	A/G	G	A/G	G	G	G	G	G	G	A/G	G	A/G	G	A/G	A/G	A/G	A/G	A/G	G	A/G	G	A/G	G	A/G	A/G	G	A/G	G	G	G	G	G	A/G
chr2_13.488901	chromosome_2	13488901	A	A/G	A	A	A/G	A/G	A	A/G	A/G	A	A	A	A/G	A/G	A/G	A	A/G	A	A	A	A	A	A	A/G	A	A/G	A	A/G	A/G	A/G	A/G	A/G	A	A/G	A	A/G	A	A/G	A/G	A	A/G	A	A	A	A	A	A/G
chr2_13.972958	chromosome_2	13972958	A	A/G	G	A/G	G	G	A/G	G	G	A/G	A/G	A/G	G	G	G	A/G	G	A/G	A/G	A/G	A/G	A/G	A/G	G	A/G	G	A/G	G	G	G	G	G	A/G	G	A/G	G	A/G	G	G	A/G	G	A/G	A/G	A/G	A/G	A/G	G
chr2_14.34056	chromosome_2	14340560	C	A/C	C	C	A/C	A/C	C	A/C	A/C	C	C	C	A/C	A/C	A/C	C	A/C	C	C	C	C	C	C	A/C	C	A/C	C	A/C	A/C	A/C	A/C	C	C	A/C	C	A/C	C	A/C	A/C	C	A/C	C	C	C	C	C	A/C
chr2_14.765773	chromosome_2	14765773	T	A/G	A	A/G	A	A	A/G	A	A	A/G	A/G	A/G	A	A	A	A/G	A	A/G	A/G	A/G	A	A/G	A/G	A	A/G	A	A/G	A	A	A	A	A/G	A/G	A	A/G	A	A/G	A	A	A/G	A	A/G	A/G	A/G	A/G	A/G	A
chr2_14.901787	chromosome_2	14901787	A	A/G	A	A	A/G	A/G	A	A/G	A/G	A	A	A	A/G	A/G	A/G	A	A/G	A	A	A	A/G	A	A	A/G	A	A/G	A	A/G	A/G	A/G	A/G	A	A	A/G	A	A/G	A	A/G	A/G	A	A/G	A	A	A	A	A	A/G
chr2_14.972658	chromosome_2	14972658	C	C/T	C	C	C/T	C/T	C	C/T	C/T	C	C	C	C/T	C/T	C/T	C	C/T	C	C	C	C/T	C	C	C/T	C	C/T	C	C/T	C/T	C/T	C/T	C	C	C/T	C	C/T	C	C/T	C/T	C	C/T	C	C	C	?	--	C/T
chr2_15.050654	chromosome_2	15050654	A	A/G	A	A	A/G	A/G	A	A/G	A/G	A	A	A	A/G	A/G	A/G	A	A/G	A	A	A	A/G	A	A	A/G	A	A/G	A	A/G	A/G	A/G	A/G	A	A	A/G	A	A/G	A	A/G	A/G	A	A/G	A	A	A	A	A	A/G
chr2_15.051366	chromosome_2	15051366	G	C/G	G	C/G	G	G	C/G	G	G	C/G	C/G	C/G	G	G	G	?	G	C/G	C/G	C/G	G	C/G	C	G	C/G	G	C/G	G	G	G	G	C/G	C/G	G	C/G	G	C	G	G	C/G	G	C/G	C/G	?	C/G	C/G	G
chr2_15.425902c	chromosome_2	15425902	C	C/T	T	T	C/T	C/T	T	C/T	C/T	T	T	T	C/T	C/T	C/T	T	C/T	T	T	T	C/T	T	T	C/T	T	C/T	T	C/T	C/T	C/T	C/T	T	T	C/T	T	C/T	T	C/T	C/T	T	C/T	T	T	T	T	T	C/T
chr2_15.425978c	chromosome_2	15425978	C	A/C	C	C	A/C	A/C	C	A/C	A/C	C	C	C	A/C	A/C	A/C	C	A/C	C	C	C	A/C	C	C	A/C	C	A/C	C	A/C	A/C	A/C	A/C	C	C	A/C	C	A/C	C	A/C	A/C	C	A/C	C	C	C	C	C	A/C
chr2_15.426898c	chromosome_2	15426898	G	A/G	A	A	A/G	A/G	A	A/G	A/G	A	A	A	A/G	A/G	A/G	A	A/G	A	A	A	A/G	A	A	A/G	A	A/G	A	A/G	A/G	A/G	A/G	A	A	A/G	A	A/G	A	A/G	A/G	A	A/G	A	A	A	A	A	A/G
chr2_15.644889	chromosome_2	15644889	A	A/G	G	G	A/G	A/G	G	A/G	A/G	G	G	G	A/G	A/G	A/G	G	A/G	G	G	G	A/G	G	G	A/G	G	A/G	G	A/G	A/G	A/G	A/G	G	G	A/G	G	A/G	G	A/G	A/G	G	A/G	G	G	G	G	G	A/G
chr2_15.696245	chromosome_2	15696245	A	A/C	A	A	A/C	A/C	A	A/C	A/C	A	A	A	A/C	A/C	A/C	A	A/C	A	A	A	A/C	A	A	A/C	A	A/C	A	A/C	A/C	A/C	A/C	A	A	A/C	A	A/C	A	A/C	A/C	A	A/C	A	A	A	A	A	A/C
chr2_16.441018	chromosome_2	16441018	G	G/T	G	G	G/T	G	G	G/T	G/T	G	G	G	G/T	G/T	G/T	G	G/T	G	G	G	G/T	G	G	G/T	G	G/T	G	G/T	G/T	G/T	G/T	G	G	G/T	G	G/T	G	G/T	G/T	G	G/T	G	G	G	G	G	G/T
chr2_16.441156	chromosome_2	16441156	C	A/C	C	A/C	C	A/C	A/C	C	C	A/C	A/C	A/C	C	C	C	A/C	C	A/C	A/C	A/C	C	A/C	A/C	C	A/C	C	A/C	C	C	C	C	A/C	A/C	C	A/C	C	A/C	C	C	A/C	C	A/C	A/C	A/C	A/C	A/C	C
chr2_16.695571c	chromosome_2	16695571	T	A/T	T	T	A/T	T	T	A/T	A/T	T	T	T	A/T	A/T	A/T	T	--	T	T	T	A/T	T	T	A/T	T	?	T	A/T	A/T	--	A/T	T	T	A/T	T	A/T	T	A/T	A/T	T	A/T	T	T	T	T	T	A/T
chr2_17.034695	chromosome_2	17034695	T	C/T	T	C/T	T	T	C/T	T	T	C/T	C/T	C/T	T	T	T	C/T	T	C/T	C/T	C/T	T	C/T	C/T	T	C/T	T	C/T	T	T	T	T	C/T	C/T	T	C/T	T	C/T	T	T	C/T	T	C/T	C/T	C/T	C/T	C/T	T
chr2_17.106326c	chromosome_2	17106326	G	C/G	C	C	C/G	C/G	C	C/G	C/G	C	C	C	C/G	C/G	C/G	C	C/G	C	C	C	C/G	C	C	C/G	C	C/G	C	C/G	C/G	C/G	C/G	C	C	C/G	C	C/G	C	C/G	C/G	C	C/G	C	C	C	C	C	C/G
chr2_17.106329c	chromosome_2	17106329	G	C/G	G	G	C/G	C/G	G	C/G	C/G	G	G	G	C/G	C/G	C/G	G	C/G	G	G	G	C/G	G	G	C/G	G	C/G	G	C/G	C/G	C/G	C/G	G	G	C/G	G	C/G	G	C/G	C/G	G	C/G	G	G	G	G	G	C/G
chr2_17.431947	chromosome_2	17431947	C	C/T	C	C/T	C/T	C/T	C/T	C/T	C/T	C	C/T	C/T	C	C	C/T	C	C	C	C	C/T	C/T	C	C	C	C	C	C/T	C	C	C	C/T	C/T	C	C	C/T	C	C	C/T	C	C	C/T	C	C	C	C	C	C
chr2_17.790167c	chromosome_2	17790167	G	A/G	A	A	A/G	A/G	A	A/G	A/G	A	A	A	A/G	A/G	A/G	A	A/G	A	A	A	A/G	A	A	A/G	A	A/G	A	A/G	A/G	A/G	A/G	A	A	A/G	A	A/G	A	A/G	A/G	A	A/G	A	A	A	A	A	A/G
chr2_17.790184c	chromosome_2	17790184	T	C/T	T	T	C/T	C/T	T	C/T	C/T	T	T	T	C/T	C/T	C/T	T	C/T	T	T	T	C/T	T	T	C/T	T	C/T	T	C/T	C/T	C/T	C/T	T	T	C/T	T	C/T	T	C/T	C/T	T	C/T	T	T	T	T	T	C/T
chr2_17.790193c	chromosome_2	17790193	T	G/T	T	T	G/T	G/T	T	G/T	G/T	T	T	T	G/T	G/T	G/T	T	G/T	T	T	T	G/T	T	T	G/T	T	G/T	T	G/T	G/T	G/T	G/T	T	T	G/T	T	G/T	T	G/T	G/T	T	G/T	T	T	T	T	T	G/T
chr2_17.790202c	chromosome_2	17790200	C	C/T	C	C	C/T	C/T	C	C/T	C/T	C	C	C	C/T	C/T	C/T	C	C/T	C	C	C	C/T	C	C	C/T	C	C/T	C	C/T	C/T	C/T	C/T	C	C	C/T	C	C/T	C	C/T	C/T	C	C/T	C	C	C	C	C	C/T
chr2_17.790205c	chromosome_2	17790202	A	A/-	A	A	A/-	A/-	A	A/-	A/-	A	A	A	A/-	A/-	A/-	A	A/-	A	A	A	A/-	A	A	A/-	A	A/-	A	A/-	A/-	A/-	A/-	A	A	A/-	A	A/-	A	A/-	A/-	A	A/-	A	A	A	A	A	A/-
chr2_17.7902c	chromosome_2	17790205	G	G/-	G	G	G/-	G/-	G	G/-	G/-	G	G	G	G/-	G/-	G/-	G	G/-	G	G	G	G/-	G	G	G/-	G	G/-	G	G/-	G/-	G/-	G/-	G	G	G/-	G	G/-	G	G/-	G/-	G	G/-	G	G	G	G	G	G/-
chr2_17.832217	chromosome_2	17832217	A	A/G	A	--	A/G	A/G	A	A/G	A/G	A	A	A	A/G	A/G	A/G	A	A/G	A	A	A	A/G	A	A	A/G	A	A/G	A	A/G	A/G	A/G	A/G	A	A	A/G	A	A/G	A	A/G	A/G	A	A/G	A	A	A	A	A	A/G
chr2_18.0475c	chromosome_2	18047500	C	C/G	G	G	C/G	C/G	G	C/G	C/G	G	G	G	C/G	C/G	C/G	G	C/G	G	G	G	C/G	G	G	C/G	G	C/G	G	C/G	C/G	C/G	C/G	G	G	C/G	G	C/G	G	C/G	C/G	G	C/G	G	G	G	G	G	C/G
chr2_18.164751	chromosome_2	18164751	C	C/G	C	C/G	C	C	C/G	C/G	C	C/G	C/G	C/G	C	C	C/G	C	C	C/G	C/G	C/G	C/G	C/G	C/G	C	C/G	C	C/G	C	C	C/G	C	C	C/G	C	C/G	C	C/G	C/G	C	C/G	C	C/G	C	C/G	C/G	C/G	C
chr2_18.164901c	chromosome_2	18164901	G	A/G	G	G	A/G	A/G	G	A/G	A/G	G	G	G	A/G	A/G	A/G	G	A/G	G	G	G	A/G	G	G	A/G	G	A/G	G	A/G	A/G	A/G	A/G	G	G	A/G	G	A/G	G	A/G	A/G	G	A/G	G	G	G	G	G	A/G
chr2_18.164943	chromosome_2	18164943	G	A/G	G	A/G	G	G	A/G	G	G	A/G	A/G	A/G	G	G	G	A/G	G	A/G	A/G	A/G	G	A/G	A/G	G	A/G	G	A/G	G	G	G	G	A/G	A/G	G	A/G	G	A/G	G	G	A/G	G	A/G	A/G	A/G	A/G	A/G	G
chr2_18.267205	chromosome_2	18267205	C	A/C	C	C	A/C	C	C	A/C	A/C	C	C	C	A/C	A/C	A/C	C	A/C	C	C	C	A/C	C	C	A/C	C	A/C	C	A/C	A/C	A/C	A/C	C	C	A/C	C	A/C	C	A/C	A/C	C	A/C	C	C	C	C	C	A/C
chr2_18.464163	chromosome_2	18464163	C	C	C/T	C	C/T	C	C	C/T	C/T	C	C/T	C/T	C/T	C	C/T	C/T	C	C	C	C	C	C	C/T	C	C/T	C	C/T	C/T	C	C/T	C/T	C	C/T	C/T	C	C	C	C	C	C	C/T	C	C/T	C/T	C/T	C	C/T
chr2_18.469813	chromosome_2	18469813	A	A/C	A	A/C	A	A/C	A/C	A	A	A/C	A/C	A/C	A	A	A	A/C	A	A/C	A/C	A/C	A	A/C	A/C	A	A/C	A	A/C	A	A	A	A	A/C	A/C	A	A/C	A	A/C	A	A	A/C	A	A/C	A/C	A/C	A/C	A/C	A
chr2_18.555809	chromosome_2	18555809	G	A/G	G	A/G	G	A/G	A/G	G	G	A/G	A/G	A/G	G	G	G	A/G	G	A/G	A/G	A/G	G	A/G	A/G	G	A/G	G	A/G	G	G	G	G	A/G	A/G	G	A/G	G	A/G	G	G	A/G	G	A/G	A/G	A/G	A/G	A/G	G
chr2_19.052861c	chromosome_2	19052861	A	A/C	C	C	A/C	C	C	A/C	A/C	C	C	C	A/C	A/C	A/C	C	A/C	C	C	C	A/C	C	C	A/C	C	A/C	C	A/C	A/C	A/C	A/C	C	C	A/C	C	A/C	A/C	A/C	A/C	A/C	A/C	C	C	C	C	C	A/C
chr2_19.35846c	chromosome_2	19358460	G	C/G	G	G	C/G	G	G	C/G	C/G	G	G	G	C/G	C/G	C/G	G	C/G	G	G	G	C/G	G	G	C/G	G	C/G	G	C/G	C/G	C/G	C/G	G	G	C/G	G	C/G	C/G	C/G	C/G	C/G	C/G	G	G	G	C/G	G	C/G
chr2_19.598747c	chromosome_2	19598747	C	C/G	G	G	?	G	G	C/G	C/G	G	G	G	C/G	C/G	C/G	G	C/G	G	G	G	C/G	G	G	C/G	G	C/G	G	C/G	C/G	C/G	C/G	G	G	C/G	G	C/G	C/G	C/G	C/G	C/G	C/G	G	G	G	C/G	G	C/G
chr2_19.598852c	chromosome_2	19598852	C	C/G	C	C/G	C	C/G	C/G	C	C	C/G	C/G	C/G	C	C	C	C/G	C	C/G	C/G	C/G	C	C/G	C/G	C	C/G	C	C/G	C	C	C	C	C/G	C/G	C	C/G	C	C	C	C	C	C	C/G	C/G	C/G	C	C/G	C
chr2_20.53017c	chromosome_2	20530170	C	C/T	T	C/T	C/T	T	T	C/T	C/T	T	T	T	C/T	C/T	C/T	T	C/T	T	T	T	C/T	T	T	C/T	T	C/T	T	C/T	C/T	C/T	C/T	T	T	C/T	T	C/T	C/T	C/T	C/T	C/T	T	T	T	T	C/T	T	C/T
chr2_20.62179	chromosome_2	20621790	G	A/G	G	G	G	A/G	A/G	G	G	A/G	A/G	A/G	G	G	G	A/G	G	A/G	A/G	A/G	G	A/G	A/G	G	A/G	G	A/G	G	G	G	G	A/G	A/G	G	A/G	G	G	G	G	G	A/G	A/G	A/G	A/G	G	A/G	G
chr2_20.621921c	chromosome_2	20621921	C	A/C	A	A/C	A/C	A	A	A/C	A/C	A	A	A	A/C	A/C	A/C	A	A/C	A	A	A	A/C	A	A	A/C	A	A/C	A	A/C	A/C	A/C	A/C	A	A	A/C	A	A/C	A/C	A/C	A/C	A/C	A	A	A	A	A/C	A	A/C
chr2_20.621927c	chromosome_2	20621927	A	A/T	T	A/T	A/T	T	T	A/T	A/T	T	T	T	A/T	A/T	A/T	T	A/T	T	T	T	A/T	T	T	A/T	T	A/T	T	A/T	A/T	A/T	A/T	T	T	A/T	T	A/T	A/T	A/T	A/T	A/T	T	T	T	T	A/T	T	A/T
chr2_20.77553c	chromosome_2	20775530	C	C/T	T	C/T	C/T	T	T	C/T	C/T	T	T	T	C/T	C/T	C/T	T	C/T	T	T	T	C/T	T	T	C/T	T	T	T	C/T	C/T	C/T	C/T	T	T	C/T	T	C/T	C/T	C/T	C/T	C/T	T	T	T	T	C/T	T	C/T
chr2_20.880422c	chromosome_2	20880422	C	C/T	C	C	C	C/T	C/T	C	C	C/T	C/T	C/T	C	C	C	C/T	C	C/T	C/T	C/T	C	C/T	C/T	C	C/T	C/T	C/T	C	C	C	C	C/T	C/T	C	C/T	C	C	C	C	C	C/T	C/T	C/T	C/T	C	C/T	C
chr2_20.880527	chromosome_2	20880527	G	G/T	G	G	G	G/T	G/T	G	G	G/T	G/T	G/T	G	G	G	G/T	G	G/T	G/T	G/T	G	G/T	G/T	G	G/T	G/T	G/T	G	G	G	G	G/T	G/T	G	G/T	G	G	G	G	G	G/T	G/T	G/T	G/T	G	T	G
chr2_21.207918c	chromosome_2	21207918	C	C/T	T	C/T	C/T	T	T	C/T	C/T	T	T	T	C/T	C/T	C/T	T	C/T	T	T	T	C/T	T	T	C/T	T	T	T	C/T	C/T	C/T	C/T	T	T	C/T	T	C/T	C/T	C/T	C/T	C/T	T	T	T	T	C/T	T	C/T
chr2_21.649969	chromosome_2	21649969	T	T/-	T	T/-	T/-	T	T	T/-	T/-	T	T	T	T/-	T/-	T/-	T	T/-	T	T	T	T/-	T	T	T/-	T	T	T	T/-	T/-	T/-	T/-	T	T	T/-	T	T/-	T/-	T/-	T/-	T/-	T	T	T	T	T/-	T	T/-
chr2_21.841224c	chromosome_2	21841224	T	C/T	C	C/T	C/T	C	C	C/T	C/T	C	C	C	C/T	C/T	C/T	C	C/T	C	C	C	C/T	C	C	C/T	C	C	C	C/T	C/T	C/T	C/T	C	C	C/T	C	C/T	C/T	C/T	C/T	C/T	C	C	C	C	C/T	C	C/T
chr2_21.843312c	chromosome_2	21843312	C	A/G	A	A/G	A/G	A	A	A/G	A/G	A	A	A	A/G	A/G	A/G	A	A/G	A	A	A	A/G	A	A	A/G	A	A	A	A/G	A/G	A/G	A/G	A	A	A/G	A	A/G	A/G	A/G	A/G	A/G	A	A	A	A	A/G	A	A/G
chr2_22.17077	chromosome_2	22170770	G	A/G	G	A/G	A/G	G	G	A/G	A/G	G	G	G	A/G	A/G	A/G	G	A/G	G	G	G	A/G	G	G	G	G	G	G	A/G	A/G	A/G	A/G	G	G	A/G	G	A/G	A/G	A/G	A/G	A/G	G	G	G	G	A/G	G	A/G
chr2_22.177116	chromosome_2	22177116	G	G	A/G	G	G	A/G	G	A/G	G	A/G	G	G	G	G	G	A/G	A/G	A/G	G	A/G	G	G	A/G	A/G	A/G	A/G	G	A/G	A/G	A/G	G	G	G	G	G	A/G	A/G	G	A/G	G	G	G	A/G	A/G	A/G	G	A/G
chr2_22.177298	chromosome_2	22177298	G	G/T	G	G	G	G/T	G/T	G	G	G/T	G/T	G/T	G	G	G	G/T	G	G/T	G/T	G/T	G	G/T	G/T	G/T	G/T	G/T	G/T	G	G	G	G	G/T	G/T	G	G/T	G	G	G	G	G	G/T	G/T	G/T	G/T	G	G/T	G
chr2_22.279852	chromosome_2	22279852	T	C/T	T	T	T	C/T	C	T	T	C/T	C/T	C/T	T	T	T	C/T	T	C/T	C/T	C/T	T	C/T	C/T	C	C/T	C	C/T	T	T	T	T	C/T	C/T	T	C/T	T	T	T	T	T	C/T	C/T	C/T	C/T	T	C/T	T
chr2_23.248062c	chromosome_2	23248062	C	C/T	C/T	C	C	C/T	C/T	C	C	T	C/T	C/T	C/T	T	C/T	C/T	C/T	C/T	C/T	C/T	C	C	C/T	C/T	C/T	C/T	C/T	C	C	C	C/T	C/T	C/T	T	C/T	C	C	T	C	C	C/T	C/T	C/T	C/T	C	C/T	C/T
chr2_23.248144c	chromosome_2	23248144	T	C/T	C/T	C	C	C/T	C/T	C	C	T	C/T	C/T	C/T	T	C/T	C/T	C/T	C/T	C/T	C/T	C	C	C/T	C/T	C/T	C/T	C/T	C	C	C	C/T	C/T	C/T	T	C/T	C	C	T	C	C	C/T	C/T	C/T	C/T	C	C/T	C/T
chr2_23.381612c	chromosome_2	23381612	C	C/T	C/T	T	T	C/T	C/T	T	T	C	C/T	C/T	C/T	C	C/T	C/T	T	C/T	C/T	C/T	T	T	C/T	C/T	C/T	C/T	C/T	T	T	T	C/T	C/T	C/T	C	C/T	T	T	C	T	T	C/T	C/T	C/T	C/T	T	C/T	C/T
chr2_23.449792c	chromosome_2	23449792	C	A/C	A	A/C	A/C	A	A	A/C	A/C	A	A	A	A/C	A	A	A	A/C	A	A/C	A	A/C	A/C	A	A	A	A	A	A/C	A/C	A/C	A/C	A	A	A	A	A/C	A/C	A	A/C	A/C	A	A	A	A	A/C	A	A
chr2_23.44984c	chromosome_2	23449840	A	A/C	A	A/C	A/C	A	A	A/C	A/C	A	A	A	A/C	A	A	A	A/C	A	A/C	A	A/C	A/C	A	A	A	A	A	A/C	--	A/C	A/C	A	A	A	A	A/C	A/C	A	A/C	A/C	A	A	A	A	A/C	A	A
chr2_23.649136c	chromosome_2	23649136	A	A/G	A	A	A/G	A/G	A/G	A	A/G	A	A/G	A/G	A/G	A/G	A/G	A/G	A/G	A/G	A	A	A	A	A/G	A	A/G	A	A/G	A	A/G	A/G	A/G	A/G	A/G	A/G	A/G	A/G	A/G	A	A	A	A/G	A/G	A	A	A	A	A
chr2_24.008582c	chromosome_2	24008582	G	G/T	T	G/T	G/T	T	T	G/T	G/T	T	T	T	G/T	T	T	T	G/T	T	T	T	G/T	T	T	T	T	T	T	G/T	G/T	G/T	G/T	T	T	T	T	G/T	G/T	G/T	G/T	G/T	T	T	T	T	G/T	T	T
chr2_24.223175c	chromosome_2	24223175	G	G/T	T	G/T	G/T	T	T	G/T	G/T	T	T	T	G/T	T	T	T	G/T	T	T	T	G/T	T	T	T	T	T	T	G/T	G/T	G/T	G/T	T	T	T	T	G/T	G/T	G/T	G/T	G/T	T	T	T	T	G/T	T	T
chr2_24.223229c	chromosome_2	24223229	C	C/T	T	C/T	C/T	T	T	C/T	C/T	T	T	T	C/T	T	T	T	C/T	T	T	T	C/T	T	T	T	T	T	T	C/T	C/T	C/T	C/T	T	T	T	T	C/T	C/T	C/T	C/T	C/T	T	T	T	T	C/T	T	T
chr2_24.412081c	chromosome_2	24412081	T	C/T	T	C/T	C/T	T	T	C/T	C/T	T	T	T	C/T	T	T	T	C/T	T	T	T	C/T	T	T	T	T	T	T	C/T	C/T	C/T	C/T	T	T	T	T	C/T	C/T	C/T	C/T	C/T	T	T	T	T	C/T	T	T
chr2_24.584994	chromosome_2	24584994	C	C	C/T	C	C/T	C/T	C	C/T	C	C/T	C	C/T	C	C/T	C/T	C	C/T	C	C/T	C/T	C/T	C/T	C/T	C/T	C	C/T	C	C/T	C	C	C	C	C	C/T	C/T	C/T	C	C	C	C	C	C/T	C	C	C/T	C/T	C
chr2_24.626417c	chromosome_2	24626417	A	A/C	A	A	A	A/C	A/C	A	A	A/C	A/C	A/C	A	A/C	A/C	A/C	A	A/C	A/C	A/C	A	A/C	A/C	A/C	A/C	A/C	A/C	A	A	A	A	A/C	A/C	A/C	A/C	A	A	A	A	A	A/C	A/C	A/C	A/C	A	A/C	A/C
chr2_24.626465c	chromosome_2	24626465	T	C/T	C	C	C	C/T	C/T	C	C	C/T	C/T	C/T	C	C/T	C/T	C/T	C	C/T	C/T	C/T	C	C/T	C/T	C/T	C/T	C/T	C/T	C	C	C	C	C/T	C/T	C/T	C/T	C	C	C	C	C	C/T	C/T	C/T	C/T	C	C/T	C/T
chr2_24.799377	chromosome_2	24799377	T	A/T	T	T	T	A/T	A/T	T	T	A	A/T	A/T	T	A	A/T	A/T	T	A/T	A/T	A/T	T	A/T	A/T	A/T	A/T	A/T	A/T	T	T	T	T	A/T	A/T	A	A/T	T	T	T	T	T	A/T	A/T	A/T	A/T	T	A/T	A/T
chr2_24.83113	chromosome_2	24831130	C	C/G	C	C/G	C/G	C	C	C/G	C/G	C	C	C	C/G	C	C	C	C/G	C	C	C	C/G	C	C	C	C	C	C	C/G	C/G	C/G	C/G	C	C	C	C	C/G	C/G	C/G	C/G	C/G	C	C	C	C	C/G	C	C
chr2_25.107069c	chromosome_2	25107069	C	C/T	C	C/T	C/T	C	C	C/T	C/T	C	C	C	C/T	C	C	C	C/T	C	C	C	C/T	C	C	C	C	C	C	C/T	C/T	C/T	C/T	C	C	C	C	C/T	C/T	C/T	C/T	C/T	C	C	C	C	C/T	C	C
chr2_25.107224	chromosome_2	25107224	C	C/T	C	C/T	C/T	C	C	C/T	C/T	C	C	C	C/T	C	C	C	C/T	C	C	C	C/T	C	C	C	C	C	C	C/T	T	C/T	C/T	C	C	C	C	C/T	C/T	C/T	C/T	C/T	C	C	C	C	C/T	C	C
chr2_25.111031c	chromosome_2	25111031	A	C/G	G	C/G	C/G	G	G	C/G	C/G	G	G	G	?	G	G	G	C/G	G	G	G	C/G	G	G	G	G	G	G	C/G	C/G	C/G	C/G	G	G	G	G	C/G	C/G	?	C/G	C/G	G	G	G	G	C/G	G	G
chr2_25.111038c	chromosome_2	25111038	A	A/T	A	A	A	A/T	A/T	A	A	A/T	A/T	A/T	A	A/T	A/T	A/T	A	A/T	A/T	A/T	A	A/T	A/T	A/T	A/T	A/T	A/T	A	A	A	A	A/T	--	A/T	A/T	A	A	A	A	A	A/T	A/T	A/T	A/T	A	A/T	A/T
chr2_25.111096c	chromosome_2	25111096	G	A/G	A	A/G	A/G	A	A	A/G	A/G	A	A	A	A/G	A	A	A	A/G	A	A	A	A/G	A	A	A	A	A	A	A/G	A/G	A/G	A/G	A	A	A	A	A/G	A/G	A/G	A/G	A/G	A	A	A	A	A/G	A	A
chr2_25.111182c	chromosome_2	25111182	T	C/T	T	C/T	C/T	T	T	C/T	C/T	T	T	T	C/T	T	T	T	C/T	T	T	T	C/T	T	T	T	T	T	T	C/T	C/T	C/T	C/T	T	T	T	T	C/T	C/T	C/T	C/T	C/T	T	T	T	T	C/T	T	T
chr2_25.198478c	chromosome_2	25198478	T	C/T	T	T	T	C/T	C/T	T	T	C/T	C/T	C/T	T	C/T	C/T	C/T	T	C/T	C/T	C/T	T	C/T	C/T	C/T	C/T	C/T	C/T	T	T	T	T	C/T	C/T	C/T	C/T	T	T	T	T	T	C/T	C/T	C/T	C/T	T	C/T	C/T
chr2_25.286319	chromosome_2	25286319	G	A/C	C	A/C	A/C	C	C	A/C	A/C	C	C	C	A/C	C	A/C	C	A/C	C	C	C	A/C	C	C	C	C	C	C	A/C	A/C	A/C	A/C	C	C	C	C	A/C	A/C	A/C	A/C	A/C	C	C	C	C	A/C	C	C
chr2_25.286422	chromosome_2	25286422	G	A/C	A	A	A	A/C	A/C	A	A	A/C	A/C	A/C	A	A/C	A	A/C	A	A/C	A/C	A/C	A	A/C	A/C	A/C	A/C	A/C	A/C	A	A	A	A	A/C	A/C	A/C	A/C	A	A	A	A	A	A/C	A/C	A/C	A/C	A	A/C	A/C
chr2_25.306917c	chromosome_2	25306917	G	A/G	A/G	A	A	A/G	A/G	A	A	G	A/G	A/G	A	G	A	A/G	A	A/G	A/G	A/G	A	A/G	A/G	A/G	A/G	A/G	A/G	A	A	A	A	A/G	A/G	G	A/G	A	A	A/G	A	A	A/G	A/G	A/G	A/G	A	A/G	A/G
chr2_25.312193c	chromosome_2	25312193	C	A/C	A	A/C	A/C	A	A	A/C	A/C	A	A	A	A/C	A	A/C	A	A/C	A	A	A	A/C	A	A	A	A	A	A	A/C	A/C	A/C	--	A	A	A	A	A/C	A/C	A/C	A/C	A/C	A	A	A	A	A/C	A	A
chr2_25.312195c	chromosome_2	25312195	G	G/-	G	G/-	G/-	G	G	G/-	G/-	G	G	G	G/-	G	G/-	G	G/-	G	G	--	G/-	G	G	G	G	G	G	G/-	G/-	G/-	--	G	G	G	G	G/-	G/-	G/-	G/-	G/-	G	G	G	G	G/-	G	G
chr2_25.312197c	chromosome_2	25312197	A	C/G	C	C/G	C/G	C	C	C/G	C/G	C	C	C	C/G	C	C/G	C	C/G	C	C	--	C/G	C	C	C	C	C	C	C/G	C/G	C/G	--	C	C	C	C	C/G	C/G	C/G	C/G	C/G	C	C	C	C	C/G	C	C
chr2_25.600381	chromosome_2	25600381	C	A/C	C	C	C	A/C	A/C	C	C	A/C	A/C	A/C	C	A/C	C	A/C	C	A/C	A/C	A/C	C	A/C	A/C	A/C	A/C	A/C	A/C	C	C	C	C	A/C	A/C	A/C	A/C	C	C	C	C	C	A/C	A/C	A/C	A/C	C	A/C	A/C
chr2_25.946191c	chromosome_2	25946191	C	A/G	G	A/G	A/G	G	G	A/G	A/G	G	G	G	A/G	G	A/G	G	A/G	G	G	G	A/G	G	G	G	G	G	G	A/G	A/G	A/G	A/G	G	G	G	G	A/G	A/G	A/G	A/G	A/G	G	G	G	G	A/G	G	G
chr2_26.345579c	chromosome_2	26345579	G	A/T	A	A/T	A/T	A	A	A/T	A/T	A	A	A	A/T	A	A/T	A	A/T	A	A	A	A/T	A	A	A	A	A	A	A/T	A/T	A/T	A/T	A	A	A/T	A	A/T	A/T	A/T	A/T	A/T	A	A	A	A	A/T	A	A
chr2_26.77842c	chromosome_2	26778420	A	A/C	A	A/C	A/C	A	A	A/C	A/C	A	A	A	A/C	A	A/C	A	A/C	A	A	A	A/C	A	A	A	A	A	A	A/C	A/C	A/C	A/C	A	A	A/C	A	A/C	A/C	A/C	A/C	A/C	A	A	A	A	A/C	A	A
chr2_27.229587c	chromosome_2	27229587	G	A/G	A	A/G	A/G	A	A	A/G	A/G	A	A	A	A/G	A	A/G	A	A/G	A	A	A	A/G	A	A	A	A	A	A	A/G	A/G	A/G	A/G	A	A	A/G	A	A/G	A/G	A/G	A/G	A/G	A	A	A	A	A/G	A	A
chr2_27.229593c	chromosome_2	27229593	T	A/C	C	A/C	A/C	C	C	A/C	A/C	C	C	C	A/C	C	A/C	C	A/C	C	C	C	A/C	C	C	C	C	C	C	A/C	A/C	A/C	A/C	C	C	A/C	C	A/C	A/C	A/C	A/C	A/C	C	C	C	C	A/C	C	C
chr2_27.349189c	chromosome_2	27349189	T	C/T	T	C/T	C/T	T	T	C/T	C/T	T	T	T	C/T	T	C/T	T	C/T	T	T	T	C/T	T	T	T	T	T	T	C/T	C/T	C/T	C/T	T	T	C/T	T	C/T	C/T	C/T	C/T	C/T	T	T	T	T	C/T	T	T
chr2_27.350248	chromosome_2	27350248	G	G	A/G	A/G	A/G	G	G	G	A/G	A/G	A/G	A/G	A/G	G	A/G	G	G	A/G	A/G	G	A/G	A/G	A/G	G	A/G	A/G	A/G	G	A/G	A/G	A/G	A/G	A/G	A/G	A/G	G	G	A/G	G	A/G	A/G	A/G	G	G	A/G	A/G	A/G
chr2_27.505643c	chromosome_2	27505643	T	G/T	T	G/T	G/T	T	T	G/T	G/T	T	T	T	G/T	T	G/T	T	G/T	T	T	T	G/T	T	T	T	T	T	T	G/T	G/T	G/T	G/T	T	T	G/T	T	G/T	G/T	G/T	G/T	G/T	T	T	T	T	G/T	T	T
chr2_27.624581c	chromosome_2	27624581	C	C/G	G	G	G	C/G	C/G	G	G	C/G	C/G	C/G	G	C/G	G	C/G	G	C/G	C/G	C/G	G	C/G	C/G	C/G	C/G	C/G	C/G	G	G	G	G	C/G	C/G	G	C/G	G	G	G	G	G	C/G	C/G	C/G	C/G	G	C/G	C/G
chr2_27.74727c	chromosome_2	27747270	G	A/G	G	G	G	A/G	A/G	G	G	A/G	A/G	A/G	G	A/G	G	A/G	G	A/G	A/G	A/G	G	A/G	A/G	A/G	A/G	A/G	A/G	G	G	G	G	A/G	A/G	G	A/G	G	G	G	G	G	A/G	A/G	A/G	A/G	G	A/G	A/G
chr2_27.747377	chromosome_2	27747377	C	A/C	C	A/C	--	C	C	A/C	A/C	C	C	C	A/C	C	A/C	C	A/C	C	C	C	A/C	C	C	C	C	C	C	A/C	A/C	A/C	A/C	C	C	A/C	C	A/C	--	A/C	A/C	A/C	C	C	C	C	A/C	C	C
chr2_27.795803c	chromosome_2	27795803	C	C/G	C	C/G	C/G	C	C	C	C/G	C/G	C/G	C/G	C	C	C/G	C/G	C/G	C/G	C/G	C/G	C	C/G	C	C	C/G	C	C	C/G	C/G	C	C/G	C/G	C	C/G	C	C	C	C	C/G	C/G	C	C	C/G	C/G	C/G	C	C/G
chr2_28.465742c	chromosome_2	28465742	T	C/T	C	C	C	C/T	C/T	C	C	C/T	C/T	C/T	C	C	C	C/T	C	C/T	C/T	C/T	C	C/T	C/T	C/T	C/T	C/T	C/T	C	C	C	C	C/T	C/T	C	C/T	C	C	C	C	C	C/T	C/T	C/T	C/T	C	C/T	C/T
chr2_28.592051c	chromosome_2	28592051	G	A/G	A	A/G	A/G	A	A	A/G	A/G	A	A	A	A/G	A/G	A/G	A	A/G	A	A	A	A/G	A	A	A	A	A	A	A/G	A/G	A/G	A/G	A	A	A/G	A	A/G	A/G	A/G	A/G	A/G	A	A	A	A	A/G	A	A
chr2_28.620278c	chromosome_2	28620278	A	A/C	A	A	A	A/C	A/C	A	A	A/C	A/C	A/C	A	A	A	A/C	A	A/C	A/C	A/C	A	A/C	A/C	A/C	A/C	A/C	A/C	A	A	A	A	A/C	A/C	A	A/C	A	A	A	A	A	A/C	A/C	A/C	A/C	A	A/C	A/C
chr2_28.620281	chromosome_2	28620281	T	A/T	A	?	A/T	A	A	A/T	A/T	A	A	A	A/T	A/T	A/T	A	?	A	A	A	A/T	A	A	A	A	A	A	A/T	A/T	A/T	A/T	A	A	A/T	A	A/T	A/T	A/T	A/T	A/T	A	A	A	A	A/T	A	A
chr2_28.620283	chromosome_2	28620283	C	C/T	C	C/T	C/T	C	C	C/T	C/T	C	C	C	C/T	C/T	C/T	C	C/T	C	C	C	C/T	C	C	C	C	C	C	C/T	C/T	C/T	C/T	C	C	C/T	C	C/T	C/T	C/T	C/T	C/T	C	C	C	C	C/T	C	C
chr2_3.125342	chromosome_2	3125342	G	G/T	G	G	G/T	T	G	G	G/T	G	G	G	G/T	G/T	G/T	G	G/T	G	G	G	G	G	G	T	G	G/T	G	G/T	G/T	G	G/T	G/T	G	G/T	G	G/T	G	G/T	T	G	G/T	G	G	G	G	G	G/T
chr2_3.693971	chromosome_2	3693971	T	C/T	T	T	C/T	C/T	T	T	C/T	T	T	T	C/T	C/T	C/T	T	C/T	T	T	T	T	T	T	C/T	T	C/T	T	C/T	C/T	T	C/T	C/T	T	C/T	T	C/T	T	C/T	C/T	T	C/T	T	T	T	T	T	C/T
chr2_4.633461c	chromosome_2	4633461	G	G/T	T	T	G/T	G/T	T	T	G/T	T	T	T	G/T	G/T	G/T	T	G/T	T	T	T	T	T	T	G/T	T	G/T	T	G/T	G/T	T	G/T	G/T	T	G/T	T	G/T	T	G/T	G/T	T	G/T	T	T	T	T	T	G/T
chr2_4.827898c	chromosome_2	4827898	G	G/T	T	T	T	G/T	T	T	G/T	G/T	T	G/T	G/T	G/T	T	G/T	G/T	T	T	G/T	T	T	T	G/T	T	G/T	G/T	G/T	G/T	T	T	T	T	G/T	G/T	G/T	T	T	G/T	T	G/T	T	G/T	T	T	T	G/T
chr2_5.001299	chromosome_2	5001299	C	C/T	C	C/T	C/T	C	C	C	C/T	C/T	C	C	C	C/T	C/T	C	C/T	C	C	C/T	C/T	C	C	C/T	C	C/T	C/T	C/T	C/T	C	C/T	C	C/T	C/T	C	C	C	C/T	C/T	C/T	C	C/T	C	C/T	C/T	C	C
chr2_5.001332	chromosome_2	5001332	C	C/G	C	C	C	C/G	C/G	C/G	C	C	C/G	C/G	C/G	C	C	C/G	C	C/G	C/G	C	C	C/G	C/G	C	C/G	C	C	C	C	C/G	C	C/G	C	C	C/G	C/G	C/G	C	C	C	C/G	C	C/G	C	C	C/G	C/G
chr2_5.131921	chromosome_2	5131921	C	C/T	C	C	C	C/T	C	C	C/T	C/T	C	C/T	C/T	C/T	C	C/T	C/T	C	C	C/T	C	C	C	C/T	C	C/T	C/T	C/T	C/T	C	C	C	C	C/T	C/T	C/T	C	C	C/T	C	C/T	C	C/T	C	C	C	C/T
chr2_5.74795	chromosome_2	5747950	A	A/C	A	A	A	A/C	A	A	A/C	A/C	A	A/C	A/C	A/C	A	A/C	--	A	A	A/C	A	A	A	A/C	A	A/C	A/C	A/C	A/C	A	A	A	A	A/C	A/C	A/C	A	A	A/C	A	A/C	A	A/C	A	A	A	A/C
chr2_5.944551	chromosome_2	5944551	G	C/G	C	C/G	C	C	C/G	C/G	C	C/G	C/G	C/G	C	C	C/G	C	C	C/G	C/G	C/G	C/G	C/G	C/G	C	C/G	C	C	C	C	C/G	C	C	C/G	C	C/G	C	C/G	C/G	C	C/G	C	C/G	C	C/G	C/G	C/G	C
chr2_5.970519	chromosome_2	5970519	C	C/T	T	T	C/T	C/T	T	T	C/T	T	T	T	C/T	C/T	T	C/T	C/T	T	T	T	T	T	T	C/T	T	C/T	C/T	C/T	C/T	--	C/T	C/T	T	C/T	T	C/T	T	T	C/T	T	C/T	T	C/T	T	T	T	C/T
chr2_5.970529	chromosome_2	5970529	A	A/C	A	A	A/C	A/C	A	A	A/C	A	A	A	A/C	A/C	A	A/C	A/C	A	A	A	A	A	A	A/C	A	A/C	A/C	A/C	A/C	--	A/C	A/C	A	A/C	A	A/C	A	A	A/C	A	A/C	A	A/C	A	A	A	A/C
chr2_5.970562	chromosome_2	5970562	G	A/G	G	G	A/G	A/G	G	G	A/G	G	G	G	A/G	A	G	A/G	?	G	G	G	G	G	G	A/G	G	A/G	A/G	A/G	A/G	--	A/G	A/G	G	A/G	G	A/G	G	G	A/G	G	A/G	G	A/G	G	G	G	A/G
chr2_5.97057	chromosome_2	5970570	C	A/C	C	C	A/C	A/C	C	C	A/C	C	C	C	A/C	A/C	C	A/C	A/C	C	C	C	C	C	C	A/C	C	A/C	A/C	A/C	A/C	--	A/C	A/C	C	A/C	C	A/C	C	C	A/C	C	A/C	C	A/C	C	C	C	A/C
chr2_5.970646	chromosome_2	5970646	A	A/G	A	A/G	A	A	A/G	A/G	A	A/G	A/G	A/G	A	A	A/G	A	A	A/G	A/G	A/G	A/G	A/G	A/G	A	A/G	A	A	A	A	A/G	A	A	A/G	A	A/G	A	A/G	A/G	A	A/G	A	A/G	A	A/G	A/G	A/G	A
chr2_6.304727	chromosome_2	6304727	C	C/G	C	C	C/G	C/G	C	C	C/G	C	C	C	C/G	C/G	C	C/G	C/G	C	C	C	C	C	C	C/G	C	C/G	C/G	C/G	C/G	C	C/G	C/G	C	C/G	C	C/G	C	C	C/G	C	C/G	C	C/G	C	C	C	C/G
chr2_6.304781c	chromosome_2	6304781	G	A/-	A	A	A/-	A/-	A	A	A/-	A	A	A	A/-	A/-	A	A/-	A/-	A	A	A	A	A	A	A/-	A	A/-	A/-	A/-	A/-	A	A/-	A/-	A	A/-	A	A/-	A	A	A/-	A	A/-	A	A/-	A	A	A	A/-
chr2_6.356844	chromosome_2	6356844	G	A/G	A	A	A	A/G	A/G	A/G	A/G	A/G	A	A	A/G	A	A	A/G	A	A/G	A/G	A/G	A/G	A	A/G	A/G	A	A/G	A/G	A	A/G	A	A	A/G	A	A	A	A	A/G	A	A/G	A	A/G	A	A/G	A/G	A	A	A
chr2_6.94522	chromosome_2	6945220	G	G	C/G	G	G	C/G	C/G	G	G	C/G	G	G	C/G	C/G	G	G	C/G	C/G	C/G	C/G	C/G	C/G	C/G	C/G	G	C/G	G	G	C/G	G	G	C/G	G	G	C/G	G	C/G	C/G	C/G	C/G	G	C/G	G	G	G	C/G	G
chr2_7.106382	chromosome_2	7106382	A	A/T	T	T	A/T	A/T	T	T	A/T	T	T	T	A/T	A/T	A/T	A/T	A/T	T	T	T	T	T	T	A/T	T	A/T	T	A/T	A/T	T	A/T	A/T	T	A/T	T	A/T	T	A/T	A/T	T	A/T	T	A/T	T	T	T	A/T
chr2_7.95486	chromosome_2	7954860	G	A/G	G	G	A/G	A/G	G	G	A/G	G	G	G	A/G	A/G	G	A/G	A/G	G	G	G	G	G	G	A/G	G	A/G	G	A/G	A/G	G	A/G	A/G	G	A/G	G	A/G	G	A/G	A/G	G	A/G	G	A/G	G	G	G	A/G
chr2_8.003546	chromosome_2	8003546	G	A/G	G	G	A/G	A/G	G	G	A/G	G	G	G	A/G	A/G	G	A/G	A/G	G	G	G	G	G	G	A/G	G	A/G	G	A/G	A/G	G	A/G	A/G	G	A/G	G	A/G	G	A/G	A/G	G	A/G	G	A/G	G	G	G	A/G
chr2_8.819145	chromosome_2	8819145	C	A/C	C	C	A/C	A/C	C	C	A/C	C	C	C	A/C	A/C	C	A/C	A/C	C	C	C	C	C	C	A/C	C	A/C	C	A/C	A/C	C	A/C	A/C	C	A/C	C	A/C	C	C	A/C	C	A/C	C	A/C	C	C	C	A/C
chr2_8.848225	chromosome_2	8848225	G	A/G	G	G	G	G	G	A/G	G	G	A/G	A/G	A/G	A/G	A/G	A/G	A/G	A/G	G	G	A/G	G	A/G	G	A/G	G	A/G	G	A/G	A/G	A/G	G	G	A/G	A/G	A/G	G	G	G	G	G	A/G	A/G	G	G	A/G	G
chr2_9.216348	chromosome_2	9216348	T	C/T	T	T	C/T	C/T	T	T	C/T	T	T	T	C/T	C/T	C/T	T	C/T	T	T	T	T	T	T	C/T	T	C/T	T	C/T	C/T	T	C/T	C/T	T	C/T	T	C/T	T	C/T	C/T	T	C/T	T	T	T	T	T	C/T
chr2_9.216428	chromosome_2	9216428	C	A/C	C	C	A/C	A/C	C	C	A/C	C	C	C	A/C	A/C	A/C	C	A/C	C	C	C	C	C	C	A/C	C	A/C	C	A/C	A/C	C	A/C	A/C	C	A/C	C	A/C	C	A/C	A/C	C	A/C	C	C	C	C	C	A/C
chr3_0.104302c	chromosome_3	104302	G	G/T	G	G	G/T	G/T	G	G	G	G/T	G	G	G/T	G/T	G	G/T	G/T	G/T	G/T	G	G	G/T	G/T	G	G	G/T	G	G	G/T	G	G	G	G/T	G/T	G	G/T	G/T	G	G/T	G	G	G	G	G	G/T	G	G/T
chr3_0.361349c	chromosome_3	361349	C	A/C	C	C	A/C	A/C	C	C	C	A/C	C	C	A/C	?	C	A/C	A/C	A/C	A/C	C	C	A/C	A/C	C	C	A/C	C	C	?	C	C	C	A/C	?	C	A/C	A/C	C	A/C	C	C	C	C	C	A/C	C	A/C
chr3_0.361363	chromosome_3	361363	T	A/T	T	T	A/T	A/T	T	T	T	A/T	T	T	A/T	A/T	T	A/T	A/T	A/T	A/T	T	T	A/T	A/T	T	T	A/T	T	T	A/T	T	T	T	A/T	A/T	T	A/T	A/T	T	A/T	T	T	T	T	T	A/T	T	A/T
chr3_0.405875c	chromosome_3	405875	G	C/G	G	G	C/G	C/G	G	G	G	C/G	G	G	C/G	C/G	G	C/G	C/G	C/G	C/G	G	G	C/G	C/G	G	G	C/G	G	G	C/G	G	G	G	C/G	C/G	G	C/G	C/G	G	C/G	G	G	G	G	G	C/G	G	C/G
chr3_0.405998	chromosome_3	405998	G	G	A/G	G	G	A/G	A/G	A/G	G	A/G	G	G	G	A/G	A/G	A/G	A/G	G	A/G	G	A/G	A/G	A/G	G	A/G	A/G	A/G	G	A/G	G	A/G	A/G	A/G	G	A/G	A/G	G	G	A/G	G	G	G	A/G	G	G	A/G	G
chr3_0.426312c	chromosome_3	426312	T	A/T	A	A	A/T	A/T	A	A	A	A/T	A	A	A/T	A/T	A	A/T	A/T	A/T	A/T	A	A	A/T	A/T	A	A	A/T	A	A	A/T	A	A	A	A/T	A/T	A	A/T	A/T	A	A/T	A	A	A	A	A	A/T	A	A/T
chr3_0.426359c	chromosome_3	426359	C	A/C	C	C	A/C	A/C	C	C	C	A/C	C	C	A/C	A/C	C	A/C	A/C	A/C	A/C	C	C	A/C	A/C	C	C	A/C	C	C	A/C	C	C	C	A/C	A/C	C	A/C	A/C	C	A/C	C	C	C	C	C	A/C	C	A/C
chr3_0.42637c	chromosome_3	426370	C	C/G	C	C	C/G	C/G	C	C	C	C/G	C	C	C/G	C/G	C	C/G	C/G	C/G	C/G	C	C	C/G	C/G	C	C	C/G	C	C	C/G	C	C	C	C/G	C/G	C	C/G	C/G	C	C/G	C	C	C	C	C	C/G	C	C/G
chr3_0.426387c	chromosome_3	426387	G	A/T	A	A	A/T	A/T	A	A	A	A/T	A	A	A/T	A/T	A	A/T	A/T	A/T	A/T	A	A	A/T	A/T	A	A	A/T	A	A	A/T	A	A	A	A/T	A/T	A	A/T	A/T	A	A/T	A	A	A	A	A	A/T	A	A/T
chr3_0.426393c	chromosome_3	426393	G	G/T	G	G	G/T	G/T	G	G	G	G/T	G	G	G/T	G/T	G	G/T	G/T	G/T	G/T	G	G	G/T	G/T	G	G	G/T	G	G	G/T	G	G	G	G/T	G/T	G	G/T	G/T	G	G/T	G	G	G	G	G	G/T	G	G/T
chr3_0.426408c	chromosome_3	426408	A	G/T	G	G	G/T	G/T	G	G	G	G/T	G	G	G/T	G/T	G	G/T	G/T	G/T	G/T	G	G	G/T	G/T	G	G	G/T	G	G	G/T	G	G	G	G/T	G/T	G	G/T	G/T	G	G/T	G	G	G	G	G	G/T	G	G/T
chr3_0.479349c	chromosome_3	479349	A	A/T	A	A	A/T	A/T	A	A	A	A/T	A	A	A/T	A/T	A	A/T	A/T	A/T	A/T	A	A	A/T	A/T	A	A	A/T	A	A	A/T	A	A	A	A/T	A/T	A	A/T	A/T	A	A/T	A	A	A	A	A	A/T	A	A/T
chr3_0.479389c	chromosome_3	479389	C	C/G	C	C	C/G	C/G	C	C	C	C/G	C	C	C/G	C/G	C	C/G	C/G	C/G	C/G	C	C	C/G	C/G	C	C	C/G	C	C	C/G	C	C	C	C/G	C/G	C	C/G	C/G	C	C/G	C	C	C	C	C	C/G	C	C/G
chr3_0.669366c	chromosome_3	669366	C	C	C/T	C	C	C/T	C	C/T	C	C/T	C	C/T	C	C/T	C/T	C	C/T	C	C/T	C/T	C/T	C/T	C/T	C/T	C	C/T	C	C/T	C	C	C	C	C	C/T	C/T	C/T	C	C	C	C	C/T	C/T	C	C	C/T	C/T	C
chr3_0.669368c	chromosome_3	669368	C	C	C/G	C	C	C/G	C	C/G	C	C/G	C	C/G	C	C/G	C/G	C	C/G	C	C/G	C/G	C/G	C/G	C/G	C/G	C	C/G	C	C/G	C	C	C	C	C	C/G	C/G	C/G	C	C	C	C	C/G	C/G	C	C	C/G	C/G	C
chr3_0.669521c	chromosome_3	669521	C	C/T	C	C	C/T	C/T	C	C	C	C/T	C	C	C/T	C/T	C	C/T	C/T	C/T	C/T	C	C	C/T	C/T	C	C	C/T	C	C	C/T	C	C	C	C/T	C/T	C	C/T	C/T	C	C/T	C	C	C	C	C	C/T	C	C/T
chr3_0.793647c	chromosome_3	793647	T	T/-	T	T	T/-	T/-	T	T	T	T/-	T	T	T/-	T/-	T	T/-	T/-	T/-	T/-	T	T	T/-	T/-	T	T	T/-	T	T	T/-	T	T	T	T/-	T/-	T	T/-	T/-	T	T/-	T	T	T	T	T	T/-	T	T/-
chr3_0.793655c	chromosome_3	793655	T	G/T	T	T	G/T	G/T	T	T	T	G/T	T	T	G/T	G/T	T	G/T	G/T	G/T	G/T	T	T	G/T	G/T	T	T	G/T	T	T	G/T	T	T	T	G/T	G/T	T	G/T	G/T	T	G/T	T	T	T	T	T	G/T	T	G/T
chr3_0.836562c	chromosome_3	836562	A	A/G	A	A	A	A/G	A	A	A/G	A/G	A	A/G	A/G	A/G	A	A/G	A/G	A	A	A/G	A	A	A	A/G	A	A/G	A/G	A/G	A/G	A	A	A	A	A/G	A/G	A/G	A	A	A/G	A	A/G	A	A/G	A	A	A	A/G
chr3_1.133971c	chromosome_3	1133971	T	G/T	T	T	G/T	G/T	T	T	T	G/T	T	T	G/T	G/T	T	G/T	G/T	G/T	G/T	T	T	G/T	G/T	T	T	G/T	T	T	G/T	T	T	T	G/T	G/T	T	G/T	G/T	T	G/T	T	T	T	T	T	G/T	T	G/T
chr3_1.184312	chromosome_3	1184312	T	C/T	C	C	C/T	C	C	C	C	C/T	C	C	C/T	C/T	C	C/T	C/T	C/T	C/T	C	C	C/T	C/T	C	C	C/T	C	C	C/T	C	C	C	C/T	C/T	C	C/T	C/T	C	C/T	C	C	C	C	C	C/T	C	C/T
chr3_1.553925c	chromosome_3	1553925	C	A/C	A	A/C	A	A/C	A/C	A/C	A/C	A	A/C	A/C	A	A	A/C	A	A	A	A	A/C	A/C	A	A	A/C	A/C	A	A/C	A/C	A	A/C	A/C	A/C	A	A	A/C	A	A	A/C	A	A/C	A/C	A/C	A/C	A/C	A	A/C	A
chr3_1.554004c	chromosome_3	1554004	G	A/G	A	A/G	A	A/G	A/G	A/G	A/G	A	A/G	A/G	A	A	A/G	A	A	A	A	A/G	A/G	A	A	A/G	A/G	A	A/G	A/G	A	A/G	A/G	A/G	A	A	A/G	A	A	A/G	A	A/G	A/G	A/G	A/G	A/G	A	A/G	A
chr3_1.837681	chromosome_3	1837681	T	C/T	T	T	T	T	C/T	C/T	C/T	T	T	T	C/T	C/T	T	C/T	C/T	T	C/T	C/T	C/T	T	C/T	T	C/T	T	T	C/T	--	C	C/T	T	C/T	C/T	C/T	C/T	C	T	C/T	T	T	C/T	C/T	C/T	C/T	C/T	T
chr3_10.149417c	chromosome_3	10149417	A	A/T	T	A/T	T	T	T	T	T	A/T	T	T	A/T	A/T	T	A/T	A/T	A/T	A/T	T	T	A/T	A/T	A/T	A/T	A/T	T	A/T	A/T	A/T	A/T	T	A/T	A/T	T	A/T	A/T	T	A/T	A/T	T	A/T	A/T	A/T	A/T	A/T	A/T
chr3_10.599013c	chromosome_3	10599013	G	G/T	G/T	G/T	T	G/T	G/T	T	T	G	T	T	G/T	G	T	G/T	G	G	G	G/T	G/T	G	G	G	G/T	G	G/T	G/T	G	G/T	G/T	G/T	G/T	G/T	G/T	G/T	G	G/T	G	G	T	G	G/T	G/T	G/T	G	G/T
chr3_10.972226c	chromosome_3	10972226	G	G	A/G	G	G	A/G	A/G	G	G	A/G	G	G	G	A/G	G	G	A/G	A/G	A/G	A/G	A/G	A/G	A/G	A/G	G	A/G	G	G	A/G	G	G	A/G	G	G	A/G	G	A/G	A/G	A/G	A/G	G	A/G	G	G	G	A/G	G
chr3_11.01274c	chromosome_3	11012740	A	A	A/G	A	A	A/G	A/G	A	A	A/G	A	A	A	A/G	A	A	A/G	A/G	A/G	A/G	A/G	A/G	A/G	A/G	A	A/G	A	A	A/G	A	A	A/G	A	A	A/G	A	A/G	A/G	A/G	A/G	A	A/G	A	A	A	A/G	A
chr3_11.012869	chromosome_3	11012869	A	A/C	A	A/C	A	A	A	A	A	A/C	A	A	A/C	A/C	A	?	A/C	A/C	A/C	A	A	A/C	A/C	A/C	A/C	A/C	A/C	A/C	A/C	A/C	A/C	A	A/C	A/C	A	A/C	A/C	A	A/C	A/C	A	A/C	A/C	A/C	A/C	A/C	A/C
chr3_11.349301c	chromosome_3	11349301	A	A/T	A	A/T	A	A	A	A	A	A/T	A	A	A/T	A/T	A	A/T	A/T	A/T	A/T	A	A	A/T	A/T	A/T	A/T	A/T	A/T	A/T	A/T	A/T	A/T	A	A/T	A/T	A	A/T	A/T	A	A/T	A/T	A	A/T	A/T	A/T	A/T	A/T	A/T
chr3_11.374317c	chromosome_3	11374317	C	A/C	C	C	A/C	A/C	A/C	A/C	A/C	C	A/C	A/C	C	C	A/C	C	C	C	C	A/C	A/C	C	C	C	C	C	C	C	C	C	C	A/C	C	C	A/C	C	C	A/C	C	C	A/C	C	C	C	C	C	C
chr3_11.544922c	chromosome_3	11544922	A	A/C	C	A/C	C	C	C	A/C	C	A/C	C	C	A/C	A/C	C	A/C	A/C	A/C	A/C	C	C	A/C	A/C	A/C	A/C	A/C	A/C	A/C	A/C	A/C	A/C	C	A/C	A/C	C	A/C	A/C	C	A/C	A/C	C	A/C	A/C	A/C	A/C	A/C	A/C
chr3_11.544963c	chromosome_3	11544963	A	A/C	A	A/C	A	A	A	A/C	A	A/C	A	A	A/C	A/C	A	A/C	A/C	A/C	A/C	A	A	A/C	A/C	A/C	A/C	A/C	A/C	A/C	A/C	A/C	A/C	A	A/C	A/C	A	A/C	A/C	A	A/C	A/C	A	A/C	A/C	A/C	A/C	A/C	A/C
chr3_12.975533c	chromosome_3	12975533	A	A/G	G	A/G	G	G	G	A/G	G	A/G	G	G	A/G	A/G	G	A/G	A/G	A/G	A/G	G	G	A/G	A/G	A/G	A/G	A/G	A/G	A/G	A/G	A/G	A/G	G	A/G	A/G	G	A/G	A/G	G	A/G	A/G	G	A/G	A/G	A/G	A/G	A/G	A/G
chr3_13.154217	chromosome_3	13154217	T	A/T	T	A/T	T	T	T	A/T	T	A/T	T	T	A/T	A/T	T	A/T	A/T	A/T	A/T	T	T	A/T	A/T	A/T	A/T	A/T	A/T	A/T	A/T	A/T	A/T	T	A/T	A/T	T	A/T	A/T	T	A/T	A/T	T	A/T	A/T	A/T	A/T	A/T	A/T
chr3_13.336658c	chromosome_3	13336658	C	C/-	-	C/-	-	-	-	C/-	-	C/-	-	-	C/-	C/-	-	C/-	C/-	C/-	C/-	-	-	C/-	C/-	C/-	C/-	C/-	C/-	C/-	C/-	C/-	C/-	-	C/-	C/-	-	C/-	C/-	-	C/-	C/-	-	C/-	C/-	C/-	C/-	C/-	C/-
chr3_13.73016	chromosome_3	13730160	A	A	A/G	A	A	?	A/G	A/G	A	A	A	A	A	A/G	A	A/G	?	A	A	A/G	A	A	A	A/G	A	A	A	A/G	A	A	A	A	A	A	A	A/G	A/G	A	A/G	A	A	A	A/G	A/G	A	A	A
chr3_13.889605c	chromosome_3	13889605	G	A/G	G	G	A/G	A/G	A/G	G	A/G	G	A/G	A/G	G	G	A/G	G	G	G	G	A/G	A/G	G	G	G	G	G	G	G	G	G	G	A/G	G	G	A/G	G	G	A/G	G	G	A/G	G	G	G	G	G	G
chr3_14.124454	chromosome_3	14124454	T	A/T	T	A/T	T	T	T	A/T	T	A/T	T	T	A/T	A/T	T	A/T	A/T	A/T	A/T	T	T	A/T	A/T	A/T	A/T	A/T	A/T	A/T	A/T	A/T	A/T	T	A/T	A/T	T	A/T	A/T	T	A/T	A/T	T	A/T	A/T	A/T	A/T	A/T	A/T
chr3_16.890935c	chromosome_3	16890935	T	C/T	C/T	C/T	C/T	C/T	C	T	C/T	C/T	C	C	T	C/T	C/T	T	C/T	C	C/T	C	C	C/T	T	C/T	T	C/T	T	T	C/T	T	T	C	T	T	C/T	C/T	C/T	C	C/T	C/T	C/T	C/T	T	T	T	C/T	T
chr3_16.920664c	chromosome_3	16920664	G	A/G	A/G	A/G	A/G	A/G	A	G	A/G	A/G	A	A	G	A/G	A/G	G	A/G	A	A/G	A	A	A/G	G	A/G	G	A/G	G	G	A/G	G	G	A	G	G	A/G	A/G	A/G	A	A/G	A/G	A/G	A/G	G	G	G	A/G	G
chr3_16.920688c	chromosome_3	16920688	G	A/G	A/G	A/G	A/G	A/G	A	G	A/G	A/G	A	A	G	A/G	A/G	G	A/G	A	A/G	A	A	A/G	G	A/G	G	A/G	G	G	A/G	G	G	A	G	G	A/G	A/G	A/G	A	A/G	A/G	A/G	A/G	G	G	G	A/G	G
chr3_17.451371	chromosome_3	17451371	G	A/G	G	A/G	G	G	G	A/G	G	A/G	G	G	A/G	A/G	G	A/G	A/G	A/G	A/G	G	G	A/G	A/G	A/G	A/G	A/G	A/G	A/G	A/G	A/G	A/G	G	A/G	A/G	A/G	A/G	A/G	G	A/G	A/G	G	A/G	A/G	A/G	A/G	A/G	A/G
chr3_17.45143c	chromosome_3	17451430	G	A/C	A	A	A/C	A/C	A/C	A	A/C	A	A/C	A/C	A	A	A/C	A	A	A	A	A/C	A/C	A	A	A	A	A	A	A	A	A	A	A/C	A	A	A	A	A	A/C	A	A	A/C	A	A	A	A	A	A
chr3_17.480615c	chromosome_3	17480615	C	C/T	C	C	C/T	C/T	C/T	C	C/T	C	C/T	C/T	C	C	C/T	C	C	C	C	C/T	C/T	C	C	C	C	C	C	C	C	C	C	C/T	C	C	C	C	C	C/T	C	C	C/T	C	C	C	C	C	C
chr3_17.927866	chromosome_3	17927866	C	C	A/C	A/C	C	C	A/C	C	C	A/C	A/C	A/C	C	A/C	C	C	A/C	A/C	A/C	A/C	A/C	A/C	C	A/C	C	A/C	C	A/C	A/C	C	C	A/C	C	A/C	A/C	A/C	A/C	A/C	A/C	A/C	C	A/C	C	C	C	A/C	C
chr3_18.140765	chromosome_3	18140765	T	C/T	T	C/T	T	T	T	C/T	T	C/T	T	T	C/T	C/T	T	C/T	C/T	T	C/T	T	T	T	C/T	C/T	C/T	C/T	T	C/T	C	C/T	C/T	T	C/T	C/T	C/T	C/T	C/T	T	C/T	C/T	T	C/T	C/T	C/T	C	C/T	C/T
chr3_18.14081	chromosome_3	18140810	T	T	T/-	T/-	T	T	T/-	T	T	T/-	T/-	T/-	T	T/-	T	T	T/-	T/-	T/-	T/-	T/-	T/-	T	T/-	T	T/-	T	T/-	T/-	T	T	T/-	T	T/-	T/-	T/-	?	T/-	T/-	T/-	T	T/-	T	T	T	T/-	T
chr3_18.141427c	chromosome_3	18141427	G	G/-	G/-	-	G	G	G/-	G/-	G	-	G/-	G/-	G/-	-	G	G/-	-	G/-	-	G/-	G/-	G/-	G/-	-	G/-	-	G	-	-	G/-	G/-	G/-	G/-	-	-	-	-	G/-	-	-	G	-	G/-	G/-	G/-	-	G/-
chr3_18.141429c	chromosome_3	18141429	G	A/G	A/G	G	A	A	A/G	A/G	A	G	A/G	A/G	A/G	G	A	A/G	G	A/G	G	A/G	A/G	A/G	A/G	G	A/G	G	A	G	G	A/G	A/G	A/G	A/G	G	G	G	G	A/G	G	G	A	G	A/G	A/G	A/G	G	A/G
chr3_18.141431c	chromosome_3	18141431	G	G/-	G	G/-	G	G	G	G/-	G	G/-	G	G	G/-	G/-	G	G/-	G/-	G	G/-	G	G	G	G/-	G/-	G/-	G/-	G	G/-	G/-	G/-	G/-	G	G/-	G/-	G/-	G/-	G/-	G	G/-	G/-	G	G/-	G/-	G/-	G/-	G/-	G/-
chr3_18.141449c	chromosome_3	18141449	G	A/G	A/G	A	G	G	A/G	A/G	G	A	A/G	A/G	A/G	A	G	A/G	A	A/G	A	A/G	A/G	A/G	A/G	A	A/G	A	G	A	A	A/G	A/G	A/G	A/G	A	A	A	A	A/G	A	A	G	A	A/G	A/G	A/G	A	A/G
chr3_18.141451c	chromosome_3	18141451	A	A/C	A/C	C	A	A	A/C	A/C	A	C	A/C	A/C	A/C	C	A	A/C	C	A/C	C	A/C	A/C	A/C	A/C	C	A/C	C	A	C	C	A/C	A/C	A/C	A/C	C	C	C	C	A/C	C	C	A	C	A/C	A/C	A/C	C	A/C
chr3_18.141454c	chromosome_3	18141454	A	C/-	C/-	-	C	C	C/-	C/-	C	-	C/-	C/-	C/-	-	C	C/-	-	C/-	-	C/-	C/-	C/-	C/-	-	C/-	-	C	-	-	C/-	C/-	C/-	C/-	-	-	-	-	C/-	-	-	C	-	C/-	C/-	C/-	-	C/-
chr3_18.141457c	chromosome_3	18141457	A	A/T	A/T	T	A	A	A/T	A/T	A	T	A/T	A/T	A/T	T	A	A/T	T	A/T	T	A/T	A/T	A/T	A/T	T	A/T	T	A	T	T	A/T	A/T	A/T	A/T	T	T	T	T	A/T	T	T	A	T	A/T	A/T	A/T	T	A/T
chr3_18.504707c	chromosome_3	18504707	A	G/T	G	G/T	G	G	G	G	G	G/T	G	G	G/T	G/T	G	G/T	G/T	G/T	G/T	G	G	G/T	G/T	G/T	G/T	G/T	G	G/T	G/T	G/T	G/T	G	G/T	G/T	G	G/T	G/T	G	G/T	G/T	G	G/T	G/T	G/T	G/T	G/T	G/T
chr3_18.504736c	chromosome_3	18504736	G	A/G	G	A/G	G	G	G	G	G	A/G	G	G	A/G	A/G	G	A/G	A/G	A/G	A/G	G	G	A/G	A/G	A/G	A/G	A/G	G	A/G	A/G	A/G	A/G	G	A/G	A/G	G	A/G	A/G	G	A/G	A/G	G	A/G	A/G	A/G	A/G	A/G	A/G
chr3_18.737184c	chromosome_3	18737184	G	A/G	G	A/G	G	G	G	G	G	A/G	G	G	A/G	A/G	G	A/G	A/G	A/G	A/G	G	G	A/G	A/G	A/G	A/G	A/G	G	A/G	A/G	A/G	A/G	G	A/G	A/G	G	A/G	A/G	G	A/G	A/G	G	A/G	A/G	A/G	A/G	A/G	A/G
chr3_18.786629c	chromosome_3	18786629	C	A/C	C	A/C	C	C	C	C	C	A/C	C	C	A/C	A/C	C	A/C	A/C	A/C	A/C	C	C	A/C	A/C	A/C	A/C	A/C	C	A/C	A/C	A/C	A/C	C	A/C	A/C	C	A/C	A/C	C	A/C	A/C	C	A/C	A/C	A/C	A/C	A/C	A
chr3_18.862082c	chromosome_3	18862082	A	C/-	C	C/-	C	C	C	C	C	C/-	C	C	C/-	C/-	C	C/-	C/-	C/-	C/-	C	C	C/-	C/-	C/-	C/-	C/-	C	C/-	C/-	C/-	C/-	C	C/-	C/-	C	C/-	C/-	C	C/-	C/-	C	C/-	C/-	C/-	C/-	C/-	C/-
chr3_18.862084c	chromosome_3	18862084	G	G/T	G	G/T	G	G	G	G	G	G/T	G	G	G/T	G/T	G	G/T	G/T	G/T	G/T	G	G	G/T	G/T	G/T	G/T	G/T	G	G/T	G/T	G/T	G/T	G	G/T	G/T	G	G/T	G/T	G	G/T	G/T	G	G/T	G/T	G/T	G/T	G/T	G/T
chr3_19.14409c	chromosome_3	19144090	C	C/T	C	C/T	C	C	C	C	C	C/T	C	C	C/T	C/T	C	C/T	C/T	C/T	C/T	C	C	C/T	C/T	C/T	C/T	C/T	C	C/T	C/T	C/T	C/T	C	C/T	C/T	C	C/T	C/T	C	C/T	C/T	C	C/T	C/T	C/T	C/T	C/T	C/T
chr3_2.011477c	chromosome_3	2011477	A	A/G	A	A	A/G	A/G	A/G	A	A	A	A/G	A/G	A/G	A/G	A/G	A/G	A/G	A/G	A	A	A	A	A/G	A	A/G	A	A/G	A	A/G	A/G	A/G	A/G	A/G	A/G	A/G	A/G	A/G	A	A	A	A/G	A/G	A	A	A	A/G	A
chr3_2.011494	chromosome_3	2011494	T	T	G/T	T	T	G/T	G/T	G/T	T	G/T	T	T	T	T	T	G/T	G/T	G/T	T	G/T	T	T	G/T	G/T	G/T	G/T	T	G/T	G/T	G/T	G/T	G/T	T	G/T	T	G/T	G/T	T	G/T	T	T	T	G/T	G/T	G/T	T	G/T
chr3_2.07766c	chromosome_3	2077660	C	G/T	G	G/T	G	G/T	G/T	G/T	G/T	G	G/T	G/T	G	G	G/T	G	G	G	G	G/T	G/T	G	G	G/T	G/T	G	G/T	G/T	G	G/T	G/T	G/T	G	G	G/T	G	G	G/T	G	G/T	G/T	G/T	G/T	G/T	G	G/T	G
chr3_2.919718c	chromosome_3	2919718	A	A/C	C	C	C	C	C	C	C	A/C	C	C	A/C	A/C	C	A/C	A/C	A/C	A/C	C	C	A/C	A/C	A/C	A/C	A/C	C	A/C	A/C	A/C	C	C	A/C	A/C	C	A/C	A/C	C	A/C	A/C	C	A/C	A/C	A/C	A/C	A/C	A/C
chr3_2.919721c	chromosome_3	2919720	C	A/C	A	A	A	A	A	A	A	A/C	A	A	A/C	A/C	A	?	A/C	A/C	A/C	A	A	A/C	A/C	A/C	A/C	A/C	A	A/C	A/C	A/C	A	A	A/C	A/C	A	A/C	A/C	A	A/C	A/C	A	A/C	A/C	A/C	A/C	A/C	A/C
chr3_2.919722c	chromosome_3	2919721	C	A/C	C	C	C	C	C	C	C	A/C	C	C	A/C	A/C	C	A/C	A/C	A/C	A/C	C	C	A/C	A/C	A/C	A/C	A/C	C	A/C	A/C	A/C	C	C	A/C	A/C	C	A/C	A/C	C	A/C	A/C	C	A/C	A/C	A/C	A/C	A/C	A/C
chr3_2.91972c	chromosome_3	2919722	A	A/-	-	-	-	-	-	-	-	A/-	-	-	A/-	A/-	-	A/-	A/-	A/-	A/-	-	-	A/-	A/-	A/-	A/-	A/-	-	A/-	A/-	A/-	-	-	A/-	A/-	-	A/-	A/-	-	A/-	A/-	-	A/-	A/-	A/-	A/-	A/-	A/-
chr3_2.919767c	chromosome_3	2919767	C	C/G	C	C	C	C	C	C	C	C/G	C	C	C/G	C/G	C	C/G	C/G	C/G	C/G	C	C	C/G	C/G	C/G	C/G	C/G	C	C/G	C/G	C/G	C	C	C/G	C/G	C	C/G	C/G	C	C/G	C/G	C	C/G	C/G	C/G	C/G	C/G	C/G
chr3_2.919818c	chromosome_3	2919800	C	A/C	C	A/C	A/C	A/C	A/C	A/C	A/C	C	A/C	A/C	C	C	A/C	C	C	C	C	A/C	A/C	C	C	C	C	C	A/C	C	C	C	A/C	A/C	C	C	A/C	C	C	A/C	C	C	A/C	C	C	C	C	C	C
chr3_2.919827c	chromosome_3	2919818	C	A/C	C	C	C	C	C	C	C	A/C	C	C	A/C	A/C	C	A/C	A/C	A/C	A/C	C	C	A/C	A/C	A/C	A/C	A/C	C	A/C	A/C	A/C	C	C	A/C	A/C	C	A/C	A/C	C	A/C	A/C	C	A/C	A/C	A/C	A/C	A/C	A/C
chr3_2.919842c	chromosome_3	2919827	C	A/C	A	A	A	A	A	A	A	A/C	A	A	A/C	A/C	A	A/C	A/C	A/C	A/C	A	A	A/C	A/C	A/C	A/C	A/C	A	A/C	A/C	A/C	A	A	A/C	A/C	A	A/C	A/C	A	A/C	A/C	A	A/C	A/C	A/C	A/C	A/C	A/C
chr3_2.9198c	chromosome_3	2919842	A	A/G	G	G	G	G	G	G	G	A/G	G	G	A/G	A/G	G	A/G	A/G	A/G	A/G	G	G	A/G	A/G	A/G	A/G	A/G	G	A/G	A/G	A/G	G	G	A/G	A/G	G	A/G	A/G	G	A/G	A/G	G	A/G	A/G	A/G	A/G	A/G	A/G
chr3_20.098401c	chromosome_3	20098401	G	G/T	G	G/T	G	G	G	G	G	G/T	G	G	G/T	G/T	G	G/T	G/T	G/T	G/T	G	G	G/T	G/T	G/T	G/T	G/T	G	G/T	G/T	G/T	G/T	G	G/T	G/T	G	G/T	G/T	G	G/T	G/T	G	G/T	G/T	G/T	G/T	G/T	G/T
chr3_20.303146	chromosome_3	20303146	G	A/G	G	G	A/G	A/G	A/G	G	A/G	G	A/G	A/G	G	G	A/G	G	G	G	G	A/G	A/G	G	G	G	G	G	G	G	G	G	G	A/G	G	G	A/G	G	G	A/G	G	G	A/G	G	G	G	G	G	G
chr3_21.073229	chromosome_3	21073229	T	A/G	G	A/G	G	G	G	A/G	G	A/G	G	G	A/G	A/G	G	A/G	A/G	A/G	A/G	G	G	A/G	A/G	A/G	A/G	A/G	A/G	A/G	A/G	A/G	A/G	G	A/G	A/G	A/G	A/G	A/G	G	A/G	A/G	G	A/G	A/G	A/G	A/G	A/G	A/G
chr3_21.917422c	chromosome_3	21917422	T	A/T	A	A	A/T	A/T	A/T	A	A/T	A	A/T	A/T	A	A	A/T	A	A	A	A	A/T	A/T	A	A	A	A	A	A	A	A	A	A	A/T	A	A	A	A	A	A/T	A	A	A/T	A	A	A	A	A	A
chr3_22.059723c	chromosome_3	22059723	C	C/T	C	C	C/T	C/T	C/T	C	C/T	C	C/T	C/T	C	C	C/T	C	C	C	C	C/T	C/T	C	C	C	C	C	C	C	C	C	C	C/T	C	C	C	C	C	C/T	C	C	C/T	C	C	C	C	C	C
chr3_22.059952c	chromosome_3	22059952	T	A/T	A	A	A/T	A/T	A/T	A	A/T	A	A/T	A/T	A	A	A/T	A	A	A	A	A/T	A/T	A	A	A	A	A	A	A	A	A	A	A/T	A	A	A	A	A	A/T	A	A	A/T	A	A	A	A	A	A
chr3_22.39771c	chromosome_3	22397710	T	A/T	T	T	A/T	A/T	A/T	T	A/T	T	A/T	A/T	T	T	A/T	T	T	T	T	A/T	A/T	T	T	T	T	T	T	T	T	T	T	A/T	T	T	T	T	T	A/T	T	T	A/T	T	T	T	T	T	T
chr3_22.397737c	chromosome_3	22397737	C	C/T	C	C	C/T	C/T	C/T	C	C/T	C	C/T	C/T	C	C	C/T	C	C	C	C	C/T	C/T	C	C	C	C	C	C	C	C	C	C	C/T	C	C	C	C	C	C/T	C	C	C/T	C	C	C	C	C	C
chr3_22.397833c	chromosome_3	22397833	G	G/T	G	G	G/T	G/T	G/T	G	G/T	G	G/T	G/T	G	G	G/T	G	G	G	G	G/T	G/T	G	G	G	G	G	G	G	G	G	G	G/T	G	G	G	G	G	G/T	G	G	G/T	G	G	G	G	G	G
chr3_22.397857c	chromosome_3	22397857	T	G/T	G	G	G/T	G/T	G/T	G	G/T	G	G/T	G/T	G	G	G/T	G	G	G	G	G/T	G/T	G	G	G	G	G	G	G	G	G	G	G/T	G	G	G	G	G	G/T	G	G	G/T	G	G	G	G	G	G
chr3_22.397858c	chromosome_3	22397858	T	C/T	T	T	C/T	C/T	C/T	T	C/T	T	C/T	C/T	T	T	C/T	T	T	T	T	C/T	C/T	T	T	T	T	T	T	T	T	T	T	C/T	T	T	T	T	T	C/T	T	T	C/T	T	T	T	T	T	T
chr3_22.969987	chromosome_3	22969987	T	-	C/-	-	C/-	-	-	C/-	C	-	C/-	C/-	C/-	-	C	C/-	-	-	-	-	-	-	C/-	-	C/-	-	C/-	C/-	-	C/-	C/-	-	C/-	C/-	-	-	-	-	-	-	C/-	-	C/-	C/-	C/-	-	C/-
chr3_23.544287	chromosome_3	23544287	C	C	C/T	C	C/T	C/T	C	C/T	C/T	C	C	C	C/T	C	C/T	C/T	C	C	C	C	C	C	C/T	C	C/T	C	C/T	C/T	C	C/T	C/T	C	C/T	C/T	C	C	C	C	C	C	C/T	C	C/T	C/T	C/T	C	C/T
chr3_23.544293c	chromosome_3	23544293	G	A/G	G	G	A/G	A/G	A/G	G	A/G	G	A/G	A/G	G	G	A/G	G	G	A/G	G	A/G	A/G	G	G	G	G	G	G	G	G	G	G	A/G	G	G	G	G	G	A/G	G	G	A/G	G	G	G	G	G	G
chr3_23.544367	chromosome_3	23544367	C	A/C	C	C	C	C	A/C	C	A/C	A/C	C	C	C	C	C	C	C	C	C	A/C	A/C	A/C	A/C	C	C	A/C	C	C	A/C	C	A/C	C	A/C	C	C	C	A/C	C	A/C	C	A/C	C	C	A/C	A/C	C	C
chr3_23.87677	chromosome_3	23876770	T	T	C/T	C/T	T	T	C/T	T	T	C/T	C/T	C/T	T	C/T	T	T	C/T	C/T	C/T	C/T	C/T	C/T	T	C/T	T	C/T	T	C/T	C/T	C/T	T	C/T	T	C/T	C/T	C/T	C/T	C/T	C/T	T	T	C/T	T	T	T	C/T	T
chr3_23.876809c	chromosome_3	23876809	A	A/C	A/C	A	C	C	A/C	A/C	C	A	A/C	A/C	A/C	A	C	A/C	A	A/C	A	A/C	A/C	A/C	A/C	A	A/C	A	C	A	A	A	A/C	A/C	A/C	A	A	A	A	A/C	A	C	C	A	A/C	A/C	A/C	A	A/C
chr3_23.876843c	chromosome_3	23876843	G	C/G	G	C/G	G	G	G	C/G	G	C/G	G	G	C/G	C/G	G	C/G	C/G	G	C/G	G	G	G	C/G	C/G	C/G	C/G	G	C/G	C/G	C/G	C/G	G	C/G	C/G	C/G	C/G	C/G	G	C/G	G	G	C/G	C/G	C/G	C/G	C/G	C/G
chr3_23.876868c	chromosome_3	23876868	C	A/C	C	A/C	C	C	C	A/C	C	A/C	C	C	A/C	A/C	C	A/C	A/C	C	A/C	C	C	C	A/C	A/C	A/C	A/C	C	A/C	A/C	A/C	A/C	C	A/C	A/C	A/C	A/C	A/C	C	A/C	C	C	A/C	A/C	A/C	A/C	A/C	A/C
chr3_23.906817	chromosome_3	23906817	T	T	C/T	C/T	T	T	C/T	T	T	C/T	C/T	C/T	T	C/T	T	T	C/T	C/T	C/T	C/T	C/T	C/T	T	C/T	T	C/T	T	C/T	C/T	C/T	T	C/T	T	C/T	C/T	C/T	C/T	C/T	C/T	T	T	C/T	T	T	T	C/T	T
chr3_23.906896	chromosome_3	23906896	T	T/-	T	T	T/-	T/-	T/-	T	T/-	T	T/-	T/-	T	T	T/-	T	T	T/-	T	T/-	T/-	T/-	T	T	T	T	T/-	T	T	T	T	T/-	T	T	T	T	T	T/-	T	T/-	T/-	T	T	T	T	T	T
chr3_23.906906c	chromosome_3	23906906	G	A/G	G	A/G	G	G	G	A/G	G	A/G	G	G	A/G	A/G	G	A/G	A/G	G	A/G	G	G	G	A/G	A/G	A/G	A/G	G	A/G	A/G	A/G	A/G	G	A/G	A/G	A/G	A/G	A/G	G	A/G	G	G	A/G	A/G	A/G	A/G	A/G	A/G
chr3_23.907006c	chromosome_3	23907006	G	A/G	G	A/G	G	G	G	A/G	G	A/G	G	G	A/G	A/G	G	A/G	A/G	G	A/G	G	G	G	A/G	A/G	A/G	A/G	G	A/G	A/G	A/G	A/G	G	A/G	A/G	A/G	A/G	A/G	G	A/G	G	G	A/G	A/G	A/G	A/G	A/G	A/G
chr3_24.010703c	chromosome_3	24010703	C	C/T	C	C/T	C	C	C	C/T	C	C/T	C	C	C/T	C/T	C	C/T	C/T	C	C/T	C	C	C	C/T	C/T	C/T	C/T	C	C/T	C/T	C/T	C/T	C	C/T	C/T	C/T	C/T	C/T	C	C/T	C	C	C/T	C/T	C/T	C/T	C/T	C/T
chr3_24.010726c	chromosome_3	24010726	T	C/T	C	C/T	C	C	C	C/T	C	C/T	C	C	C/T	C/T	C	C/T	C/T	C	C/T	C	C	C	C/T	C/T	C/T	C/T	C	C/T	C/T	C/T	C/T	C	C/T	C/T	C/T	C/T	C/T	C	C/T	C	C	C/T	C/T	C/T	C/T	C/T	C/T
chr3_24.031721	chromosome_3	24031721	A	A	A/C	A	A/C	A/C	A	A/C	A/C	A	A	A	A/C	A	A/C	A/C	A	A	A	A	A	A	A/C	A	A/C	A	A/C	A	A	A	A/C	A	A/C	A	A	A	A	A	A	A	A/C	A	A/C	A/C	A/C	A	A/C
chr3_24.031731	chromosome_3	24031731	T	T/-	T/-	T/-	T/-	T/-	-	T	T/-	T/-	-	-	T	T/-	T/-	T	T/-	-	T/-	-	-	-	T	T/-	T	T/-	T/-	T/-	T/-	T/-	T	-	T	T/-	T/-	T/-	T/-	-	T/-	-	T/-	T/-	T	T	T	T/-	T
chr3_24.121024c	chromosome_3	24121024	T	C/T	T	C	T	T	T	C/T	T	C/T	T	T	C/T	C/T	T	C/T	C/T	T	C/T	T	T	T	C/T	C/T	C/T	C/T	T	C/T	C/T	C/T	C/T	T	C/T	C/T	C/T	C/T	C/T	T	C/T	T	T	C/T	C/T	C/T	C/T	C/T	C/T
chr3_24.214573	chromosome_3	24214573	G	C	A/C	A/C	C	C	A/C	C	C	A/C	A/C	A/C	C	A/C	C	C	A/C	A/C	A/C	A/C	A/C	A/C	C	A/C	C	A/C	C	A/C	A/C	A/C	C	A/C	C	A/C	A/C	A/C	A/C	A/C	A/C	A/C	C	A/C	C	C	C	A/C	C
chr3_24.387564	chromosome_3	24387564	G	G	C/G	C/G	G	G	C/G	G	G	C/G	C/G	C/G	G	C/G	G	G	C/G	C/G	C/G	C/G	C/G	C/G	G	C/G	G	C/G	?	C/G	C/G	C/G	G	C/G	G	C/G	C/G	C/G	C/G	C/G	C/G	C/G	G	C/G	G	G	G	C/G	G
chr3_24.531405c	chromosome_3	24531405	T	C/T	C/T	T	C	C	C/T	C/T	C	T	C/T	C/T	C/T	T	C	C/T	T	C/T	T	C/T	C/T	C/T	C/T	T	C/T	T	C	T	T	T	C/T	C/T	C/T	T	T	T	T	C/T	T	T	C	T	C/T	C/T	C/T	T	C/T
chr3_24.805637	chromosome_3	24805637	C	C	C/T	C/T	C	C	C/T	C	C	C/T	C/T	C/T	C	C/T	C	C	C/T	C/T	C/T	C/T	C/T	C/T	C	C/T	C	C/T	C	C/T	C/T	C/T	C	C/T	C	C/T	C/T	C/T	C/T	C/T	C/T	C/T	C	C/T	C	C	C	C/T	C
chr3_24.95488	chromosome_3	24954880	C	C/-	C	C/-	C	C	C	C/-	C	C/-	C	C	C/-	C/-	C	C/-	C/-	C	C/-	C	C	C	C/-	C/-	C/-	C/-	C	C/-	C/-	?	C/-	C	C/-	C/-	C/-	C/-	C/-	C	C/-	C/-	C	C/-	C/-	C/-	C/-	C/-	C/-
chr3_25.333278	chromosome_3	25333278	G	G	A/G	A/G	G	G	A/G	G	G	A/G	A/G	A/G	G	A/G	G	G	A/G	A/G	A/G	A/G	A/G	A/G	G	A/G	G	A/G	A/G	A/G	A/G	A/G	G	A/G	G	A/G	A/G	A/G	A/G	A/G	A/G	G	G	A/G	G	G	G	A/G	G
chr3_25.333306	chromosome_3	25333306	G	G/-	G	G	G/-	G/-	G/-	G	G	G	G/-	G/-	G	G	G/-	G	G	G/-	G	G/-	G/-	G/-	G	G	G	G/-	G/-	G	G	G	G	G/-	G	G	G	G	G	G/-	G	G/-	G/-	G	G	G	G	G	G
chr3_25.618107	chromosome_3	25618107	T	G/T	T	G/T	T	T	T	G/T	G/T	G/T	T	T	G/T	G/T	T	G/T	G/T	T	G/T	T	T	T	G/T	G/T	G/T	T	T	G/T	G/T	G/T	G/T	T	G/T	G/T	G/T	G/T	G/T	T	G/T	T	T	G/T	G/T	G/T	G/T	G/T	G/T
chr3_25.674418	chromosome_3	25674418	G	G	G/T	G/T	G	G	G/T	G	G	G/T	G/T	G/T	G	G/T	G	G	G/T	G/T	G/T	G/T	G/T	G/T	G	G/T	G	G/T	G/T	G/T	G/T	G/T	G	G/T	G	G/T	G/T	G/T	G/T	G/T	G/T	G	G	G/T	G	G	G	G/T	G
chr3_25.915845c	chromosome_3	25915845	G	G	A/G	G	A/G	A/G	G	A/G	A/G	G	G	G	A/G	G	A/G	A/G	G	G	G	G	G	G	A/G	G	A/G	G	G	G	G	G	A/G	G	A/G	G	G	G	G	G	G	A/G	A/G	G	A/G	A/G	A/G	G	A/G
chr3_25.98505	chromosome_3	25985050	T	C/T	T	T	C/T	C/T	C/T	T	T	T	C/T	C/T	T	T	C/T	T	T	C/T	T	C/T	T	C/T	T	C/T	T	C/T	C/T	T	T	T	T	C/T	T	T	T	T	T	C/T	T	C/T	C/T	T	T	T	T	T	T
chr3_25.988638c	chromosome_3	25988638	T	C/T	T	C/T	T	T	T	C/T	C/T	C/T	T	T	C/T	C/T	T	C/T	C/T	T	C/T	T	C/T	T	C/T	T	C/T	T	T	C/T	C/T	C/T	C/T	T	C/T	C/T	C/T	C/T	C/T	T	C/T	T	T	C/T	C/T	C/T	C/T	C/T	C/T
chr3_25.988717	chromosome_3	25988717	C	C	C/T	C/T	C	C	C/T	C	C	C/T	C/T	C/T	C	C/T	C	C	C/T	C/T	C/T	C/T	C/T	C/T	C	C/T	C	C/T	C/T	C/T	C/T	C/T	C	C/T	C	C/T	C/T	C/T	C/T	C/T	C/T	C	C	C/T	C	C	C	C/T	C
chr3_26.033666c	chromosome_3	26033666	G	A/G	G	A/G	G	G	G	A/G	A/G	A/G	G	G	A/G	A/G	G	A/G	A/G	G	A/G	A/G	A/G	G	A/G	G	A/G	G	G	A/G	A/G	A/G	A/G	G	A/G	A/G	A/G	A/G	A/G	G	A/G	G	G	A/G	A/G	A/G	A/G	A/G	A/G
chr3_26.056237	chromosome_3	26056237	C	C/T	C	C	C/T	C/T	C/T	C	C	C	C/T	C/T	C	C	C/T	C	C	C/T	C	C	C	C/T	C	C/T	C	C/T	C/T	C	C	C	C	C/T	C	C	C	C	C	C/T	C	C/T	C/T	C	C	C	C	C	C
chr3_26.097726	chromosome_3	26097726	C	C	C/T	C	C/T	C/T	C	C/T	C/T	C	C	C	C/T	C	C/T	C/T	C	C	C	C	C	C	C/T	C	C/T	C	C	C	C	C	C/T	C	C/T	C	C	C	C	C	C	C/T	C/T	C	C/T	C/T	C/T	C	C/T
chr3_26.09785	chromosome_3	26097850	G	G	G/T	G/T	G	G	G/T	G	G	G/T	G/T	G/T	G	G/T	G	G	G/T	G/T	G/T	G/T	G/T	G/T	G	G/T	G	G/T	G/T	G/T	G/T	G/T	G	G/T	G	G/T	G/T	G/T	G/T	G/T	G/T	G	G	G/T	G	G	G	G/T	G
chr3_26.09832	chromosome_3	26098320	C	C	C/T	C/T	C	C	C/T	C	C	C/T	C/T	C/T	C	C/T	C	C	C/T	C/T	C/T	C/T	C/T	C/T	C	C/T	C	C/T	T	C/T	C/T	C/T	C	C/T	C	C/T	C/T	C/T	C/T	C/T	C/T	C	C	C/T	C	C	C	C/T	C
chr3_26.098326c	chromosome_3	26098326	C	A/C	C	A/C	C	C	C	A/C	A/C	A/C	C	C	A/C	A/C	C	A/C	A/C	C	A/C	A/C	A/C	C	A/C	C	A/C	C	C	A/C	A/C	A/C	A/C	C	A/C	A/C	A/C	A/C	A/C	C	A/C	C	C	A/C	A/C	A/C	A/C	A/C	A/C
chr3_26.098422c	chromosome_3	26098422	G	A/G	A	A	A/G	A/G	A/G	A	A	A	A/G	A/G	A	A	A/G	A	A	A/G	A	A	A	A/G	A	A/G	A	A/G	A/G	A	A	A	A	A/G	A	A	A	A	A	A/G	A	A/G	A/G	A	A	A	A	A	A
chr3_26.180247	chromosome_3	26180247	A	A/G	G	A/G	G	G	G	A/G	A/G	A/G	G	G	A/G	A/G	G	A/G	A/G	G	A/G	A/G	A/G	G	A/G	G	A/G	G	G	A/G	A/G	A/G	A/G	G	A/G	A/G	A/G	A/G	A/G	G	A/G	G	G	A/G	A/G	A/G	A/G	A/G	A/G
chr3_26.180318	chromosome_3	26180318	G	G	C/G	C/G	G	G	C/G	G	G	C/G	C/G	C/G	G	C/G	G	G	C/G	C/G	C/G	C/G	C/G	C/G	G	C/G	G	C/G	C/G	C/G	C/G	C/G	G	C/G	G	C/G	C/G	C/G	C/G	C/G	C/G	G	G	C/G	G	G	G	C/G	G
chr3_26.200949	chromosome_3	26200949	A	A	A/T	A/T	A	A	A/T	A	A	A/T	A/T	A/T	A	A/T	A	A	A/T	A/T	A/T	A/T	A/T	A/T	A	A/T	A	A/T	A/T	A/T	A/T	A/T	A	A/T	A	A/T	A/T	A/T	A/T	A/T	A/T	A	A	A/T	A	A	A	A/T	A
chr3_26.295993c	chromosome_3	26295993	G	A/G	G	G	G	A/G	A/G	G	A/G	A/G	G	G	G	G	G	A/G	G	G	G	A/G	A/G	G	A/G	G	G	A/G	A/G	G	A/G	G	G	A/G	A/G	G	G	G	A/G	G	A/G	G	A/G	G	G	A/G	A/G	G	G
chr3_26.296016c	chromosome_3	26296016	C	C/G	C	C	C	C/G	C/G	C	C/G	C/G	C	C	C	C	C	C/G	C	C	C	C/G	C/G	C	C/G	C	C	C/G	C/G	C	C/G	C	C	C/G	C/G	C	C	C	C/G	C	C/G	C	C/G	C	C	C/G	C/G	C	C
chr3_26.296122c	chromosome_3	26296122	G	A/T	A/T	T	A	A	A/T	A/T	A/T	T	A/T	A/T	A/T	T	A	A/T	T	A/T	T	T	T	A/T	A/T	A/T	A/T	A/T	A/T	T	T	T	A/T	A/T	A/T	T	T	T	T	A/T	T	A	A	T	A/T	A/T	A/T	T	A/T
chr3_26.344409	chromosome_3	26344409	G	C/G	G	C/G	G	G	G	C/G	C/G	C/G	G	G	C/G	C/G	G	C/G	C/G	G	C/G	C/G	C/G	G	C/G	G	C/G	G	G	C/G	C/G	C/G	?	G	C/G	C/G	C/G	C/G	C/G	G	C/G	G	G	C/G	C/G	C/G	C/G	C/G	C/G
chr3_26.344419	chromosome_3	26344419	T	T	A/T	A/T	T	T	A/T	T	T	A/T	A/T	A/T	T	A/T	T	T	A/T	A/T	A/T	A/T	A/T	A/T	T	A/T	T	A/T	A/T	A/T	A/T	A/T	T	A/T	T	A/T	A/T	A/T	A/T	A/T	A/T	T	T	A/T	T	T	T	A/T	T
chr3_26.392667c	chromosome_3	26392667	T	C/T	C/T	T	C	C	C/T	C/T	C/T	T	C/T	C/T	C/T	T	C	C/T	T	C/T	T	T	T	C/T	C/T	C/T	C/T	C/T	C/T	T	T	T	C/T	C/T	C/T	T	T	T	T	C/T	T	C	C	T	C/T	C/T	C/T	T	C/T
chr3_27.074702c	chromosome_3	27074702	T	T/-	T	T/-	T	T	T	T/-	T/-	T/-	T	T	T/-	T/-	T	T/-	T/-	T	T/-	T/-	T/-	T	T/-	T	T/-	T	T	T/-	T/-	T/-	T/-	T	T/-	T/-	T/-	T/-	T/-	T	T/-	T	T	T/-	T/-	T/-	T/-	T/-	T/-
chr3_27.240247c	chromosome_3	27240247	G	C/G	C/G	G	C	C	C/G	C/G	C/G	G	C/G	C/G	C/G	G	C	C/G	G	C/G	G	G	G	C/G	C/G	C/G	C/G	C/G	C/G	G	G	G	C/G	C/G	C/G	G	G	G	G	C/G	G	C	C	G	C/G	C/G	C/G	G	C/G
chr3_27.240302c	chromosome_3	27240302	A	A/G	A/G	A	G	G	A/G	A/G	A/G	A	A/G	A/G	A/G	A	G	A/G	A	A/G	A	A	A	?	A/G	A/G	A/G	A/G	A/G	A	A	A	A/G	A/G	A/G	A	A	A	A	A/G	A	G	G	A	A/G	A/G	A/G	A	A/G
chr3_27.248581c	chromosome_3	27248581	T	C/T	T	C/T	T	T	T	C/T	C/T	C/T	T	T	C/T	C/T	T	C/T	C/T	T	C/T	C/T	C/T	T	C/T	T	C/T	T	T	C/T	C/T	C/T	C/T	T	C/T	C/T	C/T	C/T	C/T	T	C/T	T	T	C/T	C/T	C/T	C/T	C/T	C/T
chr3_27.285255c	chromosome_3	27285255	A	G	A/G	A/G	G	G	A/G	G	G	A/G	A/G	A/G	G	A/G	G	G	A/G	A/G	A/G	A/G	A/G	A/G	G	A/G	G	A/G	A/G	A/G	A/G	A/G	G	A/G	G	A/G	A/G	A/G	A/G	A/G	A/G	G	G	A/G	G	G	G	A/G	G
chr3_27.285354c	chromosome_3	27285354	T	A	A/T	A/T	A	A	A/T	A	A	A/T	A/T	A/T	A	A/T	A	A	A/T	A/T	A/T	A/T	A/T	A/T	A	A/T	A	A/T	A/T	A/T	A/T	A/T	A	A/T	A	A/T	A/T	A/T	A/T	A/T	A/T	A	A	A/T	A	A	A	A/T	A
chr3_27.296046c	chromosome_3	27296046	C	C/T	C	C/T	C	C	C	C/T	C/T	C/T	C	C	C/T	C/T	C	C/T	C/T	C	C/T	C/T	C/T	C	C/T	C	C/T	C	C	C/T	C/T	C/T	C/T	C	C/T	C/T	C/T	C/T	C/T	C	C/T	C	C	C/T	C/T	C/T	C/T	C/T	C/T
chr3_27.330446c	chromosome_3	27330446	G	A/G	A/G	G	A	A	A/G	A/G	A/G	G	A/G	A/G	A/G	G	A	A/G	G	A/G	G	G	G	A/G	A/G	A/G	A/G	A/G	A/G	G	G	G	A/G	A/G	A/G	G	G	G	G	A/G	G	A	A	G	A/G	A/G	A/G	G	A/G
chr3_27.330486c	chromosome_3	27330486	G	C/T	C/T	T	C	C	C/T	C/T	C/T	T	C/T	C/T	C/T	T	C	C/T	T	C/T	T	T	T	C/T	C/T	C/T	C/T	C/T	C/T	T	T	T	C/T	C/T	C/T	T	T	T	T	C/T	T	C	C	T	C/T	C/T	C/T	T	C/T
chr3_27.58571c	chromosome_3	27585710	T	T	C/T	C/T	T	T	C/T	T	T	C/T	C/T	C/T	T	C/T	T	T	C/T	C/T	C/T	C/T	C/T	C/T	T	C/T	T	C/T	C/T	C/T	C/T	C/T	T	C/T	T	C/T	C/T	C/T	C/T	C/T	C/T	T	T	C/T	T	T	T	C/T	T
chr3_27.723279	chromosome_3	27723279	A	A	A/T	A/T	A	A	A/T	A	A	A/T	A/T	A/T	A	A/T	A	A	A/T	A/T	A/T	A/T	A/T	A/T	A	A/T	A	A/T	A/T	A/T	?	A/T	A	A/T	A	A/T	A/T	A/T	A/T	A/T	A/T	A	A	A/T	A	A	A	A/T	A
chr3_27.804249c	chromosome_3	27804249	C	A/C	C	A/C	C	C	C	A/C	A/C	A/C	C	C	A/C	A/C	C	A/C	A/C	C	A/C	A/C	A/C	C	A/C	C	A/C	C	C	A/C	A	A/C	A/C	C	A/C	A/C	A/C	A/C	A/C	C	A/C	C	C	A/C	A/C	A/C	A/C	A/C	A/C
chr3_27.96542	chromosome_3	27965420	G	G/T	G/T	G	T	T	G/T	G/T	G/T	G	G/T	G/T	G/T	G	T	G/T	G	G/T	G	G	G	G/T	G/T	G/T	G/T	G/T	G/T	G	G	G	G/T	G/T	G/T	G	G	G	G	G/T	G	T	T	G	G/T	G/T	G/T	G	G/T
chr3_27.99615c	chromosome_3	27996150	T	G/T	G	G	G	G	G	G/T	G/T	G/T	G	G	G/T	G/T	G	G/T	G/T	G	G/T	G/T	G/T	G	G/T	G	G/T	G	G	G/T	G/T	G/T	G/T	G	G/T	G/T	G/T	G/T	G/T	G	G/T	G	G	G/T	G/T	G/T	G/T	G/T	G
chr3_28.897439c	chromosome_3	28897439	G	A/G	A	A	A	A	A	A/G	A/G	A/G	A	A	A/G	A/G	A	A/G	A/G	A	A/G	A/G	A/G	A	A/G	A	A/G	A	A	A/G	A/G	A/G	A/G	A	A/G	A/G	A/G	A/G	A/G	A	A/G	A	A	A/G	A/G	A/G	A/G	A/G	A
chr3_29.236232c	chromosome_3	29236232	C	C/T	C	C	C	C	C/T	C/T	C/T	C	C	C	C/T	C/T	C	C/T	C/T	C	C/T	C/T	C/T	C	C/T	C	C/T	C	C	C/T	C/T	C/T	C/T	C	C/T	C/T	C/T	C/T	C/T	C	C/T	C	C	C/T	C/T	C/T	C/T	C/T	C
chr3_29.472774	chromosome_3	29472774	C	A/G	G	A/G	A/G	A/G	G	G	G	A/G	A/G	A/G	A/G	G	A/G	G	G	A/G	G	G	G	A/G	G	A/G	G	A/G	A/G	G	G	G	G	A/G	G	G	G	G	G	A/G	G	A/G	A/G	G	G	G	G	G	A/G
chr3_29.719252	chromosome_3	29719252	T	A/T	T	T	T	T	A/T	A/T	A/T	T	T	T	T	A/T	T	A/T	A/T	T	A/T	A/T	A/T	T	A/T	T	A/T	T	T	A/T	A/T	A/T	A/T	T	A/T	A/T	A/T	A/T	A/T	T	A/T	T	T	A/T	A/T	A/T	A/T	A/T	T
chr3_3.013559c	chromosome_3	3013559	C	A/G	G	G	G	G	G	G	G	A/G	G	G	A/G	A/G	G	A/G	A/G	A/G	A/G	G	G	A/G	A/G	A/G	A/G	A/G	G	A/G	A/G	A/G	G	G	A/G	A/G	G	A/G	A/G	G	A/G	A/G	G	A/G	A/G	A/G	A/G	A/G	A/G
chr3_3.013711	chromosome_3	3013711	A	C/-	C	C/-	C/-	C/-	C/-	C/-	C/-	C	C/-	C/-	C	C	C/-	C	C	C	C	C/-	C/-	C	C	C	C	C	C/-	C	C	C	C/-	C/-	C	C	C/-	C	C	C/-	C	C	C/-	C	C	C	C	C	C
chr3_3.020797c	chromosome_3	3020797	A	A/G	A	A	A	A	A	A	A	A/G	A	A	A/G	A/G	A	A/G	A/G	A/G	A/G	A	A	A/G	A/G	A/G	A/G	A/G	A	A/G	A/G	A/G	A	A	A/G	A/G	A	A/G	A/G	A	A/G	A/G	A	A/G	A/G	A/G	A/G	A/G	A/G
chr3_3.021324	chromosome_3	3021324	C	C/T	C	C	C	C/T	C/T	C/T	C	C/T	C/T	C/T	C/T	C	C	C/T	C	C/T	C/T	C	C	C/T	C/T	C	C/T	C	C	C	C	C/T	C	C/T	C	C	C/T	C/T	C/T	C	C	C	C/T	C	C/T	C	C	C/T	C/T
chr3_3.02146c	chromosome_3	3021460	G	C/G	C	C	C	C	C	C	C	C/G	C	C	C/G	C/G	C	C/G	C/G	C/G	C/G	C	C	C/G	C/G	C/G	C/G	C/G	C	C/G	C/G	C/G	C	C	C/G	C/G	C	C/G	C/G	C	C/G	C/G	C	C/G	C/G	C/G	C/G	C/G	C/G
chr3_3.362056c	chromosome_3	3362056	G	A/G	G	A/G	A/G	A/G	A/G	A/G	A/G	G	A/G	A/G	G	G	A/G	G	G	G	G	A/G	A/G	G	G	G	G	G	A/G	G	G	G	A/G	A/G	G	G	A/G	G	G	A/G	G	G	A/G	G	G	G	G	G	G
chr3_3.362101c	chromosome_3	3362101	T	C/T	T	T	T	T	T	T	T	C/T	T	T	C/T	C/T	T	C/T	C/T	C/T	C/T	T	T	C/T	C/T	C/T	C/T	C/T	T	C/T	C/T	C/T	T	T	C/T	C/T	T	C/T	C/T	T	C/T	C/T	T	C/T	C/T	C/T	C/T	C/T	C/T
chr3_3.36988	chromosome_3	3369880	T	G/T	T	T	T	T	T	T	T	G/T	T	T	G/T	G/T	T	G/T	G/T	G/T	G/T	T	T	G/T	G/T	G/T	G/T	G/T	T	G/T	G/T	G/T	T	T	G/T	G/T	T	G/T	G/T	T	G/T	G/T	T	G/T	G/T	G/T	G/T	G/T	G/T
chr3_3.369959c	chromosome_3	3369959	G	A/G	G	A/G	A/G	A/G	A/G	A/G	A/G	G	A/G	A/G	G	G	A/G	G	G	G	G	A/G	A/G	G	G	G	G	G	A/G	G	G	G	A/G	A/G	G	G	A/G	G	G	A/G	G	G	A/G	G	G	G	G	G	G
chr3_3.548351	chromosome_3	3548351	C	C/G	C	C/G	C/G	C/G	C/G	C/G	C/G	C	C/G	C/G	C	C	C/G	C	C	C	C	C/G	C/G	C	C	C	C	C	C/G	C	C	C	C/G	C/G	C	C	C/G	C	C	C/G	C	C	C/G	C	C	C	C	C	C
chr3_30.321447c	chromosome_3	30321447	A	G	C/G	C/G	G	G	C/G	G	G	C/G	C/G	C/G	G	C/G	G	G	C/G	C/G	C/G	C/G	C/G	C/G	G	C/G	G	C/G	C/G	C/G	C/G	C/G	G	C/G	G	C/G	C/G	C/G	C/G	C/G	C/G	G	G	C/G	G	G	G	C/G	G
chr3_30.527495	chromosome_3	30527495	G	G	A/G	A/G	G	G	A/G	G	G	A/G	A/G	A/G	G	A/G	G	G	A/G	A/G	A/G	A/G	A/G	A/G	G	A/G	G	A/G	A/G	A/G	A/G	A/G	G	A/G	G	A/G	A/G	A/G	A/G	A/G	A/G	G	G	A/G	G	G	G	A/G	G
chr3_30.527545	chromosome_3	30527545	C	T	C/T	C/T	T	T	C/T	T	T	C/T	C/T	C/T	T	C/T	T	T	C/T	C/T	C/T	C/T	C/T	C/T	T	C/T	T	C/T	C/T	C/T	C/T	C/T	T	C/T	T	C/T	C/T	C/T	C/T	C/T	C/T	T	T	C/T	T	T	T	C/T	T
chr3_30.527588c	chromosome_3	30527588	G	A/G	G	G	G	G	A/G	A/G	A/G	G	G	A/G	G	A/G	G	A/G	A/G	G	A/G	A/G	A/G	G	A/G	G	A/G	G	G	A/G	A/G	A/G	A/G	G	A/G	A/G	A/G	A/G	A/G	G	A/G	G	G	A/G	A/G	A/G	A/G	A/G	G
chr3_31.277358c	chromosome_3	31277358	C	A/C	C	A/C	C	C	C	A/C	C	A/C	C	C	A/C	A/C	C	A/C	A/C	C	A/C	C	C	A/C	A/C	A/C	A/C	A/C	A/C	A/C	A/C	A/C	A/C	C	A/C	A/C	A/C	A/C	A/C	C	A/C	A/C	C	A/C	A/C	A/C	A/C	A/C	A/C
chr3_31.330401c	chromosome_3	31330401	G	G/T	G	G	G/T	G/T	G/T	G	G/T	G	G/T	G/T	G	G	G/T	G	G	G/T	G	G/T	G/T	G	G	G	G	G	G	G	G	G	G	G/T	G	G	G	G	G	G/T	G	G	G/T	G	G	G	G	G	G
chr3_32.277768c	chromosome_3	32277768	C	C/T	C	C	C	C	C/T	C/T	C/T	C	C	C/T	C	C/T	C	C/T	C/T	C	C/T	C/T	C/T	C	C/T	C	C	C	C	C/T	C/T	C/T	C/T	C	T	C/T	C/T	C/T	C/T	C	C/T	C	C	C/T	C/T	C/T	C/T	C/T	C
chr3_32.657737c	chromosome_3	32657737	G	G/T	G	G	G	G	G/T	G/T	G/T	G	G	G/T	G	G/T	G	G/T	G/T	G	G/T	G/T	G/T	G	G/T	G	G	G	G	G/T	G/T	G/T	G/T	G	G/T	G/T	G/T	G/T	G/T	G	G/T	G	G	G/T	G/T	G/T	G/T	G/T	G
chr3_32.657813c	chromosome_3	32657813	C	C/T	C	C	C	C	C/T	C/T	C/T	C	C	C/T	C	C/T	C	C/T	C/T	C	C/T	C/T	C/T	C	C/T	C	C	C	C	C/T	C/T	C/T	C/T	C	C/T	C/T	C/T	C/T	C/T	C	C/T	C	C	C/T	C/T	C/T	C/T	C/T	C
chr3_32.662897	chromosome_3	32662897	C	C	C/T	C	C	C/T	C	C/T	C	C/T	C	C/T	C/T	C	C/T	C/T	C/T	C/T	C/T	C/T	C/T	C/T	C/T	C/T	C	C/T	C	C	C	C	C/T	C	C	C	C/T	C/T	C	C	C	C	C/T	C	C	C	C/T	C/T	C/T
chr3_32.663335c	chromosome_3	32663335	C	C/T	T	T	T	T	C/T	C/T	C/T	T	T	C/T	T	C/T	T	C/T	C/T	T	C/T	C/T	C/T	T	C/T	T	T	T	T	C/T	C/T	C/T	C/T	T	C/T	C/T	C/T	C/T	C/T	T	C/T	T	T	C/T	C/T	C/T	C/T	C/T	T
chr3_32.847062c	chromosome_3	32847062	A	A/G	A	A	A	A	A/G	A/G	A/G	A	A	A/G	A	A/G	A	A/G	A/G	A	A/G	A/G	A/G	A	A/G	A	A	A	A	A/G	A/G	A/G	A/G	A	A/G	A/G	A/G	A/G	A/G	A	A/G	A	A	A/G	A/G	A/G	A/G	A/G	A
chr3_4.166224	chromosome_3	4166224	C	C/T	C	C	C	C	C	C	C	C/T	C	C	C/T	C/T	C	C/T	C/T	C/T	C/T	C	C	T	C/T	C/T	C/T	C/T	C	C	C/T	C/T	C	C	C/T	C/T	C	C/T	C/T	C	C/T	C	C	C/T	C/T	C/T	C/T	C/T	C/T
chr3_4.166241	chromosome_3	4166241	G	G/T	G	G	G	G	G	G	G	G/T	G	G	G/T	G/T	G	G/T	G/T	G/T	G/T	G	G	T	T	G/T	G/T	G/T	G	G	G/T	G/T	G	G	G/T	G/T	G	G/T	G/T	G	G/T	G	G	G/T	G/T	G/T	G/T	G/T	G/T
chr3_4.166274	chromosome_3	4166274	G	A/G	G	G	G	G	G	G	G	A/G	G	G	A/G	A/G	G	A/G	A/G	A/G	A/G	G	G	A/G	A/G	A/G	A/G	A/G	G	G	A/G	A/G	G	G	A/G	A/G	G	A/G	A/G	G	A/G	G	G	A/G	A/G	A/G	A/G	A/G	A/G
chr3_4.298332	chromosome_3	4298332	G	G/T	G	G	G	G	G	G	G	G/T	G	G	G/T	G/T	G	G/T	G/T	G/T	G/T	G	G	G/T	G/T	G/T	G/T	T	G	G	G/T	G	G	G	G/T	G/T	G	G/T	G/T	G	G/T	G	G	G/T	T	G/T	G/T	G/T	G/T
chr3_4.300187c	chromosome_3	4300187	T	C/T	T	T	T	T	T	T	T	C/T	T	T	C/T	C/T	T	C/T	C/T	C/T	C/T	T	T	C/T	C/T	C/T	C/T	C/T	T	T	C/T	T	T	T	C/T	C/T	T	C/T	C/T	T	C/T	T	T	C/T	C/T	C/T	C/T	C/T	C/T
chr3_4.306393c	chromosome_3	4306393	C	A/C	A	A	A	A	A	A	A	A/C	A	A	A/C	A/C	A	A/C	A/C	A/C	A/C	A	A	A/C	A/C	A/C	A/C	A/C	A	A	A/C	A	A	A	A/C	A/C	A	A/C	A/C	A	A/C	A	A	A/C	A/C	A	A/C	A/C	A/C
chr3_4.535513c	chromosome_3	4535513	G	A/G	G	G	G	G	G	G	G	A/G	G	G	A/G	A/G	G	A/G	A/G	A/G	A/G	G	G	A/G	A/G	A/G	G	A/G	G	G	A/G	G	G	G	A/G	A/G	G	A/G	A/G	G	A/G	G	G	A/G	A/G	G	A/G	A/G	A/G
chr3_4.535636c	chromosome_3	4535636	C	C/T	C	C/T	C/T	C/T	C/T	C/T	C/T	C	C/T	C/T	C	C	C/T	C	C	C	C	C/T	C/T	C	C	C	C/T	C	C/T	C/T	C	C/T	C/T	C/T	C	C	C/T	C	C	C/T	C	C/T	C/T	C	C	C/T	C	C	C
chr3_4.687313c	chromosome_3	4687313	C	C/T	C	C/T	C/T	C/T	C/T	C/T	C/T	C	C/T	C/T	C	C	C/T	C	C	C	C	C/T	C/T	C	C	C	C/T	C	C/T	C/T	C	C/T	C/T	C/T	C	C	C/T	C	C	C/T	C	C/T	C/T	C	C	C/T	C	C	C
chr3_4.687322c	chromosome_3	4687322	T	C/T	T	C/T	C/T	C/T	C/T	C/T	C/T	T	C/T	C/T	T	T	C/T	T	T	T	T	C/T	C/T	T	T	T	C/T	T	C/T	C/T	T	C/T	C/T	C/T	T	T	C/T	T	T	C/T	T	C/T	C/T	T	T	C/T	T	T	T
chr3_4.920557c	chromosome_3	4920557	C	C	C/T	C/T	C/T	C	C	C	C/T	C/T	C/T	C/T	C/T	C	C/T	C	C	C/T	C/T	C	C/T	C/T	C	C	C/T	C/T	C/T	C	C/T	C/T	C/T	C/T	C/T	C/T	C/T	C	C	C/T	C	C/T	C/T	C/T	C	C	C/T	C/T	C/T
chr3_4.920582c	chromosome_3	4920582	C	C/T	C	C/T	C	C	C	C	C/T	C/T	C/T	C	C	C	C	C/T	C/T	C	C	C/T	C	C/T	C/T	C	C/T	C	C	C/T	C/T	C/T	C/T	C/T	C/T	C/T	C	C	C	C	C/T	C/T	C	C	C/T	C	C/T	C	C/T
chr3_4.920592c	chromosome_3	4920592	C	C/G	C	C	C	C	C	C	C	C/G	C	C	C/G	C/G	C	C/G	C/G	C/G	C/G	C	C	C/G	C/G	C/G	C	C/G	C	C	C/G	C	C	C	C/G	C/G	C	C/G	C/G	C	C/G	C	C	C/G	C/G	C	C/G	C/G	C/G
chr3_4.920622c	chromosome_3	4920622	G	A/G	G	G	G	G	G	G	G	A/G	G	G	A/G	A/G	G	A/G	A/G	A/G	A/G	G	G	A/G	A/G	A/G	G	A/G	G	G	A/G	G	G	G	A/G	A/G	G	A/G	A/G	G	A/G	G	G	A/G	A/G	G	A/G	A/G	A/G
chr3_5.051009c	chromosome_3	5051009	G	C/G	G	G	G	G	G	G	G	C/G	G	G	C/G	C/G	G	C/G	C/G	C/G	C/G	G	G	C/G	C/G	C/G	G	C/G	G	G	C/G	G	G	G	C/G	C/G	G	C/G	C/G	G	C/G	G	G	C/G	C/G	G	C/G	C/G	C/G
chr3_5.0538c	chromosome_3	5053800	G	C/G	C	C	C	C	C	C	C	C/G	C	C	C/G	C/G	C	C/G	C/G	C/G	C/G	C	C	C/G	C/G	C/G	C	C/G	C	C	C/G	C	C	C	C/G	C/G	C	C/G	C/G	C	C/G	C	C	C/G	C/G	C	C/G	C/G	C/G
chr3_5.102709c	chromosome_3	5102709	T	G/T	G	G	G	G	G	G	G	G/T	G	G	G/T	G/T	G	G/T	G/T	G/T	G/T	G	G	G/T	G/T	G/T	G	G/T	G	G	G/T	G	G	G	G/T	G/T	G	G/T	G/T	G	G/T	G	G	G/T	G/T	G	G/T	G	G/T
chr3_5.417621	chromosome_3	5417621	T	G/T	T	G/T	G/T	G/T	G/T	G/T	G/T	T	G/T	G/T	T	T	G/T	T	T	T	T	G/T	G/T	T	T	T	G/T	T	G/T	G/T	T	G/T	G/T	G/T	T	T	G/T	T	T	G/T	T	G/T	G/T	T	G/T	G/T	T	G/T	T
chr3_5.636728c	chromosome_3	5636728	T	A/C	A	A	A	A	A	A	A	A/C	A	A	A/C	A/C	A	A/C	A/C	A/C	A/C	A	A	A/C	A/C	A/C	A/C	A/C	A	A/C	A/C	A/C	A	A	A/C	A/C	A	A/C	A/C	A	A/C	A/C	A	A/C	A/C	A/C	A/C	A/C	A/C
chr3_5.636736c	chromosome_3	5636736	C	G/T	G	G	G	G	G	G	G	G/T	G	G	G/T	G/T	G	G/T	G/T	G/T	G/T	G	G	G/T	G/T	G/T	G/T	G/T	G	G/T	G/T	G/T	G	G	G/T	G/T	G	G/T	G/T	G	G/T	G/T	G	G/T	G/T	G/T	G/T	G/T	G/T
chr3_5.90206	chromosome_3	5902060	G	G	A/G	A/G	A/G	G	A/G	G	A/G	G	A/G	G	G	A/G	G	G	G	G	G	G	G	G	G	G	A/G	G	A/G	A/G	G	A/G	G	A/G	A/G	A/G	G	G	A/G	A/G	A/G	G	G	A/G	A/G	A/G	G	G	G
chr3_5.902101	chromosome_3	5902101	C	C/T	C	C	C	C	C/T	C	C/T	C/T	C/T	C	C	C	C	C/T	C/T	C	C	C/T	C	C/T	C/T	C	C/T	C	C	C/T	C/T	C/T	C/T	C/T	C/T	C/T	C	C	C	C	C/T	C/T	C	C/T	C/T	C	C/T	C/T	C/T
chr3_6.029755	chromosome_3	6029755	C	C/T	C	C	C/T	C/T	C/T	C/T	C/T	C	C/T	C/T	C	C	C/T	C	C	C	C	C/T	C/T	C	C	C	C	C	C/T	C	C	C	C/T	C/T	C	C	C/T	C	C	C/T	C	C	C/T	C	C	C	C	C	C
chr3_6.449223	chromosome_3	6449223	T	T	C/T	C/T	C/T	T	C/T	T	C/T	T	C/T	T	T	C/T	T	T	T	T	T	T	T	T	T	T	C/T	T	C/T	C/T	C/T	C/T	T	C/T	C/T	C/T	T	T	C/T	C/T	C/T	C/T	T	C/T	C/T	C/T	T	T	T
chr3_6.491149	chromosome_3	6491149	G	A/G	G	A/G	G	G	G	G	G	A/G	G	G	A/G	A/G	G	A/G	A/G	A/G	A/G	G	G	A/G	A/G	A/G	A/G	A/G	G	A/G	A/G	A/G	G	G	A/G	A/G	G	A/G	A/G	G	A/G	A/G	G	A/G	A/G	A/G	A/G	A/G	A/G
chr3_6.554197c	chromosome_3	6554197	G	A/G	A	A/G	A	A	A	A	A	A/G	A	A	A/G	A/G	A	A/G	A/G	A/G	A/G	A	A	A/G	A/G	A/G	A/G	A/G	A	A/G	A/G	A/G	A	A	A/G	A/G	A	A/G	A/G	A	A/G	A/G	A	A/G	A/G	A/G	A/G	A/G	A/G
chr3_6.878892c	chromosome_3	6878892	A	A/C	A	A/C	A	A	A	A	A	A/C	A	A	A/C	A/C	A	A/C	A/C	A/C	A/C	A	A	A/C	A/C	A/C	A/C	A/C	A	A/C	A/C	A/C	A	A	A/C	A/C	A	A/C	A/C	A	A/C	A/C	A	A/C	A/C	A/C	A/C	A/C	A/C
chr3_7.249251	chromosome_3	7249251	G	G/T	G	G/T	G	G	G	G	G	G/T	G	G	G/T	G/T	G	G/T	G/T	G/T	G/T	G	G	G/T	G/T	G/T	G/T	G/T	G	G/T	G/T	G/T	G	G	G/T	G/T	G	G/T	G/T	G	G/T	G/T	G	G/T	G/T	G/T	G/T	G/T	G/T
chr3_7.647396	chromosome_3	7647396	A	A/G	A	A/G	A	A	A	A	A	A/G	A	A	A/G	A/G	A	A/G	A/G	A/G	A/G	A	A	A/G	A/G	A/G	A/G	A/G	A	A/G	A/G	A/G	A	A	A/G	A/G	A	A/G	A/G	A	A/G	A/G	A	A/G	A/G	A/G	A/G	A/G	A/G
chr3_7.647455c	chromosome_3	7647455	T	C/T	C	C/T	C	C	C	C	C	C/T	C	C	C/T	C/T	C	C/T	C/T	C/T	C/T	C	C	C/T	C/T	C/T	C/T	C/T	C	C/T	C/T	C/T	C	C	C/T	C/T	C	C/T	C/T	C	C/T	C/T	C	C/T	C/T	C/T	C/T	C/T	C/T
chr3_7.904074c	chromosome_3	7904074	G	A/G	G	A/G	G	G	G	G	G	A/G	G	G	A/G	A/G	G	A/G	A/G	A/G	A/G	G	G	A/G	A/G	A/G	A/G	A/G	G	A/G	A/G	A/G	G	G	A/G	A/G	G	A/G	A/G	G	A/G	A/G	G	A/G	A/G	A/G	A/G	A/G	A/G
chr3_8.332798c	chromosome_3	8332798	T	G/T	T	G/T	T	T	T	T	T	G/T	T	T	G/T	G/T	T	G/T	G/T	G/T	G/T	T	T	G/T	G/T	G/T	G/T	G/T	T	G/T	G/T	G/T	G/T	T	G/T	G/T	T	G/T	G/T	T	G/T	G/T	T	G/T	G/T	G/T	G/T	G/T	G/T
chr3_8.347533c	chromosome_3	8347533	C	A/C	A	A/C	A	A	A	A	A	A/C	A	A	A/C	A/C	A	A/C	A/C	A/C	A/C	A	A	A/C	A/C	A/C	A/C	A/C	A	A/C	A/C	A/C	A/C	A	A/C	A/C	A	A/C	A/C	A	A/C	A/C	A	A/C	A/C	A/C	A/C	A/C	A/C
chr3_8.347534c	chromosome_3	8347534	G	G/T	G	G/T	G	G	G	G	G	G/T	G	G	G/T	G/T	G	G/T	G/T	G/T	G/T	G	G	G/T	G/T	G/T	G/T	G/T	G	G/T	G/T	G/T	G/T	G	G/T	G/T	G	G/T	G/T	G	G/T	G/T	G	G/T	G/T	G/T	G/T	G/T	G/T
chr3_9.404351	chromosome_3	9404351	G	A/G	G	A/G	A/G	A/G	A/G	A/G	A/G	G	A/G	A/G	G	G	A/G	G	G	G	G	A/G	A/G	G	G	G	A/G	G	A/G	A/G	G	A/G	A/G	A/G	G	G	A/G	G	G	A/G	G	A/G	A/G	G	G	A/G	G	A/G	G
chr3_9.597186c	chromosome_3	9597186	T	C/T	C	C/T	C	C	C	C	C	C/T	C	C	C/T	C/T	C	C/T	C/T	C/T	C/T	C	C	C/T	C/T	C/T	C/T	C/T	C	C/T	C/T	C/T	C/T	C	C/T	C/T	C	C/T	C/T	C	C/T	C/T	C	C/T	C/T	C/T	C/T	C/T	C/T
chr4_1.608673	chromosome_4	1608673	G	A/-	A	A	A	A/-	A/-	A	A	A/-	A	A	A/-	A/-	A	A	A	A	A	A	A/-	A	A/-	A/-	A	A/-	A/-	A	A	A/-	A	A	A/-	A	A/-	A/-	A	A/-	A	A	A/-	A/-	A	A	A	A/-	A
chr4_10.024543	chromosome_4	10024543	T	A/C	C	C	C	A/C	A/C	A/C	C	C	C	C	A/C	A/C	C	C	C	C	C	C	A/C	C	A/C	A/C	C	A/C	A/C	C	C	A/C	C	C	A/C	C	A/C	A/C	A/C	A/C	C	C	A/C	A/C	C	C	C	A/C	C
chr4_10.024609c	chromosome_4	10024609	C	C/G	C	C/G	C/G	C	C	C	C/G	C/G	C/G	C/G	C	C	C/G	C/G	C/G	C/G	C/G	C/G	C	C/G	C	C	C/G	C	C	C/G	C/G	C	C/G	C/G	C	C/G	C	C	C	C	C/G	C/G	C	C	C/G	C/G	C/G	C	C/G
chr4_10.024632c	chromosome_4	10024632	G	C/G	G	C/G	C/G	G	G	G	C/G	C/G	C/G	C/G	G	G	C/G	C/G	C/G	C/G	C/G	C/G	G	C/G	G	G	C/G	G	G	C/G	C/G	G	C/G	C/G	G	C/G	G	G	G	G	C/G	C/G	G	G	C/G	C/G	C/G	G	C/G
chr4_10.378639	chromosome_4	10378639	G	G	G/T	G/T	G	G	G/T	G	G/T	G	G/T	G	G/T	G	G	G/T	G	G/T	G	G	G	G	G	G	G/T	G	G/T	G	--	G/T	G/T	G/T	G/T	G	G	G	G/T	G/T	G/T	G/T	G/T	G	G/T	G/T	G	G	G/T
chr4_10.378789c	chromosome_4	10378789	C	C	C/T	C	C/T	C/T	C	C/T	C	C/T	C	C/T	C	C/T	C/T	C	C/T	C	C/T	C/T	C/T	C/T	C/T	C/T	C	C/T	C	C/T	C	C	C	C	C	C/T	C/T	C/T	C	C	C	C	C	C/T	C	C	C/T	C/T	C
chr4_10.569712c	chromosome_4	10569712	C	C/G	C	C/G	C	C	C	C/G	C	C/G	C	C	C	C	C	C	C	C	C/G	G	C/G	C/G	C	G	C	C/G	C	C/G	C	C	C/G	C	C	G	C	C	C	C/G	C/G	C/G	C	C	C/G	C/G	C/G	C/G	C
chr4_10.569714c	chromosome_4	10569714	C	C/G	G	C/G	G	G	G	C/G	G	C/G	G	G	G	G	G	G	G	G	C/G	C/G	C/G	C/G	G	C/G	G	C/G	G	C/G	G	G	C/G	G	G	C/G	G	G	G	C/G	C/G	C/G	G	G	C/G	C/G	C/G	C/G	G
chr4_10.569723c	chromosome_4	10569723	G	C/G	G	C/G	G	G	G	C/G	G	C/G	G	G	G	G	G	G	G	G	C/G	C	C/G	C/G	G	C	G	C/G	G	C/G	G	G	C/G	G	G	C	G	G	G	C/G	C/G	C/G	G	G	C/G	C/G	C/G	C/G	G
chr4_10.569742c	chromosome_4	10569742	A	A/-	A	A/-	A	A	A	A/-	A	A/-	A	A	A	A	A	A	A	A	A/-	-	A/-	A/-	A	-	A	A/-	A	A/-	A	A	A/-	A	A	-	A	A	A	A/-	A/-	A/-	A	A	A/-	A/-	A/-	A/-	A
chr4_10.569744c	chromosome_4	10569744	C	C/G	C	C/G	C	C	C	C/G	C	C/G	C	C	C	C	C	C	C	C	C/G	G	C/G	C/G	C	G	C	C/G	C	C/G	C	C	C/G	C	C	G	C	C	C	C/G	C/G	C/G	C	C	C/G	C/G	C/G	C/G	C
chr4_10.569749c	chromosome_4	10569749	C	A/C	C	A/C	C	C	C	A/C	C	A/C	C	C	C	C	C	C	C	C	A/C	A	A/C	A/C	C	A	C	A/C	C	A/C	C	C	A/C	C	C	A	C	C	C	A/C	A/C	A/C	C	C	A/C	A/C	A/C	A/C	C
chr4_10.569757c	chromosome_4	10569757	G	A/G	G	A/G	G	G	G	A/G	G	A/G	G	G	G	G	G	G	G	G	A/G	A	A/G	A/G	G	A	G	A/G	G	A/G	G	G	A/G	G	G	A	G	G	G	A/G	A/G	A/G	G	G	A/G	A/G	A/G	A/G	G
chr4_10.56977c	chromosome_4	10569770	C	A/C	C	A/C	C	C	C	A/C	C	A/C	C	C	C	C	C	C	C	C	A/C	A	A/C	A/C	C	A	C	A/C	C	A/C	C	C	A/C	C	C	A	C	C	C	A/C	A/C	A/C	C	C	A/C	A/C	A/C	A/C	C
chr4_10.569785c	chromosome_4	10569785	C	C/-	C	C/-	C	C	C	C/-	C	C/-	C	C	C	C	C	C	C	C	C/-	-	C/-	C/-	C	-	C	C/-	C	C/-	C	C	C/-	C	C	-	C	C	C	C/-	C/-	C/-	C	C	C/-	C/-	C/-	C/-	C
chr4_10.569787c	chromosome_4	10569787	T	A/G	A	A/G	A	A	A	A/G	A	A/G	A	A	A	A	A	A	A	A	A/G	G	A/G	A/G	A	G	A	A/G	A	A/G	A	A	A/G	A	A	G	A	A	A	A/G	A/G	A/G	A	A	A/G	A/G	A/G	A/G	A
chr4_10.569793c	chromosome_4	10569793	A	A/G	A	A/G	A	A	A	A/G	A	A/G	A	A	A	A	A	A	A	A	A/G	G	A/G	A/G	A	G	A	A/G	A	A/G	A	A	A/G	A	A	G	A	A	A	A/G	A/G	A/G	A	A	A/G	A/G	A/G	A/G	A
chr4_10.569954	chromosome_4	10569954	C	A/C	C	A/C	C	C	C	A/C	A/C	A/C	C	C	C	C	C	C	C	C	?	A/C	A/C	A/C	C	A/C	C	A/C	C	A/C	C	C	C	C	A/C	C	C	C	C	A/C	?	?	C	C	C	A/C	A/C	C	A/C
chr4_10.569959	chromosome_4	10569959	A	A/T	A	A/T	A	A	A	A/T	A/T	A/T	A	A	A	A	A	A	A	A	A/T	A/T	A/T	A/T	A	A/T	A	A/T	A	A/T	A	A	A	A	A/T	A	A	A	A	A/T	A/T	A/T	A	A	A	?	A/T	A	A/T
chr4_10.812788	chromosome_4	10812788	G	C/G	G	C/G	C/G	G	G	G	C/G	G	G	G	G	C/G	C/G	G	C/G	G	G	C/G	C/G	G	C/G	C/G	G	C/G	C/G	C/G	C/G	G	C/G	G	C/G	C/G	G	G	G	C/G	C/G	C/G	G	C/G	G	C/G	C/G	G	G
chr4_10.812806	chromosome_4	10812806	C	C/T	C	C	C	C/T	C/T	C/T	C	C/T	C/T	C/T	C/T	C	C	C/T	C	C/T	C/T	C	C	C/T	C	C	C/T	C	C	C	C	C/T	C	C/T	C	C	C/T	C/T	C/T	C	C	C	C/T	C	C/T	C	C	C/T	C/T
chr4_10.81303c	chromosome_4	10813030	T	T	C/T	T	C/T	C/T	T	C/T	T	C/T	T	C/T	T	C/T	C/T	T	C/T	T	T	C/T	C/T	C/T	C/T	C/T	T	C/T	T	C/T	T	T	T	T	T	C/T	C/T	C/T	T	T	T	T	T	C/T	T	T	C/T	T	T
chr4_10.813041c	chromosome_4	10813041	T	T	A/T	T	A/T	A/T	T	A/T	T	A/T	T	A/T	T	A/T	A/T	T	A/T	T	T	A/T	A/T	A/T	A/T	A/T	T	A/T	T	A/T	T	T	T	T	T	A/T	A/T	A/T	T	T	T	T	T	A/T	T	T	A/T	T	T
chr4_10.813043c	chromosome_4	10813043	C	T	T/-	T	T/-	T/-	T	T/-	T	T/-	T	T/-	T	T/-	T/-	T	T/-	T	T	T/-	T/-	T/-	T/-	T/-	T	T/-	T	T/-	T	T	T	T	T	T/-	T/-	T/-	T	T	T	T	T	T/-	T	T	T/-	T	T
chr4_12.955859	chromosome_4	12955859	T	G/T	T	G/T	G/T	T	T	T	G/T	G/T	G/T	G/T	T	T	G/T	G/T	G/T	G/T	G/T	G/T	T	G/T	T	T	G/T	T	T	G/T	G/T	T	G/T	G/T	T	G/T	T	T	T	T	G/T	G/T	T	T	G/T	G/T	G/T	T	G/T
chr4_13.059825	chromosome_4	13059825	G	C/G	G	C/G	C/G	G	G	G	C/G	C/G	C/G	C/G	G	G	C/G	C/G	C/G	C/G	C/G	C/G	G	C/G	G	G	C/G	G	G	C/G	C/G	G	?	C/G	G	C/G	G	G	G	G	C/G	C/G	G	G	C/G	C/G	C/G	G	C/G
chr4_13.333703	chromosome_4	13333703	G	A/G	A	A/G	A/G	A	A	A	A/G	A	A/G	A/G	A	A	A/G	A/G	A/G	A/G	A/G	A/G	A	A/G	A	A	A/G	A	A	A/G	A/G	A	A/G	A/G	A	A/G	A	A	A/G	A	A/G	A/G	A	A	A/G	A/G	A/G	A	A/G
chr4_13.333733	chromosome_4	13333733	C	A/C	A/C	A/C	C	A/C	A	A/C	A/C	A/C	A/C	C	A	A/C	C	A/C	C	A/C	A/C	C	A/C	C	A/C	A/C	A/C	A/C	A	C	A/C	A	A/C	A/C	A	C	A/C	A/C	A/C	A	A/C	A/C	A	A/C	A/C	A/C	C	A	A/C
chr4_13.333904c	chromosome_4	13333904	G	G	A/G	G	A/G	A/G	G	A/G	G	A/G	G	A/G	G	A/G	A/G	G	A/G	G	G	A/G	A/G	A/G	A/G	A/G	G	A/G	G	A/G	G	G	G	G	G	A/G	A/G	A/G	G	G	G	G	G	A/G	G	G	A/G	G	G
chr4_13.334543c	chromosome_4	13334543	C	C/T	C	C/T	C/T	C/T	C/T	C/T	C/T	C	C/T	C/T	C	C	C/T	C	C	C	C	C/T	C/T	C	C	C	C/T	C	C/T	C/T	C	C/T	C/T	C/T	C	C	C/T	C	C	C/T	C	C/T	C/T	C	C/T	C/T	C	C/T	C
chr4_13.33456c	chromosome_4	13334560	C	C/G	C	C/G	C/G	C/G	C/G	C/G	C/G	C	C/G	C/G	C	C	C/G	C	C	C	C	C/G	C/G	C	C	C	C/G	C	C/G	C/G	C	C/G	C/G	C/G	C	C	C/G	C	C	C/G	C	C/G	C/G	C	C/G	C/G	C	C/G	C
chr4_13.538025c	chromosome_4	13538025	C	C/T	T	C/T	C/T	T	T	T	C/T	C/T	C/T	C/T	T	T	C/T	C/T	C/T	T	C/T	C/T	T	C/T	T	T	C/T	T	T	C/T	C/T	T	C/T	C/T	T	C/T	T	T	T	T	C/T	C/T	T	T	C/T	C/T	C/T	T	C/T
chr4_13.538038c	chromosome_4	13538038	G	A/G	G	A/G	A/G	G	G	G	A/G	A/G	A/G	A/G	G	G	A/G	A/G	A/G	G	A/G	A/G	G	A/G	G	G	A/G	G	G	A/G	A/G	G	A/G	A/G	G	A/G	G	G	G	G	A/G	A/G	G	G	A/G	A/G	A/G	G	A/G
chr4_13.579898	chromosome_4	13579898	C	C/G	C	C	C	C/G	C/G	C/G	C	C	C	C	C/G	C/G	C	C	C	C/G	C	C	C/G	C	C/G	C/G	C	C/G	C/G	C	C	C/G	C	C	C/G	C	C/G	C/G	C/G	C/G	C	C	C/G	C/G	C	C	C	C/G	C
chr4_13.87273c	chromosome_4	13872730	T	A/G	A/G	G	G	A	A/G	A	G	A/G	G	A/G	A/G	A	A/G	G	A/G	G	A/G	A/G	A	A/G	A	A	G	A	A/G	A/G	G	A/G	G	G	A/G	A/G	A	A	A/G	A/G	G	G	A	A	G	G	A/G	A	G
chr4_13.872754	chromosome_4	13872754	G	G	A/G	A/G	A/G	G	A/G	G	A/G	G	A/G	G	A/G	G	G	A/G	G	A/G	G	G	G	G	G	G	A/G	G	A/G	G	A/G	A/G	A/G	A/G	A/G	G	G	G	A/G	A/G	A/G	A/G	G	G	A/G	A/G	G	G	A/G
chr4_14.019613c	chromosome_4	14019613	A	A/G	A/G	G	G	A	A/G	A	G	A/G	G	A/G	A/G	A	A/G	G	A/G	G	A/G	A/G	A	A/G	A	A	G	A	A/G	A/G	G	A/G	G	G	A/G	A/G	A	A	A/G	A/G	G	G	A	A	G	G	A/G	A	G
chr4_14.265056	chromosome_4	14265056	A	A/T	A	A	A	A/T	A/T	A/T	A	A	A	A	A/T	A/T	A	A	A	A	A	A	A/T	A	A/T	A/T	A	A/T	A/T	A	A	A/T	A	A	A/T	A	A/T	A/T	A/T	A/T	A	A	A/T	A/T	A	A	A	A/T	A
chr4_14.265105c	chromosome_4	14265105	C	C	C/T	C	C	C/T	C	C/T	C	C/T	C	C/T	C	C/T	C/T	C	C/T	C	C/T	C/T	C/T	C/T	C/T	C/T	C	C/T	C	C/T	C	C	C	C	C	C/T	C/T	C/T	C	C	C	C	C/T	C/T	C	C	C/T	C/T	C
chr4_14.689942	chromosome_4	14689942	G	A/G	G	A/G	A/G	G	G	G	A/G	G	A/G	A/G	G	G	A/G	A/G	A/G	A/G	A/G	A/G	G	A/G	G	G	A/G	G	G	A/G	A/G	G	A/G	A/G	G	A/G	G	G	A/G	G	A/G	A/G	G	G	A/G	A/G	A/G	G	A/G
chr4_14.691572	chromosome_4	14691572	G	G/T	G	G/T	G/T	G	G	G	G/T	G	G/T	T	G	G	T	G/T	T	G/T	G/T	T	G	G/T	G	G	G/T	G	G	G/T	G/T	G	G/T	G/T	G	T	G	G	G/T	G	G/T	G/T	G	G	G/T	G/T	T	G	G/T
chr4_14.967439	chromosome_4	14967439	A	A	A/G	A/G	A/G	A	A/G	A	A/G	A/G	A/G	A/G	A/G	A	A/G	A	A	A/G	A/G	A	A/G	A/G	A	A	A	A/G	A/G	A	A/G	A/G	A/G	A/G	A/G	A/G	A/G	A	A	A/G	A	A/G	A/G	A/G	A/G	A	A/G	A/G	A/G
chr4_15.24411	chromosome_4	15244110	A	A	A/T	A/T	A/T	A	A/T	A	A/T	A	A/T	A	A/T	A	A	A/T	A	A/T	A	A	A	A	A	A	A/T	A	A/T	A	A/T	A/T	A/T	A/T	A/T	A	A	A	A/T	A/T	A/T	A/T	A	A	A/T	A/T	A	A	A/T
chr4_15.551469c	chromosome_4	15551469	A	A/T	A	A/T	A/T	A	A	A	A/T	A/T	A/T	A/T	A	A	A/T	A/T	A/T	A	A/T	A/T	A	A/T	A	A	A/T	A	A	A/T	A/T	A	A/T	A/T	A	A/T	A	A	A	A	A/T	A/T	A	A	A/T	A/T	A/T	A	A/T
chr4_15.572828c	chromosome_4	15572828	G	A/G	G	A/G	A/G	G	G	G	A/G	A/G	A/G	A/G	G	G	A/G	A/G	A/G	G	A/G	A/G	G	A/G	G	G	A/G	G	G	A/G	A/G	G	A/G	A/G	G	A/G	G	G	G	G	A/G	A/G	G	G	A/G	A/G	A/G	G	A/G
chr4_15.572861c	chromosome_4	15572861	C	C	C/T	C	C	C/T	C	C/T	C	C/T	C	C/T	C	C/T	C/T	C	C/T	C	C/T	C/T	C/T	C/T	C/T	C/T	C	C/T	C	C/T	C	C	C	C	C	C/T	C/T	C/T	C	C	C	C	C/T	C/T	C	C	C/T	C/T	C
chr4_15.572876c	chromosome_4	15572876	C	A/C	C	A/C	A/C	C	C	C	A/C	A/C	A/C	A/C	C	C	A/C	A/C	A/C	C	A/C	A/C	C	A/C	C	C	A/C	C	C	A/C	A/C	C	A/C	A/C	C	A/C	C	C	C	C	A/C	A/C	C	C	A/C	A/C	A/C	C	A/C
chr4_16.140459c	chromosome_4	16140459	G	G/T	G/T	G	G	T	G/T	T	G	G/T	G	T	T	G/T	G/T	G	G/T	T	G/T	G/T	T	G/T	T	T	G	T	G/T	G/T	G	G/T	G/T	G	G	G	T	T	G/T	G/T	G	G	T	T	G	G	G/T	T	G
chr4_16.140549	chromosome_4	16140549	C	A/C	C	C	C	A/C	A/C	A/C	C	C	C	A/C	A/C	A/C	C	C	C	A/C	C	C	A/C	C	A/C	A/C	C	A/C	A/C	C	C	A/C	C	C	C	C	A/C	A/C	A/C	A/C	C	C	A/C	A/C	C	C	C	A/C	C
chr4_16.510792	chromosome_4	16510792	A	G	C/G	G	G	C/G	G	C/G	G	C/G	G	C/G	G	G	C/G	G	C/G	C/G	C/G	C/G	C/G	C/G	C/G	C/G	G	C/G	G	C/G	G	G	C/G	G	G	G	C/G	C/G	G	G	G	G	C/G	C/G	G	G	C/G	C/G	G
chr4_16.678729	chromosome_4	16678729	C	C/G	C/G	C/G	C/G	C/G	G	C/G	C/G	C	C/G	C/G	G	G	C	C/G	C	C/G	C	C	C/G	C	C/G	C/G	C/G	C/G	G	C	C/G	G	C	C/G	C/G	C/G	C/G	C/G	G	G	C/G	C/G	C/G	C/G	C/G	C/G	C	C/G	C/G
chr4_16.679197c	chromosome_4	16679197	G	A/G	G	A/G	A/G	G	G	G	A/G	A/G	A/G	G	G	G	A/G	A/G	A/G	G	A/G	A/G	G	A/G	G	G	A/G	G	G	A/G	A/G	G	A/G	A/G	A/G	A/G	G	G	G	G	A/G	A/G	G	G	A/G	A/G	A/G	G	A/G
chr4_16.679267c	chromosome_4	16679267	G	A/G	A/G	A/G	A/G	A/G	A	A/G	A/G	G	A/G	A/G	A	A	G	A/G	G	A/G	G	G	A/G	G	A/G	A/G	A/G	A/G	A	G	A/G	A	G	A/G	A/G	A/G	A/G	A/G	A	A	A/G	A/G	A/G	A/G	A/G	A/G	G	A/G	A/G
chr4_17.064622	chromosome_4	17064622	T	A/T	T	A/T	A/T	T	T	T	A/T	A/T	A/T	T	T	T	A/T	A/T	A/T	T	A/T	A/T	T	A/T	T	T	A/T	T	T	A/T	A/T	T	A/T	A/T	T	A/T	T	T	T	T	A/T	A/T	T	T	A/T	A/T	A/T	T	A/T
chr4_19.015702	chromosome_4	19015702	T	T	A/T	A/T	A/T	T	A/T	T	A/T	T	A/T	T	T	A/T	T	A/T	T	T	T	T	T	T	T	T	A/T	T	A/T	T	A/T	A/T	T	A/T	A/T	A/T	T	T	A/T	A/T	A/T	A/T	T	T	A/T	A/T	T	T	A/T
chr4_19.015713c	chromosome_4	19015713	G	A	A/G	A	A	A/G	A	A/G	A	A/G	A	A/G	A/G	A	A/G	A	A/G	A/G	A/G	A/G	A/G	A/G	A/G	A/G	A	A/G	A	A/G	A	A	A/G	A	A	A	A/G	A/G	A	A	A	A	A/G	A/G	A	A	A/G	A/G	A
chr4_19.015757c	chromosome_4	19015757	G	A	A/G	A	A	A/G	A	A/G	A	A/G	A	A/G	A/G	A	A/G	A	A/G	A/G	A/G	A/G	A/G	A/G	A/G	A/G	A	A/G	A	A/G	A	A	A/G	A	A	A	A/G	A/G	A	A	A	A	A/G	A/G	A	A	A/G	A/G	A
chr4_19.261155	chromosome_4	19261155	G	C	C/G	C	C	C/G	C	C/G	C	C/G	C	C/G	C/G	C	C/G	C	C/G	C/G	C/G	C/G	C/G	C/G	C/G	C/G	C	C/G	C	C/G	C	C	C/G	C	C	C	--	C/G	C	C	C	C	--	C/G	C	C	C/G	C/G	C
chr4_19.261168	chromosome_4	19261168	A	C/T	C/T	T	T	C	C/T	C	T	C/T	T	C	C	C/T	C/T	T	C/T	C	?	C/T	C	C/T	C/T	C	T	C	?	C/T	T	C/T	C/T	T	T	T	C	C	C/T	C/T	T	T	C	C	T	T	C/T	C	T
chr4_19.264845	chromosome_4	19264845	C	C/G	C	C	C	C/G	C/G	C/G	C	C	C	C/G	C/G	C/G	C	C	C	C/G	C	C	C/G	C	C	C/G	C	C/G	C/G	C	C	C/G	C	C	C	C	C/G	C/G	C/G	C/G	C	C	C/G	C/G	C	C	C	C/G	C
chr4_19.414226c	chromosome_4	19414226	A	A/G	A	A/G	A/G	A/G	A/G	A/G	A/G	A	A/G	A/G	A	A	A/G	A	A	A	A	A/G	A/G	A	A	A	A/G	A	A/G	A/G	A	A/G	A/G	A/G	A	A	A/G	A	A	A/G	A	A/G	A/G	A	A/G	A/G	A	A/G	A
chr4_19.838586	chromosome_4	19838586	T	G	G/T	G	G	G/T	G	G/T	G	G/T	G	G/T	G/T	G	G/T	G	G/T	G/T	G/T	G/T	G/T	G/T	G/T	G/T	G	G/T	G	G/T	G	G	G/T	G	G	G	G/T	G/T	G	G	G	G	G/T	G/T	G	G	G/T	G/T	G/T
chr4_2.13018c	chromosome_4	2130180	G	C/G	C	C/G	C/G	C	C	C/G	C/G	C	C/G	C/G	C	C	C/G	C/G	C/G	C/G	C/G	?	C	C/G	C	C	C/G	C	C	C/G	C/G	C	C/G	C/G	C	C/G	C	C	C/G	C	C/G	C/G	C	C	C/G	?	C/G	C	C/G
chr4_2.61771	chromosome_4	2617710	T	C/T	T	C/T	C/T	T	T	C/T	C/T	T	C/T	C/T	T	T	C/T	C/T	C/T	C/T	C/T	C/T	T	C/T	T	T	C/T	T	T	C/T	C/T	T	C/T	C/T	T	C/T	T	T	C/T	T	C/T	C/T	T	T	C/T	C/T	C/T	T	C/T
chr4_2.643188	chromosome_4	2643188	A	A/C	A	A/C	A/C	A	A	A/C	C	A	A/C	A/C	A	A	A/C	A/C	C	A/C	A/C	A/C	A	A/C	A	A	A/C	A	A	A/C	A/C	A	A/C	A/C	A	A/C	A	A	A/C	A	A/C	A/C	A	A	A/C	A/C	A/C	A	C
chr4_2.910806	chromosome_4	2910806	T	G	G/T	G/T	G/T	G	G/T	--	G/T	G/T	G/T	G/T	G/T	G	G/T	G	G	G/T	G/T	G	G/T	T	--	G	G	G/T	G/T	G	G/T	G/T	G/T	G/T	G/T	G/T	G/T	G	G	G/T	G	G/T	?	G/T	G/T	G	G/T	G/T	G/T
chr4_2.910816	chromosome_4	2910816	A	A	A/T	A/T	A/T	A	A/T	A	A/T	A/T	A/T	A/T	A/T	A	A/T	A	A	A/T	A/T	A	A/T	T	A	A	A	A/T	A/T	A	A/T	A/T	A/T	A/T	A/T	A/T	A/T	A	A	A/T	A	A/T	A/T	A/T	A/T	A	A/T	A/T	A/T
chr4_20.223839	chromosome_4	20223839	T	A/T	T	A/T	A/T	T	T	T	A/T	A/T	A/T	T	T	T	A/T	A/T	A/T	T	T	A/T	T	A/T	A/T	T	A/T	T	T	A/T	A/T	T	A/T	A/T	A/T	A/T	T	T	T	T	A/T	A/T	T	T	A/T	A/T	A/T	T	A/T
chr4_20.223871	chromosome_4	20223871	A	A/C	A	A	A	A/C	A/C	A/C	A	A	A	A/C	A/C	A/C	A	A	A	A/C	A/C	A	A/C	A	A	A/C	A	A/C	A/C	A	A	A/C	A	A	A	A	A/C	A/C	A/C	A/C	A	A	A/C	A/C	A	A	A	A/C	A
chr4_20.231117	chromosome_4	20231117	G	T	G/T	T	T	G/T	T	G/T	T	G/T	T	G/T	G/T	T	G/T	T	G/T	G/T	G/T	G/T	G/T	G/T	G/T	G/T	T	G/T	T	G/T	T	T	G/T	T	T	T	G/T	G/T	T	T	T	T	G/T	G/T	T	T	G/T	G/T	G/T
chr4_20.23112	chromosome_4	20231120	C	C	C/T	C/T	C/T	C	C/T	C	C/T	C	C/T	C	C	C/T	C	C/T	C	C	C	C	C	C	C	C	C/T	C	C/T	C	--	C/T	C	C/T	C/T	C/T	C	C	--	C/T	C/T	C/T	C	C	C/T	C/T	C	C	C
chr4_20.265456c	chromosome_4	20265456	C	A/C	C	C	A/C	A/C	A/C	A/C	C	C	C	A/C	A/C	A/C	C	C	C	A/C	A/C	C	A/C	C	C	A/C	C	A/C	A/C	C	C	A/C	C	C	C	C	A/C	A/C	A/C	A/C	C	C	A/C	A/C	C	C	C	A/C	C
chr4_20.265486c	chromosome_4	20265486	G	A/G	G	G	A/G	A/G	A/G	A/G	G	G	G	A/G	A/G	A/G	G	G	G	A/G	A/G	G	A/G	G	G	A/G	G	A/G	A/G	G	G	A/G	G	G	G	G	A/G	A/G	A/G	A/G	G	G	A/G	A/G	G	G	G	A/G	G
chr4_20.2656c	chromosome_4	20265600	G	A/G	A/G	A/G	A	A/G	A	A/G	A/G	G	A/G	A/G	A/G	A	G	A/G	G	A/G	A/G	G	A/G	G	G	A/G	A/G	A/G	A	G	A/G	A	G	A/G	A/G	A/G	A/G	A/G	A	A	A/G	A/G	A/G	A/G	A/G	A/G	G	A/G	G
chr4_20.363129c	chromosome_4	20363129	T	C/G	C/G	C/G	C	C/G	C	C/G	C/G	G	C/G	C/G	C/G	C	C/G	C/G	G	C/G	C/G	G	C/G	G	G	C/G	C/G	C/G	C	G	C/G	C	G	C/G	C/G	C/G	C/G	C/G	C	C	C/G	C/G	C/G	C/G	C/G	C/G	G	C/G	G
chr4_20.363195c	chromosome_4	20363195	T	C/T	C/T	C/T	C	C/T	C	C/T	C/T	T	C/T	C/T	C/T	C	C/T	C/T	T	C/T	C/T	T	C/T	T	T	C/T	C/T	C/T	C	T	C/T	C	T	C/T	C/T	C/T	C/T	C/T	C	C	C/T	C/T	C/T	C/T	C/T	C/T	T	C/T	T
chr4_20.36565c	chromosome_4	20365650	A	A/T	A	A	A/T	A/T	A/T	A/T	A	A	A	A/T	A/T	A/T	A/T	A	A	A/T	A/T	A	A/T	A	A	A/T	A	A/T	A/T	A	A	A/T	A	A	A	A	A/T	A/T	A/T	A/T	A	A	A/T	A/T	A	A	A	A/T	A
chr4_20.365723c	chromosome_4	20365723	C	C/T	T	T	C/T	C/T	C/T	C/T	T	T	T	C/T	C/T	C/T	C/T	T	T	C/T	C/T	T	C/T	T	T	C/T	T	C/T	C/T	T	T	C/T	T	T	T	T	C/T	C/T	C/T	C/T	T	T	C/T	C/T	T	T	T	C/T	T
chr4_20.365729	chromosome_4	20365729	A	A/G	A/G	G	A/G	A	A/G	A	G	A/G	G	A	A	A/G	A	G	A/G	A	A	A/G	A	A/G	A/G	A	G	A	A/G	A/G	G	A/G	A/G	G	G	G	A	A	A/G	A/G	G	G	A	A	G	G	A/G	A	A/G
chr4_20.706127	chromosome_4	20706127	C	A/C	C	C	A/C	A/C	A/C	A/C	C	C	C	A/C	A/C	A/C	A/C	C	C	A/C	A/C	C	A/C	C	C	A/C	C	A/C	A/C	C	C	A/C	C	C	C	C	A/C	A/C	A/C	A/C	C	C	A/C	A/C	C	C	C	A/C	C
chr4_20.706199	chromosome_4	20706199	A	A/G	A	A/G	A	A	A	A	A/G	A/G	A/G	A	A	A	A	A/G	A/G	A	A	A/G	A	A/G	A/G	A	A/G	A	A	A/G	A/G	A	A/G	A/G	A/G	A/G	A	A	A	A	A/G	A/G	A	A	A/G	A/G	A/G	A	A/G
chr4_20.800257	chromosome_4	20800257	C	C/G	C/G	C/G	G	C/G	G	C/G	C/G	C	C/G	C/G	C/G	G	C/G	C/G	C	C/G	C/G	C	C/G	C	C	C/G	C/G	C/G	G	C	C/G	G	C	C/G	C/G	C/G	C/G	C/G	G	G	C/G	C/G	C/G	C/G	C/G	C/G	C	C/G	C
chr4_20.800284c	chromosome_4	20800284	C	G/T	T	G/T	T	T	T	T	G/T	G/T	G/T	T	T	T	T	G/T	G/T	T	T	G/T	T	G/T	G/T	T	G/T	T	T	G/T	G/T	T	G/T	G/T	G/T	G/T	T	T	T	T	G/T	G/T	T	T	G/T	G/T	G/T	T	G/T
chr4_20.800442	chromosome_4	20800442	T	T	T/-	T	T	T/-	T	T/-	T	T/-	T	T/-	T/-	T	T/-	T	T/-	T/-	T/-	T/-	T/-	T/-	T/-	T/-	T	T/-	T	T/-	T	T	T/-	T	T	T	T/-	T/-	T	T	T	T	T/-	T/-	T	T	T/-	T/-	T/-
chr4_20.932977	chromosome_4	20932977	C	C	C/-	C	C	C/-	C	C/-	C	C/-	C	?	C/-	C	C/-	C	C/-	C/-	C/-	C/-	C/-	C/-	C/-	C/-	C	C/-	C	C/-	C	C	C/-	C	C	C	C/-	C/-	C	C	C	C	C/-	C/-	C	C	C/-	C/-	C/-
chr4_20.98389	chromosome_4	20983890	C	C	C/T	C/T	C/T	C	C/T	C	C/T	C	C/T	C	C	C/T	C	C/T	C	C	C	C	C	C	C	C	C/T	C	C/T	C	C/T	C/T	C	C/T	C/T	C/T	C	C	C/T	C/T	C/T	C/T	C	C	C/T	C/T	C	C	C
chr4_21.108676c	chromosome_4	21108676	G	G/T	G	G	G/T	G/T	G/T	G/T	G	G	G	G/T	G/T	G/T	G/T	G	G	G/T	G/T	G	G/T	G	G	G/T	G	G/T	G/T	G	G	G/T	G	G	G	G	G/T	G/T	G/T	G/T	G	G	G/T	G/T	G	G	G	G/T	G
chr4_21.693318	chromosome_4	21693318	T	T	C/T	T	T	C/T	T	C/T	T	C/T	T	C/T	C/T	T	C/T	T	C/T	C/T	C/T	C/T	C/T	C/T	C/T	C/T	T	C/T	T	C/T	T	T	C/T	T	T	T	C/T	C/T	T	T	T	T	C/T	C/T	T	T	C/T	C/T	C/T
chr4_22.013886c	chromosome_4	22013886	G	C/T	T	T	C/T	C/T	C/T	C/T	T	T	T	C/T	C/T	C/T	C/T	T	T	C/T	C/T	T	C/T	T	T	C/T	T	C/T	C/T	T	T	T	T	T	T	T	C/T	C/T	C/T	C/T	T	T	C/T	C/T	T	C/T	T	C/T	T
chr4_22.384156c	chromosome_4	22384156	G	A	A/G	A	A	A/G	A	A/G	A	A/G	A	A/G	A/G	A	A/G	A	A/G	A/G	A/G	A/G	A/G	A/G	A/G	A/G	A	A/G	A	A/G	A	A	A/G	A	A	A	A/G	A/G	A	A	A	A	A/G	A/G	A	A	A/G	A/G	A/G
chr4_22.384157c	chromosome_4	22384157	A	A	A/G	A	A	A/G	A	A/G	A	A/G	A	A/G	A/G	A	A/G	A	A/G	A/G	A/G	A/G	A/G	A/G	A/G	A/G	A	A/G	A	A/G	A	A	A/G	A	A	A	A/G	A/G	A	A	A	A	A/G	A/G	A	A	A/G	A/G	A/G
chr4_22.392716c	chromosome_4	22392716	C	C/G	C	C	C/G	C/G	C/G	C/G	C	C	C	C/G	C/G	C/G	C/G	C	C	C/G	C/G	C	C/G	C	C	C/G	C	C/G	C/G	C	C	C	C	C	C	C	C/G	C/G	C/G	C/G	C	C	C/G	C/G	C	C	C	C/G	C
chr4_22.519434	chromosome_4	22519434	G	G/T	T	G/T	T	T	T	T	G/T	G/T	G/T	T	T	T	T	G/T	G/T	T	T	G/T	T	G/T	G/T	T	G/T	T	T	G/T	G/T	G/T	G/T	G/T	G/T	G/T	T	T	T	T	G/T	G/T	T	T	G/T	G/T	G/T	T	G/T
chr4_22.650506c	chromosome_4	22650506	G	C/-	C	C	C/-	C	C	C	C	C/-	C	C	C/-	C/-	C	C/-	C/-	C/-	C/-	C	C	C/-	C/-	C	C	C/-	C	C	C/-	C	C	C	C/-	C/-	C	C/-	C/-	C	C/-	C	C	C	C	C	C/-	C	C/-
chr4_22.650513c	chromosome_4	22650513	A	A/C	C	C	A/C	C	C	C	C	A/C	C	C	A/C	A/C	C	A/C	A/C	A/C	A/C	C	C	A/C	A/C	C	C	A/C	C	C	A/C	C	C	C	A/C	A/C	C	A/C	A/C	C	A/C	C	C	C	C	C	A/C	C	A/C
chr4_22.650557c	chromosome_4	22650557	C	C/T	C	C	C/T	C	C	C	C	C/T	C	C	C/T	C/T	C	C/T	C/T	C/T	C/T	C	C	C/T	C/T	C	C	C/T	C	C	C/T	C	C	C	C/T	C/T	C	C/T	C/T	C	C/T	C	C	C	C	C	C/T	C	C/T
chr4_22.650563c	chromosome_4	22650563	T	C/T	T	T	C/T	T	T	T	T	C/T	T	T	C/T	C/T	T	C/T	C/T	C/T	C/T	T	T	C/T	C/T	T	T	C/T	T	T	C/T	T	T	T	C/T	C/T	T	C/T	C/T	T	C/T	T	T	T	T	T	C/T	T	C/T
chr4_22.650569c	chromosome_4	22650569	C	C/T	C	C	C/T	C	C	C	C	C/T	C	C	C/T	C/T	C	C/T	C/T	C/T	C/T	C	C	C/T	C/T	C	C	C/T	C	C	C/T	C	C	C	C/T	C/T	C	C/T	C/T	C	C/T	C	C	C	C	C	C/T	C	C/T
chr4_22.650578c	chromosome_4	22650578	A	A/C	A	A	A/C	A	A	A	A	A/C	A	A	A/C	A/C	A	A/C	A/C	A/C	A/C	A	A	A/C	A/C	A	A	A/C	A	A	A/C	A	A	A	A/C	A/C	A	A/C	A/C	A	A/C	A	A	A	A	A	A/C	A	A/C
chr4_22.650584c	chromosome_4	22650580	C	C/G	C	C	C/G	C	C	C	C	C/G	C	C	C/G	C/G	C	C/G	C/G	C/G	C/G	C	C	C/G	C/G	C	C	C/G	C	C	C/G	C	C	C	C/G	C/G	C	C/G	C/G	C	C/G	C	C	C	C	C	C/G	C	C/G
chr4_22.65058c	chromosome_4	22650584	T	C/T	T	T	C/T	T	T	T	T	C/T	T	T	C/T	C/T	T	C/T	C/T	C/T	C/T	T	T	C/T	C/T	T	T	C/T	T	T	C/T	T	T	T	C/T	C/T	T	C/T	C/T	T	C/T	T	T	T	T	T	C/T	T	C/T
chr4_22.650595c	chromosome_4	22650595	G	C/G	G	G	C/G	G	G	G	G	C/G	G	G	C/G	C/G	G	C/G	C/G	C/G	C/G	G	G	C/G	C/G	G	G	C/G	G	G	C/G	G	G	G	C/G	C/G	G	C/G	C/G	G	C/G	G	G	G	G	G	C/G	G	C/G
chr4_22.657176c	chromosome_4	22657176	T	C	C/T	C	C	C/T	C	C/T	C	C/T	C	C/T	C/T	C	C/T	C	C/T	C/T	C/T	C/T	C/T	C/T	C/T	C/T	C	C/T	C	C/T	C	C	C/T	C	C	C	C/T	C/T	C	C	C	C	C/T	C/T	C	C	C/T	C/T	C/T
chr4_22.663824	chromosome_4	22663824	A	T	C/T	T	T	C/T	T	C/T	T	C/T	T	C/T	C/T	T	C	T	C/T	C/T	C/T	C/T	C/T	C/T	C/T	C/T	T	C/T	T	C/T	T	T	C/T	T	T	T	C/T	C/T	T	T	T	T	C/T	C/T	T	T	C/T	C/T	C/T
chr4_22.664073	chromosome_4	22664073	A	A	A/G	A/G	A/G	A	A/G	A	A/G	A	A/G	A	A	A/G	A	A/G	A	A	A	A	A	A	A	A	A/G	A	A/G	A	A/G	A/G	A	A/G	A/G	A/G	A	A	G	A/G	G	A/G	A	A	A/G	A/G	A	A	A
chr4_22.664221	chromosome_4	22664221	T	T/-	-	T/-	-	-	-	-	T/-	T/-	T/-	-	-	-	-	T/-	T/-	-	-	T/-	-	T/-	T/-	-	T/-	-	-	T/-	T/-	T/-	T/-	T/-	T/-	?	-	-	-	-	T/-	T/-	-	-	T/-	T/-	T/-	-	T/-
chr4_22.664225	chromosome_4	22664225	T	C/T	C	C/T	C	C	C	C	C/T	C/T	C/T	C	C	C	C	C/T	C/T	C	C	C/T	C	C/T	C/T	C	C/T	C	C	C/T	C/T	C/T	C/T	C/T	C/T	C/T	C	C	C	C	C/T	C/T	C	C	C/T	C/T	C/T	C	C/T
chr4_22.892014c	chromosome_4	22892014	C	C/T	C	C/T	C	C	C	C	C/T	C/T	C/T	C	C	C	C	C/T	C/T	C	C	C/T	C	C/T	C/T	C	C/T	C	C	C/T	C/T	C/T	C/T	C/T	C/T	C/T	C	C	C	C	C/T	C/T	C	C	C/T	C	C/T	C	C/T
chr4_23.227841c	chromosome_4	23227841	A	T	A/T	A/T	A/T	T	A/T	T	A/T	T	A/T	T	T	A/T	T	A/T	T	T	T	T	T	T	T	T	A/T	T	A/T	A/T	A/T	A/T	T	A/T	A/T	A/T	T	T	A/T	A/T	A/T	A/T	T	T	A/T	A/T	T	T	T
chr4_23.227843c	chromosome_4	23227843	G	A	A/-	A/-	A/-	A	A/-	A	A/-	A	A/-	A	A	A/-	A	A/-	A	A	A	A	A	A	A	A	A/-	A	A/-	A/-	A/-	A/-	A	A/-	A/-	A/-	A	A	A/-	A/-	A/-	A/-	A	A	A/-	A/-	A	A	A
chr4_23.227904c	chromosome_4	23227904	G	A/C	A	A/C	A	A	A	A	A/C	A/C	A/C	A	A	A	A	A/C	A/C	A	A	A/C	A	A/C	A/C	A	A/C	A	A	A/C	A/C	A/C	A/C	A/C	A/C	A/C	A	A	A	A	A/C	A/C	A	A	A/C	A	A/C	A	A/C
chr4_23.357947	chromosome_4	23357947	G	G	C/G	G	G	C/G	G	C/G	G	C/G	G	C/G	C/G	G	C/G	C/G	C/G	C/G	C/G	C/G	C/G	C/G	C/G	C/G	G	C/G	G	G	G	G	C/G	G	G	G	C/G	C/G	G	G	G	G	C/G	G	G	G	C/G	C/G	C/G
chr4_23.687045c	chromosome_4	23687045	T	G/T	T	T	G/T	G/T	G/T	G/T	T	T	T	G/T	G/T	G/T	G/T	T	T	G/T	G/T	T	G/T	T	T	G/T	T	G/T	G/T	T	T	T	T	T	T	T	G/T	G/T	G/T	G/T	T	T	G/T	G/T	T	G/T	T	T	T
chr4_23.744536	chromosome_4	23744536	G	G	C/G	C/G	C/G	G	C/G	G	C/G	G	C/G	G	G	C/G	G	G	G	G	G	G	G	G	G	G	C/G	G	C/G	C/G	C/G	C/G	G	C/G	C/G	C/G	G	G	C/G	C/G	C/G	C/G	G	C/G	C/G	C/G	G	G	G
chr4_23.869726c	chromosome_4	23869726	T	C/T	T	C/T	T	T	T	T	C/T	C/T	C/T	T	T	T	T	C/T	C/T	T	T	C/T	T	C/T	C/T	T	C/T	T	T	C/T	C/T	C/T	C/T	C/T	C/T	C/T	T	T	T	T	C/T	C/T	T	T	C/T	T	C/T	C/T	C/T
chr4_23.895982c	chromosome_4	23895982	T	T/-	T	T/-	T	T	T	T	T/-	T/-	T/-	T	T	T	T	T/-	T/-	T	T	T/-	T	T/-	T/-	T	T/-	T	T	T/-	T/-	T/-	T/-	T/-	T/-	T/-	T	T	T	T	T/-	T/-	T	T	T/-	T	T/-	T/-	T/-
[truncated: 767 more rows]
[truncated: 39 more columns]

## Sheet: OBxRF
Supplementary Table 2. Allele calls for individual mapping population by GBS. Missing allele calls are denoted by a ?. INDELS are denoted with a -. When the read depth of the allele fell below our minimum cutoff (less than 3 reads covering the allele) it was denoted with a --.
[truncated: 1,535 more rows]
[truncated: 38 more columns]
