# Supplementary material for: Genotyping-by-sequencing application on diploid rose and a resulting high-density SNP-based consensus map
Source: Hortic Res. 2018 Apr 1;5:17. doi: 10.1038/s41438-018-0021-6 (PMC5878828; doi:10.1038/s41438-018-0021-6)
Supplement: Supplementary file 5 — Supplementary Table 3 [file 41438_2018_21_MOESM5_ESM.xlsx]

## Sheet: J14-3xLC
Supplementary Table 3. Marker names and cM positions for each map
Marker Namea	cM Position	Marker #
J14-3xLC_LG1
chr7_2.370299	0	1
chr4_20.800379	0	2
chr7_2.241421	1.471	3
chr7_4.587218	2.942	4
chr7_4.24078	4.412	5
chr3_3.021336	4.412	6
chr7_4.240779	4.412	7
chr7_4.3235	4.412	8
chr7_4.146431	4.412	9
RhAB9-2_LG1	4.412	10
chr1_10.368513	7.398	11
chr7_6.019394	7.398	12
chr7_5.726635	7.398	13
chr7_6.019389	7.398	14
chr7_14.651673	7.398	15
chr7_5.856382	7.398	16
chr7_5.856391	7.398	17
chr4_10.812806	8.717	18
chr7_6.924247	9.06	19
chr7_6.924305	9.06	20
chr7_7.531798	9.06	21
chr7_7.531744	9.06	22
chr7_6.373067	10.036	23
chr5_0.631568c	11.969	24
chr7_7.52622	14.023	25
chr7_7.526217	14.023	26
chr7_11.016096	14.2	27
chr7_9.552873	15.342	28
chr7_9.567675	15.342	29
chr7_8.994483	15.342	30
chr7_7.996817c	15.342	31
chr7_9.153824	15.342	32
chr7_8.283597c	15.342	33
chr7_9.385112	15.342	34
chr3_3.021324	15.342	35
chr7_9.567824c	15.342	36
chr7_9.567817c	15.342	37
chr7_9.567815c	15.342	38
chr7_8.768061	16.661	39
chr2_5.001299	16.661	40
chr3_18.737227	16.661	41
chr2_1.981716	16.661	42
chr7_11.905757	19.339	43
chr7_10.385832c	19.339	44
chr7_16.540347	19.339	45
chr7_11.608351	19.339	46
chr7_12.365556	20.832	47
chr7_14.32919	22.325	48
chr7_12.978062	22.325	49
chr2_15.167105	22.325	50
chr7_13.787818	23.061	51
chr7_13.921956	23.061	52
chr7_13.104378	23.061	53
chr7_14.615681	23.077	54
chr7_13.10445	23.077	55
chr7_14.616699c	23.077	56
chr7_13.787704	23.077	57
chr7_12.917607	23.077	58
chr7_14.616781	23.796	59
chr7_15.044078c	23.796	60
chr7_14.622347	23.796	61
chr7_14.329158	23.829	62
chr7_13.921851	26.022	63
chr7_15.199669	26.022	64
chr7_15.370485c	26.022	65
chr7_15.630095	26.022	66
chr7_15.630106	26.022	67
chr7_15.169627	26.022	68
chr7_15.083224	26.022	69
chr7_15.395736c	26.022	70
chr7_9.786157c	26.758	71
Rw34L6_LG1	26.758	72
chr7_15.86556c	26.758	73
chr7_15.865401	26.758	74
chr5_25.539452	28.228	75
chr7_16.540325	28.228	76
chr7_16.480836	28.228	77
chr7_16.247829c	28.228	78
chr7_16.690213	28.228	79
chr5_25.5394	28.228	80
chr7_16.759927c	29.744	81
chr7_16.480821	29.744	82
chr7_16.760018c	29.744	83
chr7_17.450961c	29.744	84
chr7_16.672862	29.744	85
chr7_16.480824	29.744	86
chr4_31.097061c	29.744	87
chr7_16.760041c	29.744	88
chr7_17.610816	31.214	89
chr7_17.611871	31.214	90
chr7_17.450917	31.214	91
chr7_17.479367c	32.685	92
chr7_17.773696	32.685	93
chr7_17.479411	32.685	94
chr7_17.47942	32.685	95
chr7_17.773514	32.685	96
chr7_17.773561	32.685	97
chr7_17.901675	32.685	98
chr7_18.207597	32.685	99
chr7_18.71384	34.161	100
chr7_18.376963	34.161	101
chr7_18.667305c	34.161	102
chr7_18.627984	34.161	103
chr7_18.633285	34.161	104
chr7_18.628064	34.161	105
chr7_18.467426	34.161	106
chr7_18.141394	35.66	107
chr7_18.415579	35.66	108
chr7_18.415693	35.66	109
chr7_18.415494	35.66	110
chr7_18.971362	37.158	111
chr7_20.786202	38.635	112
chr7_19.443674c	38.635	113
chr7_19.5336	38.635	114
chr5_24.046133	38.635	115
chr7_19.383104	38.635	116
chr7_20.649892c	38.635	117
chr7_19.396709c	38.635	118
chr7_20.904278	38.635	119
chr7_19.414384c	38.635	120
chr7_20.942895	38.635	121
chr7_20.804926	38.635	122
chr7_20.086723	38.635	123
chr7_19.312222c	38.635	124
chr7_20.645311c	38.635	125
chr3_0.357758	38.635	126
chr5_24.046221	38.635	127
chr7_18.971407	38.635	128
chr7_20.786106	38.635	129
chr7_18.472244	38.635	130
chr7_20.649751c	38.635	131
chr7_20.645228c	38.635	132
chr7_19.741411c	38.635	133
chr7_19.533588	38.635	134
H5_F12_LG1	38.635	135
chr7_19.443696c	38.635	136
chr7_19.373724c	38.635	137
chr7_19.741362c	38.635	138
chr7_20.737535	38.635	139
chr7_19.939473c	38.635	140
chr7_19.939297c	38.635	141
chr7_19.373763	38.635	142
chr7_19.396733c	38.635	143
chr7_21.068173	39.735	144
chr7_20.942885	39.735	145
chr7_21.068143	39.735	146
chr5_24.046184	39.735	147
chr7_21.548604	40.835	148
chr7_21.564376	40.835	149
chr5_11.923707	40.852	150
chr7_21.162359	40.852	151
chr5_11.923669	40.852	152
chr7_21.162281	40.852	153
chr7_21.564373	43.069	154
chr7_21.726369	43.069	155
chr7_21.606193	43.069	156
chr7_21.654273	43.069	157
chr7_21.915396	43.069	158
chr7_21.564253	43.069	159
chr7_21.654243	43.069	160
chr7_21.770245	43.069	161
chr7_21.654196	43.069	162
chr7_21.770321	43.069	163
chr4_32.176379	43.069	164
chr7_22.043139	44.54	165
chr7_21.935196	44.54	166
chr7_22.422059	44.54	167
chr7_23.206113	44.54	168
chr7_21.915361	44.54	169
chr7_22.043022	44.54	170
chr7_22.043131	44.54	171
chr7_22.042996	44.54	172
chr7_21.935157	44.54	173
chr7_22.043164	44.54	174
chr7_22.422141	46.01	175
chr7_22.422036	46.01	176
chr2_12.63942	46.01	177
chr7_22.316197	46.01	178
chr7_22.840457	48.996	179
chr7_23.206126	48.996	180
chr7_23.037789	48.996	181
chr7_22.739119	48.996	182
chr7_23.013217	48.996	183
chr7_23.013171	48.996	184
chr7_23.351973	50.467	185
chr7_23.489476	50.467	186
chr7_23.602528	50.467	187
chr1_10.981881	50.467	188
chr7_23.440975	50.467	189
J14-3xLC_LG2
chr1_1.39466c	0	190
chr1_0.821632	0	191
chr1_1.394796	0	192
chr1_0.974818c	0	193
chr1_0.553644	0	194
chr1_1.937062	0	195
chr1_1.900678	0	196
chr1_1.452151	0	197
chr1_1.359534	0	198
chr1_1.452077	0	199
chr1_1.359387	0	200
chr1_1.027988	0	201
chr1_1.569677	1.103	202
chr1_1.580312	1.103	203
chr1_1.528282	1.103	204
chr1_1.569737	1.103	205
chr1_2.077982c	2.206	206
chr1_2.180944	2.206	207
chr1_2.318584	2.206	208
chr1_2.144357c	2.206	209
chr1_2.14475c	2.206	210
chr1_2.144306c	2.206	211
chr1_2.100003	2.206	212
chr1_1.90051	2.206	213
chr1_2.100006	2.206	214
chr1_2.144735c	2.206	215
chr1_2.077827c	2.206	216
chr1_2.776959	6.022	217
chr1_2.690475c	6.022	218
chr1_2.475041	6.022	219
chr1_2.776934c	6.022	220
chr1_2.896982	6.022	221
chr1_3.034574	6.022	222
chr1_2.736407c	6.022	223
chr1_2.498949c	6.022	224
chr1_2.695716c	6.022	225
chr1_2.736343	6.022	226
chr1_2.521732c	6.022	227
chr1_2.340835c	6.022	228
chr1_2.521723c	6.022	229
chr1_2.686715	6.022	230
chr1_2.475043	6.022	231
chr1_3.435488	8.871	232
chr1_3.152825	8.871	233
chr1_2.896456	9.16	234
chr1_2.86597	9.16	235
chr1_3.775467	10.274	236
chr1_3.735119	10.274	237
chr1_3.03454	12.297	238
chr1_3.03039	12.297	239
chr1_4.229476	13.122	240
chr1_4.229559	13.122	241
chr1_4.197269c	13.122	242
chr1_3.983543	13.122	243
chr1_4.206668c	13.122	244
chr1_4.684388c	14.525	245
chr1_4.354759	14.525	246
chr1_4.492677	14.525	247
chr1_4.684316c	14.525	248
chr1_4.206617	17.076	249
chr1_4.197258c	17.076	250
chr1_4.206615	17.076	251
chr1_4.684301c	18.622	252
chr1_4.684358c	18.622	253
chr1_4.206683c	18.622	254
chr1_5.533343c	18.864	255
chr1_5.396793c	18.864	256
chr1_5.502625c	18.864	257
chr1_5.502691c	18.864	258
chr1_6.042708c	20.167	259
chr1_5.793824c	20.167	260
chr1_6.07063c	20.167	261
chr1_5.533339c	20.167	262
chr1_4.923067	20.167	263
chr1_5.396723c	20.167	264
chr1_10.924711	21.712	265
chr1_6.290499	21.712	266
chr1_6.672413	21.712	267
chr1_6.18483c	21.712	268
chr1_6.672308	21.712	269
chr1_6.18475	21.712	270
chr1_15.479951c	22.08	271
chr1_19.106089c	22.08	272
chr1_9.504632c	22.08	273
chr1_6.907091	22.448	274
chr1_6.690492c	22.448	275
chr1_6.907079	22.448	276
chr1_10.442521c	22.815	277
chr1_7.150559	23.183	278
chr1_7.136566	23.183	279
chr1_18.100702c	23.551	280
chr1_15.854827	23.551	281
chr1_10.672085c	23.551	282
chr1_7.513082	23.918	283
chr1_8.138587c	23.918	284
chr1_7.847496	23.918	285
chr1_11.575545	24.283	286
chr1_11.644234	24.32	287
chr1_11.74884c	24.648	288
chr1_10.61245	24.648	289
chr1_10.672086	24.648	290
chr1_19.227311c	24.648	291
chr1_10.495583c	24.648	292
chr1_18.201755c	24.648	293
chr1_16.994883	24.648	294
chr1_11.664678c	24.648	295
chr1_10.495594	24.648	296
chr1_10.137365	24.648	297
chr1_10.321864c	24.648	298
chr1_10.449852c	24.648	299
chr1_10.111581c	24.648	300
chr1_10.532371	24.648	301
chr1_11.748699	24.648	302
chr1_10.053335	24.648	303
chr1_9.790204	24.648	304
chr1_10.11165c	24.648	305
chr1_10.111551	24.648	306
chr1_18.223722c	24.648	307
chr1_10.672126c	24.648	308
chr1_10.495619	24.648	309
chr1_11.748807c	24.648	310
chr1_11.050002	24.648	311
chr1_17.573105c	25.384	312
chr1_17.33801	25.384	313
chr1_17.2773	25.384	314
chr1_15.312027c	25.384	315
chr1_15.312024c	25.384	316
chr1_15.312065c	25.384	317
chr1_15.577885	25.763	318
chr1_10.924627	25.763	319
chr1_7.507856c	25.763	320
chr1_15.85486c	25.763	321
chr1_19.10605	26.877	322
chr1_7.847513c	27.421	323
Rh48_LG2	27.976	324
chr1_16.466634	31.4	325
chr1_12.740688c	33.648	326
chr6_20.425868c	33.648	327
chr6_20.532514	33.648	328
chr6_20.486507c	33.648	329
chr6_21.065036	33.648	330
chr6_20.640376c	33.648	331
chr6_20.14417c	33.648	332
chr6_20.640381c	33.648	333
chr6_20.530748	33.648	334
chr6_20.532456c	33.648	335
chr6_21.427168	34.986	336
chr6_21.42716	34.986	337
chr6_21.519907	35.282	338
chr6_22.200336c	35.282	339
chr6_22.020181c	35.282	340
chr6_21.444451	35.282	341
chr6_22.30561	35.282	342
chr6_21.334726	35.282	343
chr6_22.020306c	36.323	344
chr6_22.200502c	37.66	345
chr6_22.305615c	37.66	346
chr6_23.898748c	38.997	347
chr6_22.963925c	38.997	348
chr6_24.333528	40.335	349
chr6_24.333503c	40.335	350
chr6_26.877926	40.335	351
chr6_24.983034	40.335	352
chr6_25.012785	40.335	353
chr6_23.501479c	40.335	354
chr6_23.501482c	40.335	355
chr6_26.914262	40.335	356
chr6_26.646208c	40.335	357
chr6_12.004629	40.335	358
chr6_25.644821	40.335	359
chr6_25.901543	40.335	360
chr6_24.717153	40.335	361
chr6_28.379754	44.102	362
chr6_27.767203c	44.102	363
chr6_29.139394	44.102	364
chr6_26.655966c	44.102	365
chr6_27.819339	44.102	366
chr6_28.373698	44.102	367
chr6_28.68184c	44.102	368
chr6_29.098355c	47.183	369
chr6_29.639712	47.183	370
chr6_29.107758	47.183	371
chr6_29.139545	47.183	372
chr6_29.150396	47.183	373
chr6_29.154771c	47.183	374
chr6_29.149748	47.183	375
chr6_29.149836c	47.183	376
chr6_29.518627	47.55	377
chr6_29.107698	47.55	378
chr6_27.839204	47.55	379
chr6_30.967032c	47.55	380
chr6_26.118652	47.55	381
chr6_15.095346	47.55	382
chr6_27.390168	47.55	383
chr6_30.957319	47.918	384
chr6_31.699646	47.918	385
chr6_31.625738	47.918	386
chr6_30.845195	47.918	387
chr6_30.84518c	47.918	388
chr6_31.625698	47.918	389
chr6_31.625739	47.918	390
chr6_27.839739	47.918	391
chr6_29.0984	47.918	392
chr6_26.656315	47.918	393
chr6_28.681842c	47.918	394
chr6_31.219476c	48.896	395
chr6_31.219479c	48.896	396
chr6_31.954116c	50.882	397
chr6_29.412482	50.882	398
chr6_29.412458	50.882	399
chr6_29.266807	50.882	400
chr6_29.266748	51.249	401
chr6_31.938048	51.617	402
chr6_31.93804	51.617	403
chr6_32.343667c	53.845	404
chr6_32.343677	53.845	405
chr6_32.463148	53.845	406
chr6_32.094109	53.845	407
chr6_32.094013c	53.845	408
chr6_32.390975	53.845	409
chr6_32.918427	55.316	410
chr6_32.918422	55.316	411
chr6_32.918435	55.316	412
chr6_33.233579c	56.063	413
chr6_32.975416	56.809	414
chr6_33.335438	56.809	415
chr6_33.53129	56.809	416
chr6_33.531378	56.809	417
chr6_33.526076	56.809	418
chr6_33.531386c	56.809	419
chr6_33.531387c	56.809	420
chr6_34.20963	58.671	421
chr6_34.004709	58.671	422
chr6_34.506658	59.588	423
chr6_34.506623	59.588	424
chr6_34.546062	59.588	425
chr6_34.506673	59.588	426
chr6_34.876054	59.588	427
chr6_34.413787	59.588	428
chr6_34.506503	59.588	429
chr6_34.875992	60.048	430
chr6_35.934824	60.499	431
chr6_36.004464c	60.499	432
chr6_35.934809	60.499	433
chr6_35.93483	60.499	434
chr6_36.004515c	60.499	435
chr6_35.934821	60.499	436
chr6_35.934829	60.499	437
chr6_36.58706	64.341	438
chr6_36.587015	64.341	439
chr6_36.630291	64.341	440
chr6_36.587183	64.341	441
chr6_36.58703	64.341	442
chr6_36.844926c	67.327	443
chr6_36.844858c	67.327	444
chr6_36.931765	67.327	445
chr6_36.92355	67.327	446
chr6_37.184197	68.492	447
chr6_37.184163	68.492	448
chr6_37.267017	68.492	449
chr6_37.184182	68.492	450
chr6_37.267002	68.492	451
chr6_37.266958	71.377	452
chr6_37.539993	73.372	453
chr6_37.801035c	73.372	454
chr6_37.800994	73.372	455
chr6_37.899406	73.372	456
chr6_38.318259	74.842	457
chr6_38.318397	74.842	458
chr6_38.31838	74.842	459
chr6_38.318325	74.842	460
J14-3xLC_LG3
chr6_0.106957c	0	461
chr6_0.288153c	0	462
chr6_0.242596	0	463
chr6_0.861943	0	464
chr6_0.106927	0	465
chr6_0.861922	0	466
chr6_0.288198	0	467
chr6_0.8391	1.471	468
chr6_0.242599	1.471	469
chr6_0.288165	1.471	470
chr6_0.861928	1.838	471
chr6_0.242617	2.206	472
chr6_0.537091	2.206	473
chr6_0.81124	2.206	474
chr6_0.811177	2.206	475
chr6_0.10684	2.206	476
chr6_0.839095	2.206	477
chr6_0.811222	2.206	478
chr6_0.811049	2.206	479
chr6_0.861947	2.206	480
chr6_0.297877	2.206	481
chr6_1.080281	3.67	482
chr6_1.080135	3.683	483
chr6_1.482509	5.658	484
chr6_1.513705	6.643	485
chr6_1.42533	6.643	486
chr6_1.482547	6.643	487
chr6_1.425327	6.643	488
chr6_1.350713	6.643	489
chr6_1.425332	6.643	490
chr6_1.350854	6.643	491
chr6_1.513783	6.643	492
chr6_1.868398	10.459	493
chr6_1.86829c	10.459	494
chr6_1.974388	10.459	495
chr6_1.975171	10.459	496
chr6_2.263162	10.459	497
chr6_2.26311	10.459	498
chr6_1.869026	10.459	499
chr6_1.868383	10.459	500
chr6_2.263093	10.459	501
chr6_1.974447	10.459	502
chr6_2.263134	10.459	503
chr6_1.868951	11.311	504
chr6_2.844005	15.844	505
chr6_2.84395	15.844	506
chr6_2.844006	15.844	507
chr6_2.96574c	15.844	508
chr6_2.965734c	15.844	509
chr6_2.965689c	15.844	510
chr6_2.965657	15.844	511
chr6_2.843963	15.844	512
chr6_2.84386	15.844	513
chr6_2.963309	16.579	514
chr6_2.963175	16.579	515
chr6_3.033009	16.926	516
chr6_3.27251	18.802	517
chr6_3.581794	18.802	518
chr6_3.272499	18.802	519
chr6_3.272449	18.802	520
chr6_3.272518	18.802	521
chr6_3.326319	18.802	522
chr6_3.272383	18.802	523
chr6_3.272455	18.802	524
chr6_3.690909	20.09	525
chr6_3.691074	20.09	526
chr6_4.053725	20.516	527
chr6_3.791085	20.516	528
chr6_3.739383c	21.379	529
chr6_4.710053	23.994	530
chr6_4.175392	23.994	531
chr6_4.231767	23.994	532
chr6_4.777808	23.994	533
chr6_4.280806	23.994	534
chr6_4.332563	23.994	535
chr6_4.332487	23.994	536
chr6_4.332478	23.994	537
chr6_4.332525	23.994	538
chr6_4.710083	23.994	539
chr6_4.332489	23.994	540
chr6_4.777891c	23.994	541
Rw35C24_LG3	23.994	542
chr6_5.575539	26.223	543
chr6_5.982014	26.223	544
chr6_5.300312c	26.223	545
chr6_6.200511	26.223	546
chr6_5.300289c	26.223	547
chr6_6.200484	26.223	548
chr6_5.550275	26.223	549
chr6_4.933007	26.223	550
chr6_6.200357	26.223	551
chr6_7.359523	29.208	552
chr6_6.468231	29.208	553
chr6_6.761155	29.208	554
chr6_5.442559	29.208	555
chr6_6.791664	29.208	556
chr6_6.73794	29.208	557
chr6_7.073636	29.208	558
chr6_5.982029	31.883	559
chr6_5.982031	31.883	560
chr6_7.781201	34.126	561
chr6_7.702625	34.126	562
chr6_7.399185	34.126	563
chr3_27.736901	34.126	564
Rw12J12_LG3	34.126	565
chr6_8.630082	35.505	566
chr6_8.607405	35.505	567
chr6_8.724376	36.37	568
chr6_8.951763	39.044	569
chr6_8.724436	39.044	570
chr6_8.977622	39.044	571
chr6_8.977696	39.044	572
chr6_8.977642	39.044	573
chr6_10.916245	39.412	574
chr6_9.032051c	39.779	575
chr6_9.113612	39.779	576
chr6_9.031988	39.779	577
chr6_9.354893	40.147	578
chr6_9.176797c	40.515	579
chr3_23.544367	40.515	580
chr6_8.607372c	40.515	581
chr6_9.354923	40.515	582
chr6_9.32952	41.49	583
chr5_5.161425	43.471	584
chr6_10.736859c	43.501	585
chr6_10.749852	43.501	586
chr6_11.048559	43.501	587
chr6_12.240181	46.488	588
chr6_11.534	46.488	589
chr6_12.240158	46.488	590
chr6_11.657711	46.488	591
chr6_10.557874	46.488	592
chr6_11.534044	46.488	593
chr6_14.453296	46.488	594
chr6_11.533993	46.488	595
chr6_11.409705	46.488	596
chr6_11.736975	46.488	597
chr6_11.735957	46.488	598
chr6_12.312783	46.488	599
chr6_10.46093	46.488	600
chr6_11.533989	46.488	601
chr6_11.451162	46.488	602
chr6_12.203693	46.488	603
chr6_12.312814	46.488	604
chr6_11.988579	46.488	605
chr6_14.684969	46.856	606
chr6_14.32699	47.223	607
chr6_17.734756	47.959	608
chr6_17.790678	47.959	609
chr6_17.765146	47.959	610
chr6_17.519045	49.429	611
chr6_17.519042c	49.429	612
chr6_17.519036	49.429	613
chr6_17.765236	49.429	614
chr1_0.630283	49.429	615
chr6_17.215238	50.243	616
chr6_17.096856	50.895	617
chr6_17.096838	50.895	618
chr6_17.281238	50.895	619
chr6_16.907939	50.895	620
chr6_17.097003	50.895	621
chr3_3.416949	51.689	622
chr6_18.028841	53.11	623
chr6_18.094868c	53.11	624
chr6_15.986928	53.11	625
chr6_18.028824	53.11	626
chr6_15.986821	53.11	627
chr6_15.94289	53.11	628
chr6_18.243462	53.11	629
chr6_18.270642	53.11	630
chr6_18.094787	53.11	631
chr6_18.094742	53.11	632
chr6_18.664101	53.11	633
chr1_14.272655	54.445	634
chr4_23.601554	55.333	635
chr4_23.60151	55.333	636
chr6_13.18357	55.333	637
chr1_14.303642	56.826	638
chr6_18.270657	56.826	639
chr6_15.486149	56.826	640
chr1_13.372495	56.826	641
chr1_9.306703	56.826	642
chr6_18.243495	56.826	643
chr1_13.372442	57.926	644
chr1_22.015533	61.329	645
chr1_19.762871	61.329	646
chr1_20.19506	61.329	647
chr6_0.346436	61.329	648
chr1_19.762873	61.329	649
chr1_19.762761	61.329	650
chr1_20.616031	61.329	651
chr1_20.19498	61.696	652
chr1_22.885711	62.064	653
chr4_14.90326	62.064	654
chr4_15.377617	62.064	655
chr6_0.346363	62.064	656
J14-3xLC_LG4
chr2_27.129849	0	657
chr2_27.130002	0	658
chr4_0.62493	0	659
chr4_0.603715	0	660
chr4_0.624912	0	661
chr2_7.106283c	2.986	662
chr2_7.10623c	2.986	663
chr2_7.106241c	2.986	664
chr2_7.10627c	2.986	665
chr4_2.910829	5.972	666
chr4_2.910568	5.972	667
chr4_2.910641	5.972	668
chr4_2.61772c	5.972	669
chr4_13.333904c	8.958	670
chr4_10.785089	8.958	671
chr6_5.051381	10.429	672
chr4_4.907812c	10.429	673
chr4_10.785015	10.429	674
chr4_4.680678	10.429	675
chr4_4.680803	10.429	676
chr1_3.586681c	10.429	677
chr6_5.051434c	10.429	678
chr4_4.872345c	10.429	679
chr4_5.442548c	10.429	680
chr4_4.87194	10.429	681
chr4_4.872342c	10.429	682
chr4_6.705482	10.429	683
chr4_4.87236c	10.429	684
chr3_18.786753	11.914	685
chr4_5.442672	11.914	686
chr3_18.786682	11.914	687
chr3_18.786716	11.914	688
chr3_18.786699	11.914	689
chr4_13.538038c	14.931	690
chr4_13.87273c	14.931	691
chr2_24.584943	14.931	692
chr3_0.669368c	14.931	693
chr5_12.693643c	14.931	694
chr4_13.579898	14.931	695
chr4_13.579901	14.931	696
chr4_14.265056	14.931	697
chr4_13.059825	14.931	698
chr5_12.693625	14.931	699
chr4_14.265105c	14.931	700
chr4_15.411501	14.931	701
chr4_15.572861c	14.931	702
chr2_24.584953	14.931	703
chr3_0.669366c	14.931	704
chr4_10.903029c	14.931	705
RhABT12_LG4	14.931	706
chr4_15.244681	14.931	707
chr4_10.378789c	14.931	708
chr4_9.711998	14.931	709
chr2_24.584916	14.931	710
chr4_10.902858c	14.931	711
chr4_17.257739	16.435	712
chr6_34.918843	17.889	713
chr4_14.96765	17.889	714
chr4_16.679351	17.889	715
chr4_15.551408	17.889	716
chr4_16.679197c	17.889	717
chr3_5.979522	17.889	718
chr4_20.579566	17.889	719
chr4_16.89505	17.889	720
chr4_20.231117	18.874	721
chr4_20.800425	19.858	722
chr4_20.853208	19.858	723
chr4_20.800395	19.858	724
chr4_21.108777	19.858	725
chr4_20.983941c	20.838	726
chr4_20.265456c	20.838	727
chr4_22.013886c	20.838	728
chr4_20.265486c	20.838	729
chr4_21.108676c	20.838	730
chr4_22.384156c	20.838	731
chr4_22.392782c	20.838	732
chr4_22.650647	20.838	733
chr3_4.920582c	20.838	734
chr4_20.223871	20.838	735
chr4_20.365723c	20.838	736
chr4_16.510801	20.838	737
chr4_22.650663	21.034	738
chr4_22.650657	21.202	739
chr4_22.65065	21.387	740
chr4_22.384157c	21.387	741
chr4_22.663694	21.387	742
chr4_22.657084	21.387	743
chr4_23.765705	22.999	744
chr4_23.227843c	22.999	745
chr4_23.227841c	22.999	746
chr4_23.043144	22.999	747
chr4_23.765657	22.999	748
chr4_23.959241c	23.794	749
chr4_23.895982c	23.794	750
chr4_23.959293c	23.794	751
chr4_23.765388	23.794	752
chr4_23.869726c	23.794	753
chr4_25.72419c	23.794	754
chr4_25.69303c	23.794	755
chr4_23.869831	23.794	756
chr4_23.959316	23.794	757
chr4_25.693131c	23.794	758
chr4_23.959311c	23.794	759
chr4_25.247845c	24.702	760
chr4_25.247853c	24.702	761
chr4_25.247887c	24.702	762
chr4_25.247859c	24.702	763
chr3_6.449223	27.653	764
chr6_13.037868	30.603	765
chr4_26.180019	30.603	766
chr4_26.225259c	31.511	767
chr4_26.424639	31.511	768
chr4_24.303356	31.511	769
chr4_26.442628	31.511	770
chr4_26.225291c	31.511	771
chr4_26.248412c	31.511	772
chr4_27.264891	31.511	773
chr4_28.051206	31.511	774
chr4_26.347175c	31.511	775
chr4_26.312962	31.511	776
chr4_26.225404c	31.511	777
chr4_26.225406c	31.511	778
chr4_27.992125	31.511	779
chr4_26.347188c	31.511	780
chr4_26.770355c	32.258	781
chr4_26.225769	32.258	782
chr4_27.445737c	33.004	783
chr4_27.0985	33.004	784
chr4_26.90022	33.004	785
chr4_27.922625c	33.74	786
chr4_28.051318	33.74	787
chr4_27.99233c	33.74	788
chr4_26.312956	33.74	789
chr4_24.309702	33.74	790
chr4_27.681531c	33.74	791
chr4_27.992332c	33.74	792
chr4_28.674719	34.475	793
chr4_29.082433	34.475	794
chr4_28.156441	34.475	795
chr4_28.674636	34.475	796
chr4_29.004622	35.21	797
chr4_29.004618	35.21	798
chr4_29.121976	35.946	799
chr4_28.980996	35.946	800
chr4_28.687601c	35.946	801
chr4_29.136852	35.946	802
chr4_29.386931	38.174	803
chr4_29.746049	38.174	804
chr4_29.645343	38.174	805
chr4_29.557967	38.174	806
chr4_29.387028	38.174	807
chr4_29.858953	40.402	808
chr4_29.85895	40.402	809
chr4_29.545529	41.63	810
chr4_29.54552	41.63	811
chr4_29.600158	44.124	812
chr4_29.691738	44.124	813
chr4_29.422523	44.124	814
chr4_29.387027c	44.124	815
chr4_29.859008	44.859	816
chr4_29.956145	45.629	817
chr4_30.055069	47.133	818
chr4_29.956147c	47.133	819
chr4_29.956315	47.133	820
chr4_29.956428	47.133	821
chr4_29.956157	47.133	822
chr4_29.956251	47.501	823
chr4_30.111387	47.501	824
chr4_30.309136	47.869	825
chr4_30.111196c	47.869	826
chr4_30.111712c	47.869	827
chr4_30.141904	47.869	828
chr4_30.208266c	47.869	829
chr4_30.584234	47.869	830
chr4_30.370151	47.869	831
chr4_30.142115	47.869	832
chr4_29.849682	47.869	833
chr4_30.583998	48.847	834
chr4_30.675592	48.847	835
chr4_30.675543	48.847	836
chr4_30.675542	48.847	837
chr4_30.67556	48.847	838
chr4_30.584409	48.847	839
chr4_30.848341c	50.832	840
chr4_31.065245	50.832	841
chr4_30.704091	50.832	842
chr4_30.675593	50.832	843
chr4_30.928863	50.832	844
chr4_30.99181	50.832	845
chr4_30.928983	50.832	846
chr4_30.929001	51.2	847
chr4_31.280198	51.568	848
chr4_31.12036	51.568	849
chr4_31.185885	51.568	850
chr4_31.282675	51.568	851
chr4_30.709461	51.568	852
chr4_31.139869	51.568	853
chr4_31.77996	53.038	854
chr4_31.611417	53.038	855
J14-3xLC_LG5
chr3_0.104302c	0	856
chr3_0.793647c	0	857
chr3_0.793655c	0	858
chr3_0.455471c	0	859
chr3_0.793654c	0	860
chr3_0.669521c	0	861
chr3_0.793648c	0	862
chr3_0.455473c	0	863
chr3_0.361363	0	864
chr3_0.545528c	0	865
chr3_0.25191	0	866
chr3_0.405875c	0	867
chr3_0.361349c	0	868
chr3_0.426387c	1.471	869
chr3_0.426408c	1.471	870
chr3_0.426312c	1.471	871
chr3_1.133971c	1.471	872
chr3_0.972201c	2.942	873
chr3_0.869296c	2.942	874
chr3_1.136064c	2.942	875
chr3_0.869272c	2.942	876
chr3_0.869268c	2.942	877
chr3_1.055824c	2.942	878
chr3_0.86927c	2.942	879
chr3_0.869271c	2.942	880
chr3_0.793639	2.942	881
chr3_0.972174	2.942	882
chr3_0.836698	2.942	883
chr3_1.184312	2.942	884
chr3_1.233154c	4.412	885
chr3_1.208568c	4.412	886
chr4_22.650557c	5.928	887
chr4_19.414226c	5.928	888
chr4_22.650506c	5.928	889
chr3_2.696615c	5.928	890
chr4_22.650578c	5.928	891
chr4_22.650569c	5.928	892
chr4_22.65058c	5.928	893
chr4_22.650513c	5.928	894
chr4_22.650563c	5.928	895
chr4_22.650584c	5.928	896
chr3_1.553925c	5.928	897
chr3_2.07766c	5.928	898
chr1_2.99782c	5.928	899
chr4_22.650595c	5.928	900
chr3_1.553938	5.928	901
chr4_13.334587	7.398	902
chr4_13.334563	7.398	903
chr3_4.920436	7.398	904
chr3_5.051009c	7.398	905
chr4_13.33456c	7.398	906
chr4_13.334543c	7.398	907
chr3_4.920622c	7.398	908
chr3_5.0538c	7.398	909
chr2_28.187005	7.398	910
chr3_5.417621	7.398	911
chr3_4.920592c	7.398	912
chr6_12.99266	8.997	913
chr3_4.298301	8.997	914
chr3_4.300207	8.997	915
chr3_4.68329	8.997	916
chr3_4.687361	8.997	917
chr3_4.687372	10.163	918
chr3_4.791511c	10.163	919
chr3_4.687322c	10.163	920
chr3_4.535636c	10.163	921
chr3_4.606292	10.163	922
chr3_4.535513c	10.163	923
chr6_18.147322c	10.163	924
chr3_4.687313c	10.163	925
chr3_4.166224	12.928	926
chr3_4.298369	12.928	927
chr3_4.300187c	12.928	928
chr3_4.306368	12.928	929
chr3_4.166274	12.928	930
chr3_4.166241	12.928	931
chr3_3.020856	15.693	932
chr3_2.919718c	15.693	933
chr3_2.919818c	15.693	934
chr3_3.115367	15.693	935
chr3_3.496012	15.693	936
chr3_2.987201	16.429	937
chr3_2.919842c	16.429	938
chr3_2.91972c	16.429	939
chr3_6.878892c	16.429	940
chr3_2.919722c	16.429	941
chr3_5.447599	17.164	942
chr3_2.919798	17.164	943
chr3_3.013559c	17.532	944
chr3_6.554197c	17.899	945
chr3_6.741765	17.899	946
chr3_5.902028	17.899	947
chr3_6.355268	17.899	948
chr3_6.358107	17.899	949
chr3_2.919767c	17.899	950
chr3_6.376784	17.899	951
chr3_3.548351	17.899	952
chr3_2.919827c	17.899	953
chr3_3.020797c	17.899	954
chr3_3.313825c	17.899	955
chr3_2.919721c	17.899	956
chr3_3.36988	17.899	957
chr3_7.904074c	20.885	958
chr3_8.347404	20.885	959
chr5_0.053509	26.117	960
chr3_18.994299	26.117	961
Rw14H21_LG5	27.809	962
chr3_10.149417c	27.809	963
chr3_8.809414c	27.809	964
chr3_19.783973c	27.809	965
chr3_8.809417c	27.809	966
chr2_6.94522	28.177	967
chr3_10.606961	28.545	968
chr7_19.300561c	28.545	969
chr3_10.606863	28.545	970
chr7_19.300555c	28.545	971
chr3_18.862082c	28.545	972
chr3_18.504707c	28.545	973
chr7_19.300581c	28.545	974
chr3_18.737184c	28.545	975
chr7_19.300534c	28.545	976
chr4_8.39899c	28.545	977
chr3_18.504736c	28.545	978
chr3_19.482062c	28.545	979
chr3_19.14409c	28.545	980
chr7_19.300596c	28.545	981
chr3_10.606876	28.545	982
chr3_18.862084c	28.545	983
chr3_18.629716c	28.545	984
chr3_11.104214	29.28	985
chr5_22.829181c	29.28	986
chr3_11.012872	29.28	987
chr3_11.012746	29.28	988
CL2845_LG5	29.28	989
chr3_11.012869	29.28	990
chr5_23.192046	30.026	991
chr3_11.01274c	30.026	992
chr3_11.544922c	30.773	993
chr3_11.349301c	30.773	994
chr3_11.544963c	30.773	995
chr3_11.374317c	30.773	996
chr3_11.64811c	30.773	997
chr3_12.805231	31.874	998
chr3_12.975533c	31.874	999
chr3_13.327268	32.974	1000
chr3_13.336658c	32.974	1001
chr3_12.176524	32.988	1002
chr3_13.889605c	35.215	1003
chr3_14.124476	37.901	1004
chr2_12.225907c	40.6	1005
chr3_23.598381c	40.6	1006
chr4_21.23856c	40.6	1007
chr3_22.397858c	40.6	1008
chr3_22.396831	40.6	1009
chr3_22.96961c	40.6	1010
chr3_21.724107	40.6	1011
chr3_17.480615c	40.6	1012
chr3_22.969602c	40.6	1013
chr3_17.311876c	40.6	1014
chr3_22.007605	40.6	1015
chr3_22.059882	40.6	1016
chr3_22.059596	40.6	1017
chr3_17.451371	41.737	1018
chr3_22.971414c	41.737	1019
chr2_12.219439	41.737	1020
chr3_22.969603c	41.737	1021
chr3_31.277367c	41.737	1022
chr2_12.225895c	41.737	1023
chr3_16.0145	42.875	1024
chr3_23.544333	42.875	1025
chr3_15.803015	42.875	1026
chr3_22.970602c	42.875	1027
chr3_22.059723c	42.875	1028
chr3_16.486868c	42.875	1029
chr3_17.311735c	42.875	1030
chr3_22.969637c	42.875	1031
chr3_16.890937c	42.875	1032
chr7_10.273324	42.875	1033
chr3_15.80301	42.875	1034
chr3_22.971397c	42.875	1035
chr3_16.920664c	42.875	1036
chr3_16.890935c	42.875	1037
chr3_23.544293c	42.875	1038
chr3_22.969965c	42.875	1039
chr3_16.920688c	42.875	1040
chr2_12.21935c	44.012	1041
chr3_22.824667c	44.012	1042
chr3_18.141449c	45.149	1043
chr7_10.22618c	45.149	1044
chr3_22.007514	45.149	1045
chr3_31.277358c	45.149	1046
chr7_14.77686	45.149	1047
chr3_22.971405c	45.149	1048
chr3_18.141451c	46.612	1049
chr7_2.574998	46.619	1050
chr3_18.141454c	46.619	1051
chr3_18.141431c	46.619	1052
chr3_24.387501	48.09	1053
chr3_24.955037	48.09	1054
chr3_24.504684	48.09	1055
chr3_24.955036	48.09	1056
chr3_23.906906c	48.09	1057
chr3_24.121024c	48.09	1058
chr3_23.897624	48.09	1059
chr3_24.010703c	48.09	1060
chr3_23.876742c	48.09	1061
chr3_23.876843c	48.09	1062
chr3_24.010726c	49.561	1063
chr3_26.906643c	49.561	1064
chr3_23.87677	49.928	1065
chr5_16.174676	49.928	1066
chr3_24.050328	49.928	1067
chr3_25.618107	50.296	1068
chr3_25.333306	50.296	1069
chr3_24.121041	50.296	1070
chr3_25.782336	52.048	1071
chr3_25.915845c	52.048	1072
chr3_26.033666c	55.605	1073
chr3_25.974304	55.605	1074
chr3_25.97447	55.605	1075
chr3_26.012985	55.605	1076
chr3_26.033536c	55.605	1077
chr3_25.98505	55.605	1078
chr3_26.012934	55.605	1079
chr3_26.056237	56.833	1080
chr3_26.056194	56.833	1081
chr3_26.098431	56.833	1082
chr3_26.098422c	56.833	1083
chr3_27.248487	59.327	1084
chr3_27.074725	59.327	1085
chr3_27.58555	59.327	1086
chr3_27.585556c	59.327	1087
chr3_27.074702c	59.327	1088
chr3_27.162716	59.327	1089
chr3_26.296132c	59.327	1090
chr3_27.162596	59.327	1091
chr3_27.16259	59.327	1092
chr3_27.248581c	59.694	1093
chr3_26.495861c	59.694	1094
chr3_29.236292	59.694	1095
chr3_26.296122c	59.694	1096
chr3_27.240302c	59.694	1097
chr3_27.240247c	59.694	1098
chr3_27.58571c	60.062	1099
chr3_27.330448	60.062	1100
chr3_27.96542	62.338	1101
chr3_27.99615c	62.338	1102
chr3_31.36812	62.338	1103
chr3_27.804249c	64.613	1104
chr3_27.830538c	64.613	1105
chr3_28.897439c	64.613	1106
chr3_29.472774	67.623	1107
chr3_29.472699	67.623	1108
chr3_30.01321	67.623	1109
chr3_30.321402	67.623	1110
chr3_30.527117	69.851	1111
chr3_30.343504	69.851	1112
chr3_30.526974	69.851	1113
chr3_30.527639	69.851	1114
chr3_30.527588c	69.851	1115
chr3_30.527561	69.851	1116
chr3_30.218924	69.851	1117
chr3_30.52693	69.851	1118
chr3_30.087184	69.851	1119
chr3_30.321447c	71.322	1120
chr3_32.592274	72.837	1121
chr3_32.277879c	72.837	1122
chr3_32.602159	72.837	1123
chr3_32.657813c	72.837	1124
chr3_30.991683	72.837	1125
chr3_32.847062c	72.837	1126
chr3_32.657737c	72.837	1127
chr3_32.602122	74.308	1128
chr3_32.602146c	74.308	1129
chr3_32.675821	74.308	1130
J14-3xLC_LG6
chr2_11.380937	0	1131
chr1_7.51307	0	1132
chr3_0.836582c	0	1133
chr3_0.836585c	0	1134
chr2_11.177448c	0	1135
chr3_0.836562c	0	1136
chr2_11.378663	0	1137
chr2_4.827898c	6.162	1138
chr2_4.803325	6.162	1139
chr4_31.779923	9.148	1140
chr2_11.010156	9.148	1141
chr2_1.330128	9.148	1142
chr2_11.702938	12.134	1143
chr2_11.702936	12.134	1144
chr2_11.703091	12.134	1145
chr2_11.703057	12.134	1146
chr2_11.702872	12.134	1147
chr2_11.334928	13.604	1148
chr2_11.177443	13.604	1149
chr2_1.948988c	13.696	1150
chr2_5.94454	13.696	1151
chr2_0.367748	13.696	1152
chr2_0.387534	13.696	1153
chr2_0.325936c	13.696	1154
chr2_1.948992c	13.696	1155
chr2_0.325939c	13.696	1156
chr2_0.387621	13.696	1157
chr2_0.325927c	13.696	1158
chr2_0.361985	13.696	1159
chr2_1.949	13.696	1160
chr2_0.325942c	13.696	1161
chr2_6.304727	15.167	1162
chr2_6.445079	15.167	1163
chr2_6.418102	15.167	1164
chr2_6.304781c	15.167	1165
chr2_6.245503	15.167	1166
chr2_6.245599	15.167	1167
chr2_7.971989	18.153	1168
chr2_7.99021	18.153	1169
chr5_21.721374	18.153	1170
chr2_8.164281	18.153	1171
chr2_8.164211	18.153	1172
chr2_7.990325	18.888	1173
chr2_7.990192	18.888	1174
chr2_7.990292	18.888	1175
chr2_8.003546	18.888	1176
chr2_18.164933	18.888	1177
chr2_12.885057	21.874	1178
chr2_10.532927	21.874	1179
chr4_7.720808	21.874	1180
chr2_10.135978	21.874	1181
chr2_10.531353	21.874	1182
chr2_10.135873	21.874	1183
chr2_9.994994	21.874	1184
chr2_7.308774	22.242	1185
chr2_3.285053	22.242	1186
chr2_2.250349	22.609	1187
chr2_2.250487	22.609	1188
chr2_3.125281	22.609	1189
chr2_4.337366	22.977	1190
chr2_3.125832	22.977	1191
chr2_3.756898	22.977	1192
chr2_9.184282	23.345	1193
chr2_9.486087	23.345	1194
chr2_4.633461c	23.345	1195
chr2_3.922365	23.345	1196
chr3_9.063234	23.345	1197
chr7_10.933577	23.345	1198
chr2_13.494157	25.194	1199
chr2_13.119946	25.194	1200
chr2_9.184693	25.823	1201
chr2_9.486013	25.823	1202
chr2_13.249608	27.044	1203
chr2_13.119995	27.044	1204
chr2_14.972658	27.044	1205
chr2_14.976726	27.044	1206
chr2_14.972715	27.044	1207
chr2_13.675643	27.044	1208
chr2_13.675584	27.044	1209
chr2_14.765857	27.044	1210
chr2_14.250229	27.044	1211
chr2_14.532731	27.044	1212
chr2_13.943089	27.044	1213
chr2_13.972922	27.044	1214
chr2_13.494133	27.044	1215
chr2_15.426786	29.272	1216
chr2_15.425978c	29.272	1217
chr2_15.148692	29.272	1218
chr2_15.656356	29.272	1219
chr2_15.590775	29.272	1220
chr2_14.76582	29.272	1221
chr2_13.972874	29.272	1222
chr2_15.426889	29.272	1223
chr2_14.95881	29.272	1224
chr2_14.972659	29.272	1225
chr2_14.633358	29.272	1226
chr2_13.943094	29.272	1227
chr2_15.20857	29.272	1228
chr2_14.340422	29.272	1229
chr2_15.426876	29.272	1230
chr2_15.696245	30.743	1231
chr2_18.164943	31.846	1232
chr2_18.164901c	31.846	1233
chr2_18.047616	32.949	1234
chr2_17.790184c	32.949	1235
chr2_17.790202c	32.949	1236
chr2_17.556844	32.949	1237
chr2_17.790193c	32.949	1238
chr2_17.7902c	32.949	1239
chr2_17.790205c	32.949	1240
chr2_17.790167c	32.949	1241
chr2_17.24005	34.821	1242
chr2_17.239957	34.821	1243
chr2_17.106329c	36.694	1244
chr2_17.239954	36.694	1245
chr2_17.106326c	36.694	1246
chr2_17.106194	36.694	1247
chr2_16.843021	37.429	1248
chr2_17.106221	37.429	1249
chr2_17.106386	37.429	1250
chr2_16.441156	37.797	1251
chr2_16.695571c	38.165	1252
chr2_16.441018	38.165	1253
chr2_18.267204	38.165	1254
chr2_16.441108	38.165	1255
chr2_16.44103	38.165	1256
chr2_18.294865	39.268	1257
chr2_18.555809	40.371	1258
chr2_19.35846c	40.371	1259
chr2_18.555884	40.371	1260
chr2_18.55769	40.371	1261
chr2_18.9002	40.371	1262
chr2_18.469813	40.371	1263
chr2_18.557623	40.371	1264
chr2_18.464122	40.371	1265
chr2_18.55581	40.371	1266
chr2_19.750277	41.841	1267
chr2_21.230882	41.841	1268
chr2_20.126052	41.841	1269
chr2_21.231029	41.841	1270
chr2_19.706908	41.841	1271
chr2_20.87834	41.841	1272
chr2_20.604056	41.841	1273
chr2_20.697564	41.841	1274
chr2_20.880422c	41.841	1275
chr2_19.949491	41.841	1276
chr2_20.529991	41.841	1277
chr2_20.878249	41.841	1278
chr2_21.80828	44.07	1279
chr2_21.380592	44.07	1280
chr2_21.841224c	44.07	1281
chr2_21.841208	44.07	1282
chr2_21.808225	44.07	1283
chr2_28.620278c	44.07	1284
chr2_28.658517	44.07	1285
chr2_22.177259	45.61	1286
chr2_27.384549	47.15	1287
chr2_22.18406	47.15	1288
chr2_21.843117	47.15	1289
chr2_22.01726	47.15	1290
chr2_22.103353	47.15	1291
chr2_27.220657c	47.886	1292
chr2_27.657306c	48.621	1293
chr2_27.624457	48.621	1294
chr2_28.046836	51.631	1295
chr2_28.01983	51.631	1296
chr2_28.592051c	51.631	1297
chr2_28.658488	51.631	1298
chr2_28.6202	51.631	1299
chr2_28.465742c	51.631	1300
chr2_27.624581c	51.631	1301
chr2_22.17077	51.631	1302
chr2_28.465696	51.631	1303
chr2_27.987966	51.631	1304
chr2_21.3912	51.631	1305
chr2_26.345579c	53.859	1306
chr2_27.384735	53.859	1307
chr2_26.77842c	53.859	1308
chr2_26.476963	53.859	1309
chr2_27.220718	53.859	1310
chr2_26.227857	53.859	1311
chr2_27.229587c	53.859	1312
chr2_27.38475c	53.859	1313
chr2_26.476937	53.859	1314
chr2_26.228001	53.859	1315
chr2_27.920995	53.859	1316
chr2_27.747281	53.859	1317
chr2_25.312193c	56.087	1318
chr2_25.306917c	56.087	1319
chr2_25.312197c	56.087	1320
chr2_25.312195c	56.087	1321
chr2_25.570533	56.087	1322
chr2_25.570601	56.087	1323
chr2_25.307035	56.087	1324
chr2_25.198478c	56.087	1325
chr2_25.57052	56.087	1326
chr2_25.111038c	58.706	1327
chr2_24.799333	59.25	1328
chr2_24.799219	59.25	1329
chr2_24.799377	61.325	1330
chr2_24.795128	61.325	1331
chr2_24.412081c	61.325	1332
chr2_24.223191	61.325	1333
chr2_24.001914	61.325	1334
chr2_24.412118	61.325	1335
chr2_24.626366	61.325	1336
chr2_24.626373	61.325	1337
chr2_24.235513	61.693	1338
chr2_24.008603	61.693	1339
chr2_24.927698c	61.693	1340
chr2_24.008582c	61.693	1341
chr2_24.033014	62.061	1342
chr2_23.885495	62.061	1343
chr2_24.231811	62.061	1344
chr2_23.449957	63.432	1345
chr2_23.594351	63.432	1346
chr2_23.303524	63.646	1347
chr2_0.264419	63.646	1348
chr2_23.38152	63.646	1349
CL2980_LG6	76.8	1350
J14-3xLC_LG7
chr5_10.352899	0	1351
RMS043_LG7	0	1352
chr5_23.191701c	0	1353
chr5_23.191619	0	1354
chr5_10.007931	0	1355
chr5_10.132246c	0	1356
chr5_23.191591	0	1357
chr5_9.040208c	3.911	1358
chr5_9.387917	3.911	1359
chr5_9.387902c	3.911	1360
chr5_9.370183c	3.911	1361
chr5_9.249829c	3.911	1362
chr5_9.370225	8.228	1363
chr5_9.431907c	8.228	1364
chr5_9.370173	8.228	1365
chr5_9.431909c	8.228	1366
chr5_9.387923	8.228	1367
chr5_9.249778	9.133	1368
chr5_9.141231	9.133	1369
chr5_8.914843c	10.039	1370
chr5_8.890932	10.944	1371
Rw22B6_LG7	11.85	1372
chr5_8.626804	11.85	1373
chr5_8.708276c	11.85	1374
chr5_8.672065	11.85	1375
chr5_8.39521	13.391	1376
chr5_8.21139	14.931	1377
chr5_8.211443c	14.931	1378
chr5_8.056854	14.931	1379
chr5_7.723511c	14.931	1380
chr5_6.959854	16.034	1381
chr5_7.723451	17.137	1382
chr2_27.350177	17.137	1383
chr5_7.678127c	17.137	1384
chr5_7.162182	17.137	1385
chr5_6.672327	17.137	1386
chr5_7.379853c	17.137	1387
chr2_27.350319	17.137	1388
chr5_7.227087	17.137	1389
chr5_7.009711	19.233	1390
chr7_6.019372	19.233	1391
chr7_6.019419	19.233	1392
chr5_6.128112c	20.265	1393
chr5_6.804377	20.265	1394
chr5_5.973255	21.297	1395
chr1_13.372489	21.297	1396
chr5_6.066563	21.297	1397
chr5_4.739302c	22.329	1398
chr5_4.737501c	22.329	1399
chr5_5.612507	22.329	1400
chr5_5.037482	22.329	1401
chr5_5.678322	22.329	1402
chr5_4.638577c	22.329	1403
chr5_5.410602c	22.329	1404
chr5_5.410683c	22.329	1405
chr5_5.678455	22.329	1406
chr5_5.244962	22.329	1407
chr5_5.161854c	23.064	1408
chr5_5.612502	23.064	1409
chr5_4.785243	23.064	1410
chr5_5.161752c	23.064	1411
chr5_4.739272	23.944	1412
chr5_4.490059	25.729	1413
chr5_4.306304	25.729	1414
chr5_4.243755	25.729	1415
chr5_3.558407c	26.608	1416
chr5_3.367913	26.608	1417
chr5_3.623275	27.556	1418
chr4_24.576999c	27.556	1419
chr5_3.682165	27.556	1420
chr5_2.97298	29.328	1421
chr5_2.972791c	29.328	1422
chr5_2.727743	32.047	1423
chr5_2.792707c	32.047	1424
chr5_2.972771	32.047	1425
chr5_2.411627c	32.047	1426
chr5_1.932987c	32.047	1427
chr5_1.861115	34.123	1428
chr5_1.881442	34.123	1429
chr5_1.861007c	34.123	1430
chr5_2.018838c	34.666	1431
chr5_2.018785c	34.666	1432
chr4_10.569959	34.666	1433
chr5_1.933062c	34.666	1434
chr5_2.003732	34.666	1435
chr5_0.52447	37.285	1436
chr5_0.667556	37.285	1437
chr5_0.787991	37.285	1438
chr5_0.66742	37.285	1439
chr5_0.626661c	37.285	1440
chr5_0.475351c	37.285	1441
chr5_0.259809	37.285	1442
chr5_10.963063	37.285	1443
chr5_0.098049	37.285	1444
chr5_13.211011c	37.285	1445
chr5_0.240038	37.285	1446
chr5_0.054614c	37.285	1447
chr5_0.110598	37.285	1448
chr5_0.801187c	37.285	1449
chr5_11.080941	37.285	1450
chr5_0.710475	37.285	1451
chr5_0.475297c	37.285	1452
chr5_0.475189	37.285	1453
chr5_0.368309	38.018	1454
chr5_0.801526	38.018	1455
chr5_0.368279c	38.018	1456
chr5_0.040337c	38.018	1457
chr5_1.091401	38.018	1458
chr5_0.801171	38.018	1459
chr5_11.140564c	38.018	1460
chr5_11.081098	38.018	1461
chr5_0.295223	38.021	1462
chr5_0.259815c	38.021	1463
chr5_0.054557	38.312	1464
chr5_0.05471	38.751	1465
chr5_0.053647	38.751	1466
chr5_0.110541	38.751	1467
chr5_0.054712c	38.751	1468
chr5_11.140567	39.486	1469
chr5_10.963072	39.486	1470
chr5_11.081096	39.486	1471
chr5_0.710208c	39.486	1472
chr5_11.14057	39.486	1473
chr5_11.081111	39.486	1474
chr5_11.08108	39.486	1475
chr5_0.6267	39.486	1476
chr5_12.804039c	39.486	1477
chr5_11.429368	40.589	1478
chr5_11.429381	40.589	1479
chr5_11.704278	41.692	1480
chr5_11.55092	41.692	1481
chr5_15.295629c	41.692	1482
chr5_15.434358	41.692	1483
chr5_11.64726	41.692	1484
chr5_20.023579	41.692	1485
chr5_11.704311	41.692	1486
chr5_18.540035	41.692	1487
chr5_16.760653c	41.692	1488
Rw5G14_LG7	41.692	1489
chr5_11.704284	41.692	1490
chr5_20.023494	41.692	1491
chr5_12.067125	41.692	1492
chr5_19.831198c	41.692	1493
chr1_12.746504c	41.692	1494
chr5_12.067145	41.692	1495
chr5_15.690422	41.692	1496
chr5_14.17974	41.692	1497
chr5_15.295584c	41.692	1498
chr2_12.639404c	41.692	1499
chr5_13.0642c	41.692	1500
chr5_19.831037	41.692	1501
chr5_16.951673c	41.692	1502
chr4_24.271811c	41.692	1503
chr5_12.197963	41.692	1504
chr5_14.067637c	43.185	1505
chr5_12.390393	43.932	1506
chr5_16.555027c	44.678	1507
chr5_19.391751c	44.678	1508
chr5_19.391871c	44.678	1509
chr5_17.261728c	44.678	1510
chr5_16.80285c	44.678	1511
chr5_11.543685	45.046	1512
chr5_17.586455c	45.046	1513
chr5_17.586283	45.046	1514
chr5_17.261523c	45.413	1515
Rh72_LG7	46.914	1516
chr3_1.412842	46.914	1517
chr5_20.332037c	48.415	1518
chr5_20.579745c	48.415	1519
chr2_23.649136c	48.415	1520
chr5_20.332095	48.415	1521
chr5_21.864814c	49.886	1522
chr5_21.864898	49.886	1523
chr7_10.933579	49.886	1524
chr4_20.733934	49.886	1525
chr4_27.571125	49.886	1526
chr5_22.127936c	51.105	1527
chr4_27.571075	51.105	1528
chr4_27.571114c	51.105	1529
chr5_22.12794c	51.105	1530
chr5_22.743561c	52.324	1531
chr5_24.351493c	53.543	1532
chr5_24.168493	53.543	1533
chr5_24.168277	53.543	1534
chr5_22.414823c	53.543	1535
chr5_22.414793	53.543	1536
chr5_24.046085	53.543	1537
chr4_10.569785c	54.762	1538
chr4_10.569749c	54.762	1539
chr4_10.569742c	54.762	1540
chr4_10.569712c	54.762	1541
chr4_10.56977c	54.762	1542
chr4_10.569725c	54.762	1543
chr4_10.569757c	54.762	1544
chr4_10.569723c	54.762	1545
chr4_10.569744c	54.762	1546
chr4_10.569793c	54.762	1547
chr5_24.226055c	55.981	1548
chr1_9.928565	59.751	1549
chr1_9.928541	59.751	1550
chr5_25.95567	59.751	1551
chr5_25.598011	59.751	1552
chr5_24.6846	59.751	1553
chr5_24.943667c	59.751	1554
chr6_10.847179	61.56	1555
chr6_10.847182	61.56	1556
chr5_26.336713	61.56	1557
chr5_26.042126	63.37	1558
chr5_26.968991	63.37	1559
chr5_27.253792	63.37	1560
chr5_27.040702c	63.37	1561
chr2_12.742109	63.37	1562
chr5_26.968946	63.582	1563
chr5_26.969096	63.582	1564
chr5_26.96924c	63.582	1565
chr5_26.964228c	63.582	1566
chr5_26.336871	63.582	1567
chr5_27.492158c	64.821	1568
chr5_27.735163	65.179	1569
chr5_27.990199	67.336	1570
chr5_27.990212	67.336	1571
chr5_28.555792	68.853	1572
chr4_24.107276c	68.853	1573
chr5_6.572759	68.853	1574
chr5_28.902564c	72.526	1575
chr5_28.914204	72.526	1576
chr5_28.914366c	72.526	1577
chr5_28.902462	72.526	1578
chr5_28.902591	72.526	1579
chr5_28.914192	72.526	1580
chr5_28.914328	72.526	1581
aSNP markers were named based on their position within the strawberry pseudomolcule

## Sheet: J14-3xVS
Supplementary Table 3. Marker names and cM positions for each map
Marker Namea	cM Position	Marker #
J14-3xVS_LG1
chr7_5.980514	0	1
chr4_10.812788	0	2
chr4_10.812806	0	3
chr7_6.500465	1.219	4
chr5_0.631568c	1.219	5
chr7_7.526217	2.439	6
chr7_7.156618	2.439	7
chr7_9.567817c	3.659	8
chr7_7.996817c	3.659	9
chr7_9.567824c	3.659	10
chr7_9.567815c	3.659	11
chr7_9.431968	3.659	12
chr7_9.567808c	3.659	13
chr7_9.567811c	3.659	14
chr7_9.385113	3.659	15
chr7_9.385112	3.659	16
chr7_9.552873	3.659	17
chr7_8.283597c	3.659	18
chr3_3.021324	3.659	19
chr2_5.001332	4.878	20
chr2_5.001299	4.878	21
chr7_10.385832c	6.098	22
chr7_10.385941c	6.098	23
chr7_10.930206	8.567	24
chr7_11.211166c	8.567	25
chr7_12.13403c	11.037	26
chr7_12.987868	13.507	27
chr7_12.978062	13.507	28
chr7_13.104348	13.507	29
chr7_12.783112	13.514	30
chr7_12.917504	13.514	31
chr7_12.783197	13.514	32
chr7_12.987811	14.212	33
chr7_13.34111	14.726	34
chr7_14.358688	14.726	35
chr7_13.921956	14.726	36
chr7_14.329131c	14.726	37
chr7_14.329161c	14.726	38
chr7_14.329056c	14.726	39
chr7_14.32911c	14.726	40
chr7_13.531363	14.726	41
chr7_14.616781	14.726	42
chr7_15.044078c	14.726	43
chr7_14.615681	15.628	44
chr7_14.622264	15.943	45
chr7_15.370551	15.943	46
chr7_15.370485c	15.943	47
chr7_15.199566	15.943	48
chr7_15.115737c	15.943	49
chr7_15.115734c	15.943	50
chr7_15.11574c	15.943	51
chr7_15.169627	15.943	52
chr7_14.622202	15.943	53
chr7_16.411145	17.163	54
chr7_15.865571	17.163	55
chr7_15.395736c	17.163	56
Rw34L6_LG1	20.914	57
chr7_16.480836	24.683	58
chr7_16.471613	24.683	59
chr7_16.471467	24.683	60
chr7_15.86556c	24.683	61
chr5_25.5394	24.683	62
chr7_9.786157c	24.683	63
chr7_15.630106	24.683	64
chr7_16.247829c	24.683	65
chr7_16.690213	25.745	66
chr4_31.097032c	27.582	67
chr7_16.759927c	27.582	68
chr7_16.690217c	27.582	69
chr7_16.760018c	27.582	70
chr4_31.097061c	27.582	71
chr7_16.855689	27.582	72
chr7_16.760041c	27.582	73
chr7_17.610663c	29.013	74
chr7_17.610635c	29.013	75
chr7_17.47942	29.013	76
chr7_17.773611	29.013	77
chr7_17.687201c	29.013	78
chr7_17.378327	29.013	79
chr7_17.479367c	29.013	80
chr7_17.611923	29.013	81
chr7_18.141463	29.826	82
chr7_18.163184	29.826	83
chr7_18.177114	29.826	84
chr7_18.377104	29.826	85
chr7_18.467474c	30.639	86
chr7_18.467492c	30.639	87
chr7_18.472259	30.639	88
chr7_18.667302c	31.452	89
chr7_18.66726	31.452	90
chr7_18.633311	31.452	91
chr7_18.667305c	31.452	92
chr7_18.71384	32.062	93
H5_F12_LG1	33.297	94
chr7_18.92274	34.532	95
chr7_19.312222c	35.142	96
chr7_19.443696c	35.142	97
chr7_19.741411c	35.142	98
chr7_19.939297c	35.142	99
chr7_19.396709c	35.142	100
chr7_19.396733c	35.142	101
chr7_19.939473c	35.142	102
chr7_19.414384c	35.142	103
chr7_19.373724c	35.142	104
chr7_19.449169	35.142	105
chr7_19.443674c	35.142	106
chr7_18.415494	35.142	107
chr7_18.415693	35.142	108
chr7_18.415579	35.142	109
chr7_18.472244	35.142	110
chr7_18.467408	35.142	111
chr7_19.312313c	35.142	112
chr7_19.741362c	35.142	113
chr7_20.086801	35.142	114
chr7_19.443518	35.952	115
chr7_19.449185	35.952	116
chr7_19.322479	35.952	117
chr7_20.086723	36.762	118
chr5_24.046133	36.762	119
chr7_20.523599	40.13	120
chr7_20.64994c	40.13	121
chr7_20.544313	40.13	122
chr7_20.523529	40.13	123
chr7_20.786131c	40.13	124
chr7_20.645358	40.13	125
chr7_20.804926	40.13	126
chr7_20.786106	40.13	127
chr7_20.645311c	40.13	128
chr7_20.737533	40.13	129
chr7_20.645228c	40.13	130
chr7_20.649892c	40.13	131
chr7_20.649751c	40.13	132
chr7_20.805014	40.943	133
chr7_20.80504	40.943	134
chr7_20.940282	41.756	135
chr7_20.904212	41.756	136
chr7_20.942895	41.756	137
chr7_21.162249	42.569	138
chr7_21.066544	42.569	139
chr7_21.068143	42.569	140
chr7_20.952222	42.569	141
chr7_21.068173	42.569	142
chr7_21.162281	42.569	143
chr7_20.942885	42.569	144
chr7_21.564424	44.414	145
chr5_11.923707	44.414	146
chr7_21.564253	44.414	147
chr7_22.739224c	44.414	148
chr7_21.730793c	44.414	149
chr7_21.564376	44.414	150
chr4_32.176374	44.414	151
chr7_23.352066	44.414	152
chr7_23.484334	44.414	153
chr7_21.606193	44.414	154
chr4_32.176399	45.633	155
chr7_21.83418	45.633	156
chr5_4.243711	46.853	157
chr2_12.639586	46.853	158
chr7_22.854141	50.604	159
chr7_22.854125	50.604	160
chr7_23.013203	51.824	161
J14-3xVS_LG2
chr1_1.027812	0	162
chr1_1.39466c	0	163
chr1_2.144306c	1.219	164
chr1_2.144735c	1.219	165
chr1_2.14475c	1.219	166
chr1_2.077982c	1.219	167
chr1_2.144357c	1.219	168
chr1_2.144585c	1.219	169
chr1_2.003114	1.219	170
chr1_1.937179	1.219	171
chr1_2.002985	1.219	172
chr1_2.690475c	1.869	173
chr1_2.318579	2.433	174
chr1_2.736295c	2.433	175
chr1_2.861731	2.433	176
chr1_2.318639	2.433	177
chr1_2.73631c	2.433	178
chr1_2.521723c	2.433	179
chr1_2.521724c	2.433	180
chr1_2.736407c	2.433	181
chr1_2.776934c	2.433	182
chr1_2.521732c	2.433	183
chr1_2.47502	2.437	184
chr1_2.222813	2.437	185
chr1_2.318574	2.437	186
chr1_3.435523	3.027	187
chr1_3.152825	3.646	188
chr1_3.43551	3.646	189
chr1_3.435488	3.646	190
chr1_2.622883c	3.656	191
chr1_2.479221	3.656	192
chr1_2.62288c	3.656	193
chr1_2.498949c	3.656	194
chr1_2.695716c	3.656	195
chr1_3.549589	4.867	196
chr1_3.549677	4.867	197
chr1_3.735119	7.339	198
chr1_3.793777c	7.339	199
chr1_3.75353	7.339	200
chr1_3.983468	7.339	201
chr1_3.250202	8.718	202
chr1_3.152817	8.718	203
chr1_4.257676c	9.812	204
chr1_4.197269c	9.812	205
chr1_4.206668c	9.812	206
chr1_4.229476	9.812	207
chr1_4.238907	9.812	208
chr1_4.197182c	9.812	209
chr1_4.684316c	12.284	210
chr1_4.684388c	12.284	211
chr1_4.492592	12.284	212
chr1_3.435632	12.465	213
chr1_3.435634	12.465	214
chr1_3.564995	12.84	215
chr1_3.75284c	13.677	216
chr1_3.793592c	13.677	217
chr1_5.396793c	14.757	218
chr1_3.98357	14.895	219
chr1_5.502625c	17.229	220
chr1_5.502691c	17.229	221
chr1_4.197258c	17.362	222
chr1_4.253306	17.362	223
chr1_4.229562c	17.362	224
chr1_4.206683c	17.362	225
chr1_5.918619	18.45	226
chr1_5.964933c	18.45	227
chr1_5.965028c	18.45	228
chr1_4.684296	18.581	229
chr1_4.684301c	18.581	230
chr1_4.684358c	18.581	231
chr1_6.290646	19.671	232
chr1_6.18483c	19.671	233
chr1_6.184806	19.671	234
chr1_6.271493c	19.671	235
chr1_5.33267	19.799	236
chr1_5.396723c	19.799	237
chr1_7.150463	20.892	238
chr1_6.690492c	20.892	239
chr1_7.136429c	20.892	240
chr1_6.672308	20.892	241
chr1_7.847367	22.113	242
chr1_7.512917	22.113	243
chr1_7.847496	22.113	244
chr1_8.138587c	22.113	245
chr1_7.847364	22.113	246
chr1_5.918602	22.266	247
chr1_5.793824c	22.266	248
chr1_6.042708c	22.266	249
chr1_6.184737	23.484	250
chr1_6.07063c	23.484	251
chr1_6.18479	23.484	252
Rh48_LG2	28.553	253
chr1_7.847544	33.007	254
chr1_17.573164c	33.624	255
chr1_10.321726	33.624	256
chr1_10.495583c	34.242	257
chr1_10.672072	34.242	258
chr1_10.111581c	34.242	259
chr1_10.672126c	34.242	260
chr1_10.053173	34.242	261
chr1_10.532371	34.242	262
chr1_7.507856c	34.242	263
chr1_15.210714c	34.242	264
chr1_17.069216	34.242	265
chr1_17.069213c	34.242	266
chr1_10.67227	34.242	267
chr1_10.053197c	34.242	268
chr1_10.775446c	34.242	269
chr1_10.67209c	34.242	270
chr1_11.832138c	34.852	271
chr1_11.664852	34.852	272
chr1_11.748759c	34.852	273
chr1_11.664678c	34.852	274
chr1_11.748702c	34.852	275
chr1_11.748807c	34.852	276
chr1_11.74884c	34.852	277
chr1_12.428288	35.164	278
chr1_15.85486c	35.164	279
chr1_7.847441	35.164	280
chr1_7.743341c	35.164	281
chr1_17.28848c	36.086	282
chr1_1.661496	36.086	283
chr1_16.994934c	36.086	284
chr1_17.288493c	36.086	285
chr1_17.573105c	36.086	286
chr1_18.223722c	36.086	287
chr1_17.101332	36.086	288
chr1_17.288562c	36.086	289
chr1_10.11165c	36.086	290
chr1_12.540596c	36.086	291
chr1_17.573081c	36.086	292
chr1_17.288427c	36.086	293
chr1_17.28847c	36.086	294
chr1_17.288532c	36.086	295
chr1_18.100702c	36.086	296
chr1_7.847513c	36.086	297
chr1_19.106089c	36.086	298
chr1_9.504632c	36.086	299
chr1_10.672085c	36.086	300
chr1_12.540578c	36.086	301
chr1_17.337983c	36.086	302
chr1_12.540607c	36.086	303
chr1_18.201755c	36.086	304
chr1_17.28861c	36.086	305
chr1_17.288469c	36.086	306
chr1_10.442521c	36.704	307
chr1_15.312024c	37.321	308
chr1_18.410525	37.321	309
chr1_11.424441c	37.321	310
chr1_9.789929	37.321	311
chr1_10.321864c	37.321	312
chr1_15.312065c	37.321	313
chr1_19.106101c	37.321	314
chr1_14.562674	38.541	315
chr1_19.227207	38.541	316
chr1_14.6501	38.541	317
chr1_14.439401c	39.479	318
chr1_16.46666c	40.417	319
chr1_16.466661	40.417	320
chr1_16.04228c	40.417	321
chr1_8.772956c	41.657	322
chr6_20.486507c	47.393	323
chr6_19.982957c	47.393	324
chr6_21.779928c	47.393	325
chr6_20.501779c	47.393	326
chr6_20.532373	47.393	327
chr6_20.640381c	47.393	328
chr6_20.640376c	47.393	329
chr6_20.425868c	47.393	330
chr6_19.983023	47.393	331
chr6_20.425967c	47.393	332
chr6_21.265314	49.624	333
chr6_22.020181c	51.856	334
chr6_22.020162	51.856	335
chr6_23.898748c	53.065	336
chr6_22.305666	55.246	337
chr6_22.200336c	55.246	338
chr6_18.651732	55.246	339
chr6_25.012785	55.829	340
chr6_24.982865	55.829	341
chr6_24.333503c	56.348	342
chr6_23.39463	56.348	343
chr6_25.673682	57.194	344
chr6_25.644758	57.194	345
chr6_25.644736	57.194	346
chr6_25.903306	57.194	347
chr6_25.905902	57.194	348
chr6_25.644826	57.45	349
chr6_24.724354	57.45	350
chr6_25.905759	57.45	351
chr6_25.178794	57.45	352
chr6_24.717093	57.45	353
chr6_25.644808	57.45	354
chr6_25.644759	57.45	355
chr6_25.905732	57.614	356
chr6_26.914348c	58.552	357
chr6_26.646082	58.552	358
chr6_26.646102	58.552	359
chr6_26.656034c	58.552	360
chr6_27.344809c	58.552	361
chr6_26.118489	58.552	362
chr6_26.646208c	58.552	363
chr6_26.655966c	58.552	364
chr6_26.646092	58.552	365
chr6_26.689691	58.552	366
chr6_26.877908	58.552	367
chr6_27.819291	59.687	368
chr6_27.576798	59.871	369
chr6_27.57685	59.871	370
chr6_29.139503	60.822	371
chr6_29.154708	60.822	372
chr6_29.15463	60.822	373
chr6_29.154709	60.822	374
chr6_29.154701	60.822	375
chr6_28.96079	60.822	376
chr6_28.681681	60.822	377
chr6_29.154631	60.822	378
chr6_28.681842c	60.822	379
chr6_28.68184c	61.189	380
chr6_28.141739c	61.189	381
chr6_28.681778c	61.189	382
chr6_28.141748c	61.189	383
chr6_29.639698	61.956	384
chr6_30.355325	61.956	385
chr6_29.680111	61.956	386
chr6_29.154771c	62.507	387
chr6_28.960886c	62.507	388
chr6_29.149836c	62.507	389
chr6_29.149813	62.507	390
chr6_29.139545	62.507	391
chr6_30.634141	63.091	392
chr6_30.967032c	63.091	393
chr6_29.639695	63.825	394
chr6_29.639712	63.825	395
chr6_31.531428	64.226	396
chr6_15.068559c	65.36	397
chr6_31.219476c	66.495	398
chr6_31.219479c	66.495	399
chr6_29.412515	66.8	400
chr6_30.634536	67.105	401
chr6_30.84518c	67.105	402
chr6_29.528584	67.105	403
chr6_29.518821c	67.105	404
chr6_29.412482	67.714	405
chr6_30.845195	67.714	406
chr6_32.029807	68.934	407
chr6_29.266748	68.934	408
chr6_32.029936	68.934	409
chr6_29.266906	68.934	410
chr6_32.141066	69.239	411
chr6_32.205307	69.239	412
chr6_32.412535	69.239	413
chr6_31.805849	69.544	414
chr6_32.344852	69.544	415
chr6_32.390975	69.544	416
chr6_32.344995c	69.544	417
chr6_32.094013c	69.544	418
chr6_32.41241	71.388	419
chr6_32.756603c	71.388	420
chr6_32.463148	71.388	421
chr6_32.461306	71.388	422
chr6_32.461322	71.388	423
chr6_33.531387c	72.608	424
chr6_33.264241c	72.608	425
chr6_32.918299	72.608	426
chr6_33.531386c	72.913	427
chr6_32.918435	72.913	428
chr6_33.525955	72.913	429
chr6_34.712429c	73.218	430
chr6_33.026341	73.218	431
chr6_34.837756	73.218	432
chr6_33.589239c	73.218	433
chr6_34.648606	73.218	434
chr6_33.95328c	73.218	435
chr6_33.839517c	73.218	436
chr6_34.506637	73.218	437
chr6_34.545942	74.294	438
chr6_35.072497c	75.369	439
chr6_34.96216c	75.369	440
chr6_36.004515c	77.548	441
chr6_35.934743c	77.548	442
chr6_35.858779	77.548	443
chr6_36.073405	77.548	444
chr6_35.965574	77.548	445
chr6_35.929618	77.548	446
chr6_35.67536	77.548	447
chr6_36.073465	78.768	448
chr6_36.073033	78.768	449
chr6_36.630288	79.987	450
chr6_36.420608	79.987	451
chr6_36.525111	79.987	452
chr6_36.923363	82.457	453
chr6_36.858528	82.457	454
chr6_36.931765	82.457	455
chr6_37.539943	83.676	456
chr6_38.221164	84.896	457
chr6_38.22116	84.896	458
J14-3xVS_LG3
chr6_0.242596	0	459
chr6_0.106957c	0	460
chr6_0.288153c	0	461
chr6_0.039488c	0	462
chr6_0.522755	0.61	463
chr6_0.522773	0.61	464
chr6_0.811049	1.829	465
chr6_0.811231	1.829	466
chr6_0.741968	1.829	467
chr6_0.741935	1.829	468
chr6_0.741929	2.134	469
chr6_1.080135	2.439	470
chr6_1.350828	4.284	471
chr6_1.350825	4.284	472
chr6_1.350823	4.284	473
chr6_1.350775	4.284	474
chr6_1.425389	4.894	475
chr6_1.425327	4.894	476
chr6_1.42533	4.894	477
chr2_6.356844	6.113	478
chr6_1.816382	6.113	479
chr6_1.868954c	6.113	480
chr6_1.868958c	6.113	481
chr6_1.974541	6.113	482
chr6_1.816427	6.113	483
chr6_2.963267	9.257	484
chr6_2.965689c	9.257	485
chr6_2.96574c	9.257	486
chr6_2.963197	9.257	487
chr6_2.963191	9.257	488
chr6_3.272563	11.476	489
chr3_0.405998	11.476	490
chr6_3.326291	11.476	491
chr6_3.105928	12.041	492
chr6_3.444881	12.041	493
chr6_3.666382	13.416	494
chr6_3.581779	13.416	495
chr6_3.596202	13.695	496
chr6_3.553724	13.695	497
chr6_4.175209	14.791	498
chr6_4.231767	14.791	499
chr6_4.17526	14.791	500
chr6_3.791109	14.791	501
chr6_4.204762	17.01	502
chr6_4.37173	17.575	503
chr6_4.50671	18.949	504
chr6_4.710029	18.949	505
chr6_4.506776	18.949	506
chr6_4.371733	19.229	507
chr6_4.71008	20.324	508
chr6_4.710212	20.324	509
chr6_4.777891c	20.324	510
chr6_4.777808	20.324	511
Rw35C24_LG3	23.614	512
chr6_5.300276	31.319	513
chr6_5.300251	31.319	514
chr6_5.300289c	31.319	515
chr6_5.645322	32.073	516
chr6_5.645458	32.073	517
chr6_5.982011	34.517	518
chr6_6.368022	35.203	519
chr6_5.982029	35.203	520
chr6_6.468189	35.957	521
chr6_6.468315	35.957	522
chr6_6.791673	36.71	523
chr6_6.737852	36.71	524
chr6_6.482123	37.714	525
chr3_26.295993c	37.714	526
chr6_6.7918	37.714	527
chr3_26.296016c	37.714	528
chr6_7.070216	37.714	529
chr1_18.377545	37.793	530
chr6_7.274355	39.028	531
Rw12J12_LG3	47.545	532
chr6_7.399133c	50.067	533
chr6_7.214013	50.067	534
chr6_7.55052c	50.067	535
chr6_7.839982c	50.067	536
chr6_7.649699c	50.067	537
chr6_8.773447c	52.589	538
chr6_8.607372c	52.589	539
chr6_8.614712c	52.589	540
chr6_8.662557c	52.589	541
chr6_8.951769c	52.589	542
chr6_8.614639c	52.589	543
chr6_8.662506c	52.589	544
chr6_9.032051c	53.834	545
chr6_9.032114	53.834	546
chr6_8.97888c	53.834	547
chr6_9.176797c	54.444	548
chr6_8.978868	54.444	549
chr6_10.736859c	55.679	550
chr3_23.544367	55.679	551
chr6_11.451162	56.288	552
chr6_11.409705	56.288	553
chr6_10.807964	57.226	554
chr6_12.312783	58.164	555
chr6_11.171791	58.164	556
chr6_11.988579	58.164	557
chr6_11.735918	58.164	558
chr6_11.735878	58.164	559
chr6_10.749984	58.164	560
chr6_17.790682	58.164	561
chr6_10.749894	58.164	562
chr6_17.519042c	58.164	563
chr6_11.73694	58.164	564
chr6_11.736975	58.164	565
chr6_16.82039	60.634	566
chr6_18.243505	65.702	567
chr1_9.306703	65.702	568
chr6_18.270544	65.702	569
chr6_18.243495	65.702	570
chr6_18.24351	65.702	571
chr1_9.306686	65.702	572
chr1_14.272702	72.121	573
chr1_12.907297	72.121	574
chr1_14.272655	72.121	575
chr1_13.963736	74.59	576
chr1_13.372495	78.342	577
chr1_13.372615	78.342	578
chr7_15.853166	78.342	579
chr1_20.19498	79.562	580
chr1_19.762873	79.562	581
J14-3xVS_LG4
chr4_2.61771	0	582
chr4_2.13018c	0	583
chr4_1.608673	0	584
chr4_2.643188	0	585
chr4_13.333904c	1.22	586
chr4_4.907658	1.22	587
chr6_29.493251	1.22	588
chr4_13.333733	1.22	589
chr4_14.691572	1.22	590
chr4_4.680702c	1.22	591
chr4_14.689942	1.22	592
chr4_13.333703	1.22	593
chr4_4.907812c	1.22	594
chr4_10.813043c	2.227	595
chr4_10.81303c	2.227	596
chr4_10.813041c	2.227	597
chr4_4.872345c	4.35	598
chr4_4.872342c	4.35	599
chr6_5.051434c	5.896	600
chr4_5.442548c	5.896	601
chr4_10.378639	7.527	602
chr1_2.690666	7.527	603
chr2_24.584994	7.527	604
chr4_10.378789c	7.527	605
chr1_2.690519	7.527	606
chr1_2.690704	7.527	607
chr4_12.955859	9.027	608
chr4_10.024543	9.027	609
chr4_6.705482	9.027	610
chr4_13.059825	9.027	611
chr4_10.024609c	9.027	612
chr1_2.202084	9.027	613
chr4_10.024632c	9.027	614
chr5_12.69382	9.566	615
chr4_14.265105c	9.566	616
chr4_13.87273c	10.573	617
chr3_0.669368c	10.573	618
RhABT12_LG4	12.417	619
chr4_14.019613c	14.262	620
chr4_14.265056	14.262	621
chr2_27.795803c	14.262	622
chr3_0.669366c	14.262	623
chr4_13.872754	14.262	624
chr4_15.572861c	16.015	625
chr4_15.24411	16.015	626
chr4_15.572876c	16.326	627
chr4_15.572828c	16.326	628
chr4_13.538038c	16.326	629
chr4_13.579898	16.326	630
chr4_13.538025c	16.326	631
chr6_34.918843	16.326	632
chr4_15.551469c	16.326	633
chr4_17.064622	20.505	634
chr4_16.510792	22.569	635
chr4_16.678729	22.569	636
chr4_16.679267c	22.569	637
chr4_16.679197c	22.874	638
chr4_16.140549	22.874	639
chr4_19.015713c	23.179	640
chr4_19.015702	23.179	641
chr4_19.015757c	23.179	642
chr4_19.261155	23.179	643
chr4_16.140459c	23.179	644
chr4_19.264845	23.789	645
chr4_19.261168	24.147	646
chr4_20.223839	24.572	647
chr4_20.223871	24.572	648
chr4_22.657176c	25.615	649
chr4_20.800442	25.615	650
chr4_22.664073	25.615	651
chr4_20.231117	25.615	652
chr4_20.2656c	25.615	653
chr4_20.265456c	25.615	654
chr4_20.265486c	25.615	655
chr4_20.363195c	26.225	656
chr4_20.36565c	26.225	657
chr4_20.706127	26.225	658
chr4_20.365729	26.225	659
chr4_22.663824	26.225	660
chr4_22.384157c	26.225	661
chr4_22.384156c	26.225	662
chr4_20.800257	26.225	663
chr4_20.365723c	26.225	664
chr4_21.108676c	26.225	665
chr4_20.363129c	26.225	666
chr4_20.706199	26.225	667
chr4_20.800284c	26.225	668
chr4_20.98389	26.225	669
chr4_20.23112	26.225	670
chr4_20.932977	26.225	671
chr4_19.838586	26.225	672
chr4_25.585298c	26.225	673
chr4_21.693318	27.944	674
chr2_0.264477	28.885	675
chr4_22.664225	29.131	676
chr4_22.664221	29.131	677
chr4_22.392716c	29.131	678
chr4_22.519434	29.131	679
chr4_23.227843c	29.654	680
chr4_23.227841c	29.654	681
chr3_4.920582c	32.038	682
chr4_22.013886c	32.038	683
chr4_23.227904c	32.038	684
chr4_22.892014c	32.038	685
chr4_23.959251c	34.944	686
chr4_25.69303c	34.944	687
chr4_24.870522	34.944	688
chr4_23.896044c	34.944	689
chr4_23.895982c	34.944	690
chr4_25.72419c	34.944	691
chr4_23.896043c	34.944	692
chr4_23.744536	34.944	693
chr4_23.357947	34.944	694
chr4_25.146078	35.249	695
chr4_25.284119	35.249	696
chr4_23.687045c	35.249	697
chr4_25.693034c	35.249	698
chr4_25.29208	35.554	699
chr4_24.141004	35.554	700
chr3_6.449223	35.554	701
chr4_25.170089	35.554	702
chr4_24.141035	35.554	703
chr4_25.551891	35.554	704
chr3_32.662897	35.554	705
chr4_23.869726c	35.859	706
chr4_25.551888	35.859	707
chr4_26.760643	36.164	708
chr4_26.235391	36.164	709
chr4_26.347175c	36.164	710
chr4_26.31414c	36.773	711
chr4_26.225404c	36.773	712
chr4_26.235324c	36.773	713
chr4_26.225406c	36.773	714
chr4_26.225291c	36.773	715
chr4_26.760646	36.773	716
chr4_26.314055	36.773	717
chr4_26.344736	36.773	718
chr4_24.753806c	36.773	719
chr4_24.709688c	36.773	720
chr4_24.303326	36.773	721
chr4_26.31286	36.773	722
chr4_26.760645	36.773	723
chr4_26.770355c	36.773	724
chr4_25.247964	38.181	725
chr4_25.247909c	39.59	726
chr4_25.247857c	39.59	727
chr4_25.247851c	39.59	728
chr4_25.247887c	39.59	729
chr4_25.247863c	39.59	730
chr4_25.247845c	39.59	731
chr4_25.247859c	39.59	732
chr4_25.247839c	39.59	733
chr4_25.247906c	39.59	734
chr4_27.264957	41.729	735
chr4_27.098452	41.729	736
chr4_27.265022	41.729	737
chr4_26.84442	41.729	738
chr4_26.844414	41.729	739
chr4_27.109592	41.729	740
chr4_26.900233	41.729	741
chr4_27.264891	41.729	742
chr4_27.922658c	42.742	743
chr4_27.922625c	42.742	744
chr4_27.922646	42.742	745
chr4_27.445737c	42.742	746
chr4_27.29526	43.261	747
chr4_27.29538	43.261	748
chr4_27.973639	43.261	749
chr4_28.875093	43.261	750
chr4_29.143188	43.261	751
chr4_27.981351	43.261	752
chr4_29.3096	44.793	753
chr4_29.600188	44.793	754
chr4_28.687403c	44.793	755
chr4_29.590994c	44.793	756
chr4_29.387027c	44.793	757
chr4_28.674781	44.793	758
chr4_28.687133	44.793	759
chr4_29.598014	44.793	760
chr4_29.594611	44.793	761
chr4_29.691774c	44.793	762
chr4_29.691626c	44.793	763
chr4_28.674749	44.793	764
chr4_29.082506	44.793	765
chr4_28.687601c	44.793	766
chr4_29.591117	44.793	767
chr4_29.746049	45.891	768
chr4_29.746051	45.891	769
chr4_29.680221	45.891	770
chr4_30.208266c	46.99	771
chr4_30.111331c	46.99	772
chr4_30.111712c	46.99	773
chr4_29.956147c	46.99	774
chr4_30.111196c	46.99	775
chr4_30.111579c	46.99	776
chr4_30.059204	46.99	777
chr4_30.111326c	46.99	778
chr4_30.210924	49.01	779
chr4_30.584004c	49.01	780
chr4_30.229594	49.01	781
chr4_30.670637	49.01	782
chr4_30.229548	49.295	783
chr4_30.229574	49.58	784
chr4_30.229584	49.913	785
chr4_30.939637	50.368	786
chr3_5.90206	50.368	787
chr4_31.267132	50.368	788
chr4_30.670628	50.368	789
chr4_30.584234	50.368	790
chr3_5.902101	50.368	791
chr4_30.675593	50.368	792
chr4_30.929007c	50.368	793
chr4_31.588419c	51.603	794
chr4_31.588428c	51.603	795
chr4_31.675112c	51.603	796
chr4_31.612938	51.603	797
chr4_31.186	51.603	798
chr4_31.896395	54.073	799
chr4_32.06823c	54.073	800
chr4_32.068076c	54.073	801
chr4_31.986193	55.355	802
chr4_31.925842	55.355	803
chr4_32.274135	55.355	804
chr4_31.984893	55.355	805
J14-3xVS_LG5
chr3_32.847062c	0	806
chr3_32.657813c	0	807
chr3_32.663335c	0	808
chr3_32.657737c	0	809
chr3_32.277768c	1.22	810
chr3_30.527588c	2.439	811
chr3_29.472774	8.858	812
chr3_29.719252	8.858	813
chr3_29.236232c	10.078	814
chr3_1.837681	10.078	815
chr3_28.897439c	12.547	816
chr3_27.99615c	12.547	817
chr3_30.527545	13.804	818
chr6_25.673668	13.804	819
chr3_30.527495	13.804	820
chr3_26.200949	14.594	821
chr3_27.285255c	15.017	822
chr3_27.96542	15.017	823
chr3_27.804249c	15.017	824
chr3_27.723279	15.634	825
chr3_27.330446c	16.252	826
chr3_26.098326c	16.252	827
chr3_27.074702c	16.252	828
chr3_26.180318	16.252	829
chr3_27.285354c	16.252	830
chr3_26.296122c	16.252	831
chr3_26.056237	16.252	832
chr3_27.330486c	16.252	833
chr3_27.296046c	16.252	834
chr3_27.240247c	16.252	835
chr3_27.240302c	16.252	836
chr3_27.248581c	16.252	837
chr3_26.344409	16.252	838
chr3_26.180247	16.252	839
chr3_26.033666c	16.252	840
chr3_27.58571c	16.252	841
chr3_26.392667c	16.252	842
chr3_26.098422c	16.252	843
chr3_26.344419	16.252	844
chr3_30.321447c	16.252	845
chr3_25.98505	16.992	846
chr3_25.988638c	16.992	847
chr3_25.618107	19.268	848
chr3_25.333306	19.268	849
chr3_26.097726	19.718	850
chr3_25.674418	19.718	851
chr3_25.988717	19.718	852
chr3_25.333278	19.718	853
chr3_25.915845c	19.718	854
chr3_26.09785	19.718	855
chr3_26.09832	21.042	856
chr3_23.907006c	23.163	857
chr3_23.906896	23.163	858
chr3_24.121024c	23.163	859
chr3_23.906906c	23.163	860
chr3_24.010703c	23.163	861
chr3_23.876868c	23.163	862
chr3_23.87677	23.163	863
chr3_23.906817	23.163	864
chr3_23.876809c	23.163	865
chr3_24.010726c	23.781	866
chr3_24.214573	24.398	867
chr3_24.387564	24.398	868
chr3_24.031721	24.398	869
chr3_24.031731	24.398	870
chr3_23.876843c	24.398	871
chr3_24.805637	25.336	872
chr3_24.531405c	26.274	873
chr3_18.141431c	26.884	874
chr1_16.650317	26.884	875
chr7_2.574916	26.884	876
chr3_18.141457c	27.493	877
chr3_18.140765	27.493	878
chr3_18.141449c	27.493	879
chr3_24.95488	27.493	880
chr3_18.141454c	27.493	881
chr3_18.141429c	27.493	882
chr3_18.141427c	27.493	883
chr3_18.141451c	27.493	884
chr3_18.14081	27.493	885
chr3_17.927866	27.493	886
chr3_31.330401c	29.963	887
chr3_23.544287	29.963	888
chr3_16.920688c	29.963	889
chr3_16.920664c	29.963	890
chr3_16.890935c	29.963	891
chr3_31.277358c	31.23	892
chr7_14.77686	32.497	893
chr3_23.544293c	32.497	894
chr3_22.39771c	34.116	895
chr3_17.45143c	34.116	896
chr3_22.059723c	34.116	897
chr3_22.059952c	34.116	898
chr3_17.451371	34.116	899
chr3_22.397857c	34.116	900
chr3_17.480615c	34.116	901
chr3_22.397833c	34.116	902
chr3_21.917422c	34.116	903
chr3_22.397858c	34.116	904
chr3_22.397737c	34.116	905
chr2_18.464163	34.478	906
chr3_22.969987	34.478	907
chr3_21.073229	35.734	908
chr3_14.124454	37.353	909
chr3_20.303146	37.353	910
chr4_29.11998c	38.972	911
chr3_13.889605c	38.972	912
chr3_11.544922c	38.972	913
chr3_13.154217	38.972	914
chr3_11.544963c	38.972	915
chr3_13.336658c	38.972	916
chr3_12.975533c	38.972	917
chr3_10.972226c	41.887	918
chr3_11.01274c	41.887	919
chr7_19.300596c	42.25	920
chr7_19.300581c	42.25	921
chr3_11.349301c	42.25	922
chr7_19.300555c	42.25	923
chr5_23.114391c	42.25	924
chr7_19.300534c	42.25	925
chr7_19.300561c	42.25	926
chr3_11.012869	42.25	927
chr5_23.11445c	42.25	928
chr3_11.374317c	42.25	929
chr7_18.645068c	42.25	930
chr3_18.504736c	43.869	931
chr4_8.39899c	43.869	932
chr3_18.504707c	43.869	933
chr3_10.599013c	43.869	934
chr4_8.458835	46.684	935
Rw14H21_LG5	47.599	936
chr2_6.94522	48.566	937
CL2845_LG5	56.334	938
chr3_8.347533c	68.626	939
chr3_8.332798c	68.626	940
chr3_18.862082c	68.626	941
chr3_18.737184c	68.626	942
chr3_18.786629c	68.626	943
chr3_20.098401c	68.626	944
chr3_19.14409c	68.626	945
chr3_8.347534c	68.626	946
chr3_9.597186c	68.626	947
chr3_18.862084c	68.626	948
chr3_10.149417c	68.626	949
chr3_7.647396	69.845	950
chr3_7.904074c	69.845	951
chr3_7.647455c	69.845	952
chr3_7.249251	72.315	953
chr3_6.878892c	74.784	954
chr3_6.554197c	74.784	955
chr3_6.029755	76.004	956
chr3_6.491149	76.004	957
chr3_2.919842c	77.224	958
chr3_2.91972c	77.224	959
chr3_5.636736c	77.224	960
chr4_25.395373	77.224	961
chr3_2.919827c	77.224	962
chr3_2.919818c	77.224	963
chr3_2.919722c	77.224	964
chr3_2.9198c	77.224	965
chr3_2.919721c	77.224	966
chr3_2.919767c	77.224	967
chr3_2.919718c	77.224	968
chr3_5.636728c	77.224	969
chr3_3.362056c	78.443	970
chr3_3.02146c	78.443	971
chr3_3.020797c	78.443	972
chr3_3.36988	78.443	973
chr3_3.013559c	78.443	974
chr3_3.362101c	78.443	975
chr3_3.013711	78.443	976
chr3_3.369959c	78.443	977
chr3_3.548351	80.913	978
chr2_17.431947	82.132	979
chr3_4.166241	84.602	980
chr3_4.166224	84.602	981
chr3_4.166274	84.602	982
chr3_4.300187c	85.822	983
chr3_4.298332	85.822	984
chr3_4.306393c	87.041	985
chr6_18.147322c	88.261	986
chr3_4.535513c	88.261	987
chr3_5.051009c	88.261	988
chr3_5.0538c	88.261	989
chr3_4.535636c	88.261	990
chr6_12.992642c	88.261	991
chr3_4.920622c	88.261	992
chr3_4.920592c	88.261	993
chr3_4.687322c	88.261	994
chr3_4.687313c	88.261	995
chr3_9.404351	89.48	996
chr3_5.102709c	89.48	997
chr4_19.414226c	90.7	998
chr4_13.334543c	90.7	999
chr3_5.417621	90.7	1000
chr1_2.99782c	90.7	1001
chr4_13.33456c	90.7	1002
chr4_22.650578c	95.768	1003
chr4_22.650506c	95.768	1004
chr3_1.554004c	95.768	1005
chr4_22.650569c	95.768	1006
chr4_22.65058c	95.768	1007
chr3_1.553925c	95.768	1008
chr4_22.650557c	95.768	1009
chr4_22.650513c	95.768	1010
chr4_22.650584c	95.768	1011
chr4_22.650563c	95.768	1012
chr3_2.07766c	95.768	1013
chr4_22.650595c	95.768	1014
chr3_1.184312	96.987	1015
chr3_0.426359c	98.207	1016
chr3_0.42637c	98.207	1017
chr3_0.426312c	98.207	1018
chr3_0.426387c	98.207	1019
chr3_0.426408c	98.207	1020
chr3_1.133971c	98.207	1021
chr3_0.426393c	98.207	1022
chr3_0.793647c	99.426	1023
chr3_0.793655c	99.426	1024
chr3_0.405875c	100.646	1025
chr3_0.361349c	100.646	1026
chr3_0.669521c	100.646	1027
chr3_0.104302c	100.646	1028
chr3_0.479349c	100.646	1029
chr3_0.479389c	100.646	1030
chr3_0.361363	100.646	1031
J14-3xVS_LG6
chr2_5.131921	0	1032
chr2_11.362466	0	1033
chr2_5.74795	0.612	1034
chr2_11.378663	1.212	1035
chr2_4.827898c	1.212	1036
chr3_0.836562c	1.212	1037
chr2_11.177448c	1.212	1038
chr1_7.51307	1.212	1039
chr2_11.953256	3.682	1040
chr2_11.953234	3.682	1041
chr2_1.330128	6.151	1042
chr4_31.779892	6.151	1043
chr2_1.948992c	11.219	1044
chr2_0.325939c	11.219	1045
chr2_0.367748	11.219	1046
chr2_0.325927c	11.219	1047
chr2_1.948988c	11.219	1048
chr2_0.361985	11.219	1049
chr2_0.325942c	11.219	1050
chr2_1.948843	11.219	1051
chr2_0.325936c	11.219	1052
chr2_6.304781c	13.587	1053
chr2_5.970519	13.587	1054
chr2_5.970529	13.587	1055
chr2_5.970562	13.587	1056
chr2_5.97057	13.587	1057
chr2_5.970646	13.587	1058
chr2_5.944551	13.587	1059
chr2_6.304727	13.587	1060
chr2_8.819145	14.757	1061
chr2_18.164751	14.757	1062
chr2_8.003546	15.926	1063
chr2_7.95486	15.926	1064
chr2_7.106382	17.096	1065
chr2_12.885057	18.265	1066
chr2_10.531455	19.435	1067
chr2_10.135844	19.435	1068
chr2_10.531353	19.435	1069
chr6_34.918756	20.943	1070
chr2_10.681647	20.943	1071
chr7_10.933577	20.943	1072
chr2_3.693971	20.943	1073
chr2_4.633461c	20.943	1074
chr2_3.125342	20.943	1075
chr2_9.216348	20.943	1076
chr2_9.216428	20.943	1077
chr2_13.249464	22.452	1078
chr2_13.972958	23.96	1079
chr2_13.488901	23.96	1080
chr2_14.34056	25.468	1081
chr2_15.051366	28.522	1082
chr2_15.425902c	28.522	1083
chr2_14.901787	28.522	1084
chr2_15.426898c	28.522	1085
chr2_14.972658	28.522	1086
chr2_15.050654	28.522	1087
chr2_15.425978c	28.522	1088
chr2_14.765773	28.522	1089
chr2_15.644889	30.031	1090
chr2_15.696245	30.031	1091
chr2_17.790202c	31.539	1092
chr2_18.164943	31.539	1093
chr2_17.790184c	31.539	1094
chr2_17.790205c	31.539	1095
chr2_18.0475c	31.539	1096
chr2_17.790193c	31.539	1097
chr2_17.832217	31.539	1098
chr2_17.7902c	31.539	1099
chr2_18.164901c	31.539	1100
chr2_17.790167c	31.539	1101
chr2_17.034695	33.047	1102
chr2_17.106326c	33.047	1103
chr2_17.106329c	33.047	1104
chr2_16.441018	34.556	1105
chr2_16.441156	34.556	1106
chr2_18.469813	34.952	1107
chr2_16.695571c	35.679	1108
chr2_18.267205	36.052	1109
chr2_18.555809	36.052	1110
chr2_19.052861c	39.106	1111
chr2_19.598852c	40.615	1112
chr2_19.35846c	40.615	1113
chr2_19.598747c	40.615	1114
chr2_20.621921c	43.669	1115
chr2_20.62179	43.669	1116
chr2_20.53017c	43.669	1117
chr2_20.621927c	43.669	1118
chr2_21.649969	45.177	1119
chr2_20.880422c	45.177	1120
chr2_20.77553c	45.177	1121
chr2_21.841224c	45.177	1122
chr2_21.843312c	45.177	1123
chr2_20.880527	45.177	1124
chr2_21.207918c	45.177	1125
chr2_22.279852	45.852	1126
chr2_22.177298	46.677	1127
chr2_22.17077	46.677	1128
chr2_28.465742c	48.185	1129
chr2_28.620281	48.185	1130
chr2_28.592051c	48.185	1131
chr2_28.620278c	48.185	1132
chr2_28.620283	48.185	1133
chr2_26.345579c	49.693	1134
chr2_27.74727c	49.693	1135
chr2_26.77842c	49.693	1136
chr2_27.624581c	49.693	1137
chr2_27.229593c	49.693	1138
chr2_27.505643c	49.693	1139
chr2_27.747377	49.693	1140
chr2_27.229587c	49.693	1141
chr2_27.349189c	49.693	1142
chr2_25.946191c	54.333	1143
chr2_25.286422	55.841	1144
chr2_25.306917c	55.841	1145
chr2_25.312193c	55.841	1146
chr2_25.312195c	55.841	1147
chr2_25.600381	55.841	1148
chr2_25.286319	55.841	1149
chr2_25.312197c	55.841	1150
chr2_24.83113	57.078	1151
chr2_24.626465c	57.078	1152
chr2_24.412081c	57.078	1153
chr2_24.223229c	57.078	1154
chr2_24.008582c	57.078	1155
chr2_25.107224	57.078	1156
chr2_24.799377	57.078	1157
chr2_25.111182c	57.078	1158
chr2_25.198478c	57.078	1159
CL2980_LG6	60.891	1160
chr2_25.111031c	63.712	1161
chr2_24.223175c	63.712	1162
chr2_25.107069c	63.712	1163
chr2_25.111038c	63.712	1164
chr2_24.626417c	63.712	1165
chr2_25.111096c	63.712	1166
chr2_23.449792c	66.528	1167
chr2_23.44984c	66.528	1168
chr2_23.381612c	66.528	1169
chr2_23.248144c	67.763	1170
chr2_23.248062c	67.763	1171
J14-3xVS_LG7
chr5_23.191635	0	1172
chr5_23.191701c	0	1173
chr5_23.191733	0	1174
chr5_23.191688	0	1175
chr5_10.682864	2.47	1176
chr5_10.141077	2.47	1177
chr5_10.00788c	2.47	1178
chr5_10.132037c	2.47	1179
chr5_10.007421c	2.47	1180
chr5_10.094031	2.47	1181
chr5_10.132246c	2.47	1182
chr5_9.433601	5.853	1183
Rw22B6_LG7	5.853	1184
chr5_9.433571	5.853	1185
chr5_9.488542	5.853	1186
chr5_9.690679	5.853	1187
chr5_9.370231c	7.524	1188
chr5_9.431909c	7.524	1189
chr5_8.914843c	7.524	1190
chr5_8.890938c	7.524	1191
chr5_9.040208c	7.524	1192
chr5_8.627009	7.524	1193
chr5_9.17276c	7.524	1194
chr5_9.370183c	7.524	1195
chr5_9.433505c	7.524	1196
chr5_9.431907c	7.524	1197
chr5_9.387827c	7.524	1198
chr5_9.387917	8.141	1199
chr5_9.249829c	8.141	1200
chr5_9.387902c	8.141	1201
chr2_8.848225	8.141	1202
chr5_8.686755	8.141	1203
chr5_8.35421	8.759	1204
chr5_8.708276c	8.759	1205
chr5_8.348061	8.759	1206
chr5_7.678127c	10.603	1207
chr5_7.723451	10.603	1208
chr5_7.723511c	10.603	1209
chr5_7.227119	10.603	1210
chr5_7.227087	10.603	1211
chr5_7.723982c	10.603	1212
chr5_7.379853c	10.603	1213
chr5_6.12847c	12.433	1214
chr5_6.804384	12.433	1215
chr5_5.410683c	12.433	1216
chr5_6.804405	12.433	1217
chr5_5.379398	12.433	1218
chr3_13.73016	12.433	1219
chr5_6.804396	12.433	1220
chr5_6.804403	12.433	1221
chr5_5.678439	12.433	1222
chr5_6.128499c	12.433	1223
chr2_27.350248	12.433	1224
chr5_6.804377	12.455	1225
chr5_6.712208	12.455	1226
chr1_13.372515	14.308	1227
chr5_5.600425	15.222	1228
chr5_5.410602c	15.222	1229
chr5_4.489986	16.137	1230
chr5_4.766226c	16.137	1231
chr5_5.037482	16.137	1232
chr5_4.638577c	16.137	1233
chr5_4.739302c	16.137	1234
chr5_4.490021c	16.137	1235
chr5_5.379243	16.137	1236
chr5_4.438173	16.898	1237
chr5_3.874056	20.059	1238
chr4_24.576999c	20.82	1239
chr5_2.972791c	22.36	1240
chr5_3.349344c	22.36	1241
chr5_2.909303	22.36	1242
chr5_2.909339	22.36	1243
chr3_4.920557c	22.36	1244
chr5_2.792707c	22.36	1245
chr4_10.569954	22.665	1246
chr5_2.018785c	22.665	1247
chr5_2.018838c	22.665	1248
chr5_1.861128c	22.97	1249
chr5_1.861007c	22.97	1250
chr5_1.861049	22.97	1251
chr5_1.861167c	22.97	1252
chr5_2.018709	22.97	1253
chr5_2.972737c	22.97	1254
chr5_2.411627c	22.97	1255
chr4_10.569959	22.97	1256
chr5_3.042214	22.97	1257
chr5_2.411625c	22.97	1258
chr5_1.932987c	22.97	1259
chr5_1.86118c	22.97	1260
chr5_0.926925	24.859	1261
chr5_1.090909c	24.859	1262
chr5_1.407213c	24.859	1263
chr5_1.202761c	24.859	1264
chr5_0.92704	25.455	1265
chr5_0.05375	26.064	1266
chr5_0.524338c	26.064	1267
chr5_0.626661c	26.064	1268
chr5_0.295223	26.064	1269
chr5_0.667359	26.064	1270
chr5_1.933083c	26.064	1271
chr5_0.110605	26.064	1272
chr5_0.110541	26.064	1273
chr5_0.787991	26.064	1274
chr5_0.259815c	26.064	1275
chr5_0.054712c	26.064	1276
chr5_0.475123c	26.064	1277
chr5_1.933062c	26.064	1278
chr5_0.801544c	26.064	1279
chr5_0.363666	26.395	1280
chr5_10.963069	26.671	1281
chr5_11.429381	26.671	1282
chr5_0.710208c	26.672	1283
chr5_0.040345	26.672	1284
chr5_12.804039c	26.672	1285
chr5_11.055686	26.672	1286
chr5_10.962992	26.672	1287
chr5_0.040337c	26.672	1288
chr6_18.094515	26.672	1289
chr5_0.801187c	26.672	1290
chr5_13.064149c	27.28	1291
chr5_11.704278	27.28	1292
chr5_12.7312c	27.28	1293
chr5_12.731085c	27.28	1294
chr5_14.643872	27.28	1295
chr5_11.543543	27.28	1296
chr5_12.731087c	27.28	1297
chr5_12.731108c	27.28	1298
chr5_12.731086c	27.28	1299
chr5_12.731069c	27.28	1300
chr2_12.639404c	27.28	1301
chr5_12.731079c	27.28	1302
chr5_15.295629c	27.28	1303
chr5_11.55092	27.28	1304
chr3_2.011477c	27.28	1305
chr5_15.434358	27.28	1306
chr5_14.711678	27.28	1307
chr5_15.295584c	27.28	1308
chr5_15.152198c	27.28	1309
chr5_0.054614c	27.28	1310
chr5_0.098049	27.28	1311
chr5_11.140564c	27.28	1312
chr5_13.211011c	27.28	1313
chr5_11.140558	27.28	1314
chr5_0.368279c	27.28	1315
chr5_13.0642c	27.28	1316
chr5_12.804034c	27.28	1317
chr5_0.053707	27.28	1318
chr5_12.696572	27.28	1319
Rw5G14_LG7	31.731	1320
chr5_11.704197	34.667	1321
chr5_14.067637c	36.117	1322
chr5_14.067751	36.117	1323
chr4_2.910816	36.117	1324
chr4_14.967439	36.117	1325
chr5_11.704284	36.117	1326
chr5_14.191365	36.117	1327
chr4_2.910806	36.117	1328
chr5_14.191438	36.117	1329
chr5_14.06793	37.344	1330
chr5_17.849605c	38.571	1331
chr5_17.261523c	38.571	1332
chr5_19.391871c	38.571	1333
chr5_19.39188c	38.571	1334
chr5_19.391883	38.571	1335
chr5_16.760635	39.806	1336
chr5_16.760653c	39.806	1337
chr5_16.951673c	40.416	1338
chr5_17.261728c	40.431	1339
chr5_17.521174c	42.291	1340
chr5_17.521236c	42.291	1341
chr5_16.555027c	42.291	1342
chr5_16.555025c	42.291	1343
chr5_16.80285c	42.291	1344
chr5_17.586455c	42.291	1345
chr5_17.586475	42.291	1346
chr1_12.746504c	43.35	1347
chr1_12.746465	43.35	1348
chr5_18.155373c	43.35	1349
chr5_18.539969	44.387	1350
Rh72_LG7	46.631	1351
chr5_18.540047	49.109	1352
chr5_18.540035	49.117	1353
chr5_18.28172	49.117	1354
chr5_19.831198c	50.333	1355
chr5_19.830985	50.333	1356
chr5_19.83114c	50.333	1357
chr5_20.185014	51.568	1358
chr5_20.185009	51.568	1359
chr5_20.332037c	51.568	1360
chr2_23.649136c	51.568	1361
chr5_20.579745c	51.568	1362
chr5_20.023504	51.568	1363
chr5_20.579721c	51.568	1364
chr5_20.185025	51.568	1365
chr5_20.080087	51.568	1366
chr5_20.185045	51.568	1367
chr5_20.185032	51.568	1368
chr4_24.271811c	51.568	1369
chr5_20.185016	51.568	1370
chr5_20.185022	51.568	1371
chr5_20.185018	51.568	1372
chr5_20.746975c	53.115	1373
chr7_10.933525c	54.663	1374
chr7_10.933544c	54.663	1375
chr5_21.864814c	54.663	1376
chr5_21.86488c	54.663	1377
chr4_27.571075	56.112	1378
chr4_27.571114c	56.112	1379
RMS001_LG7	59.045	1380
chr5_22.127936c	62.192	1381
chr5_22.12794c	62.192	1382
chr5_23.601754	62.192	1383
chr5_23.60183	62.192	1384
chr5_22.321321c	63.211	1385
chr5_22.414727c	63.211	1386
chr2_22.177116	63.211	1387
chr5_5.218505c	65.276	1388
chr5_24.225987	66.296	1389
chr4_10.569793c	66.858	1390
chr5_22.414823c	66.858	1391
chr5_22.743561c	66.858	1392
chr4_10.569787c	66.895	1393
chr4_10.569749c	67.083	1394
chr4_10.569723c	67.113	1395
chr4_10.569712c	67.203	1396
chr4_10.569785c	67.368	1397
chr4_10.569742c	67.691	1398
chr5_24.684607	68.361	1399
chr3_2.011494	68.361	1400
chr5_24.168277	68.361	1401
chr5_24.226055c	68.361	1402
chr4_10.569714c	68.361	1403
chr5_24.714243	68.361	1404
chr5_25.163199c	68.361	1405
chr5_26.07622	68.361	1406
chr4_10.56977c	70.418	1407
chr4_10.569757c	70.418	1408
chr4_10.569744c	70.418	1409
chr5_25.163078c	73.938	1410
chr5_25.028373c	73.938	1411
chr5_26.061239	74.607	1412
chr5_26.076577	74.607	1413
chr5_26.372339c	74.607	1414
chr5_26.372423	74.607	1415
chr5_27.25375	75.276	1416
chr5_28.886042	75.276	1417
chr5_26.969114c	75.276	1418
chr5_26.969008c	75.276	1419
chr5_27.492158c	75.276	1420
chr5_26.96924c	75.276	1421
chr5_26.964228c	75.276	1422
chr5_26.372407	75.276	1423
chr5_26.310193	75.276	1424
chr4_24.107276c	75.276	1425
chr5_26.372387	75.276	1426
chr5_27.461714	75.276	1427
chr5_27.040702c	75.276	1428
chr2_12.742083	75.276	1429
chr5_28.886088	75.276	1430
chr5_27.990212	76.496	1431
chr5_27.990199	76.496	1432
chr5_28.55575	77.715	1433
chr5_6.572694	77.715	1434
aSNP markers were named based on their position within the strawberry pseudomolcule

## Sheet: OBxRF
Supplementary Table 3. Marker names and cM positions for each map
Marker Namea	cM Position	Marker #
OBxRF_LG1
chr7_1.646368	0	1
chr7_1.646404	0	2
chr7_2.799483c	3.752	3
chr2_5.970489	3.752	4
chr2_5.970641	3.752	5
RhAB9-2_LG1	6.852	6
chr4_24.537661	9.552	7
chr7_5.726746	10.609	8
chr3_32.662785	12.751	9
chr5_0.63163c	12.751	10
chr5_0.631568c	12.751	11
chr7_5.856314	14.749	12
chr6_10.901867	14.749	13
chr7_5.856391	14.749	14
chr7_7.996758	16.004	15
chr7_9.567824c	16.524	16
chr7_9.567817c	16.875	17
chr7_9.567815c	16.97	18
chr7_9.567811c	17.053	19
chr7_9.566961	17.053	20
chr7_9.567808c	17.053	21
chr7_8.28375	17.053	22
chr7_9.785983	17.666	23
chr7_9.153848	18.111	24
chr7_9.153849	18.111	25
chr7_8.76812	18.111	26
chr7_8.767971	19.168	27
chr7_8.767988	19.168	28
chr7_10.385832c	21.31	29
chr7_12.13403c	22.993	30
chr7_11.016267	23.451	31
chr7_11.21128	23.451	32
chr7_12.365489	24.55	33
chr7_12.917681	29.115	34
chr7_12.917696	29.115	35
chr7_13.531368	29.115	36
chr7_13.787815	31.339	37
chr7_15.029067	32.438	38
chr7_15.044078c	32.438	39
chr7_15.142932	33.536	40
chr7_15.151752	33.536	41
chr7_15.199629	33.536	42
chr7_15.370485c	34.635	43
chr7_15.395736c	34.635	44
chr7_15.395727	35.734	45
chr7_15.395728	35.734	46
Rw34L6_LG1	35.734	47
chr7_9.786157c	35.734	48
chr7_16.411142	37.28	49
chr7_16.59818	38.826	50
chr7_16.623332	38.826	51
chr7_16.690217c	38.826	52
chr7_16.690209	38.826	53
chr7_17.61075	38.826	54
chr7_17.158766	38.826	55
chr7_16.623282	38.826	56
chr7_16.760096	38.826	57
chr7_16.672845	38.826	58
chr7_16.672896	38.826	59
chr7_16.760018c	38.826	60
chr7_17.610635c	42.035	61
chr7_17.450961c	42.035	62
chr7_17.610663c	42.035	63
chr7_18.16492	45.787	64
chr7_18.922785	45.787	65
H5_F12_LG1	45.787	66
chr7_18.667305c	46.092	67
chr7_18.177097	46.397	68
chr7_18.177083	46.397	69
chr7_18.376963	46.397	70
chr7_18.207597	46.397	71
chr7_18.141361	46.397	72
chr7_18.177112	46.397	73
chr7_18.974728	47.007	74
chr7_18.376957	47.007	75
chr7_18.633293	47.007	76
chr7_19.312222c	48.226	77
chr7_19.312313c	48.226	78
chr7_19.44362	49.244	79
chr7_20.086687	51.306	80
chr7_20.229757	51.306	81
chr7_20.231954	51.611	82
chr7_20.448404	51.915	83
chr7_20.804998	52.525	84
chr7_20.728921	52.525	85
chr7_20.645228c	52.525	86
chr7_20.64994c	53.135	87
chr7_20.649892c	53.135	88
chr7_21.162359	53.745	89
chr7_20.728966	53.745	90
chr7_20.645239	53.745	91
chr7_20.737408	54.98	92
chr7_22.042996	58.748	93
chr2_12.63942	58.748	94
RMS015_LG1	58.748	95
chr7_22.043131	58.748	96
chr7_22.316144	59.663	97
chr7_22.556633	60.578	98
chr7_22.840457	60.578	99
chr7_23.03772	61.187	100
chr7_23.206148	63.673	101
chr7_23.206146	64.908	102
chr7_23.206126	65.517	103
OBxRF_LG2
chr1_0.141372c	0	104
chr1_0.141437	0	105
chr1_0.49595	0	106
chr1_0.824902	1.22	107
chr1_0.974818c	2.439	108
chr1_1.359387	3.659	109
chr1_1.359322	3.659	110
chr1_1.580327	3.659	111
chr1_1.394645	3.659	112
chr1_1.359634	3.659	113
chr1_1.593904	3.659	114
chr1_1.35928	3.659	115
chr1_1.90916	4.878	116
chr1_1.580177	4.878	117
chr1_1.569173	4.885	118
chr1_1.394796	4.885	119
chr1_1.52833	4.885	120
chr1_1.165438	4.885	121
chr1_1.394736	4.885	122
chr1_2.00303	5.302	123
chr1_1.937206c	6.098	124
chr1_2.077982c	6.098	125
chr1_2.077827c	6.098	126
chr1_1.937134	6.098	127
chr1_2.077823	6.098	128
chr1_1.909106	6.098	129
chr1_1.938093	6.098	130
chr1_2.003108	6.098	131
chr1_1.937087	6.098	132
chr1_2.144312	7.741	133
chr1_2.22285	7.741	134
chr1_2.222853	7.741	135
chr1_2.14433	7.741	136
chr1_2.100126	7.741	137
chr1_2.474891	8.552	138
chr1_2.695716c	8.552	139
chr1_2.741197	8.552	140
chr1_2.499041	8.552	141
chr1_2.736407c	8.552	142
chr1_2.47502	8.552	143
chr1_2.521837c	8.552	144
chr1_2.498949c	8.552	145
chr1_2.732179	8.552	146
chr1_2.732099	8.552	147
chr1_2.446263	8.552	148
chr1_2.47495	8.552	149
chr1_2.507772	8.552	150
chr1_2.736373	8.552	151
chr1_2.73631c	8.552	152
chr1_2.776934c	8.552	153
chr1_2.622826	8.552	154
chr1_2.736262	8.552	155
chr1_3.435632	10.26	156
chr1_3.752717	10.26	157
chr1_3.793777c	10.26	158
chr1_2.880239	10.754	159
chr1_2.816973	10.754	160
chr1_2.86597	10.754	161
chr1_2.340748	10.754	162
chr1_2.776887	10.754	163
chr1_2.865922	10.754	164
chr1_4.197263	11.968	165
chr1_4.2068	11.968	166
chr1_4.197169	11.968	167
chr1_4.684388c	13.676	168
chr1_4.676262	13.676	169
chr1_4.684316c	13.676	170
chr1_3.250244	15.213	171
chr1_3.034634	15.213	172
chr1_3.674095	15.213	173
chr1_3.984244	15.213	174
chr1_3.246888	15.213	175
chr1_3.152827	15.213	176
chr1_3.793592c	15.213	177
chr1_3.152848	15.213	178
chr1_3.549677	15.213	179
chr1_3.775528	15.213	180
chr1_5.396793c	16.27	181
chr1_4.320547	17.415	182
chr1_5.918587	17.415	183
chr1_4.257791	17.415	184
chr1_4.354796	17.415	185
chr1_4.197324	17.415	186
chr1_5.533313	17.978	187
chr1_5.502625c	17.978	188
chr1_5.502691c	17.978	189
chr1_6.042708c	19.617	190
chr1_6.27146	19.617	191
chr1_6.290644	19.617	192
chr1_5.065178	19.617	193
chr1_4.996555	19.617	194
chr1_5.729018	19.617	195
chr1_5.793824c	19.617	196
chr1_5.332614	19.617	197
chr1_5.065188	19.617	198
chr1_5.878782	19.617	199
chr1_5.964559	19.617	200
chr1_5.965097	19.617	201
chr1_6.271448	19.617	202
chr1_5.332657	19.617	203
chr1_5.065205	19.617	204
chr1_6.290649	19.617	205
chr1_5.96469	19.617	206
chr1_5.728871	19.617	207
chr1_5.774378	19.617	208
chr1_6.042884	21.482	209
chr1_5.964933c	21.482	210
chr1_5.964572	21.482	211
chr1_5.965028c	21.482	212
chr1_6.18483c	21.482	213
chr1_5.964646	21.482	214
chr1_6.737085	21.819	215
chr1_6.070727	22.33	216
chr1_6.405722	23.177	217
chr1_6.349745	23.177	218
chr1_9.459863	23.177	219
chr1_15.312104	24.021	220
chr1_11.832123	24.021	221
Rh48_LG2	24.021	222
chr1_11.664672	24.021	223
chr1_15.571847	24.021	224
chr1_10.11165c	24.021	225
chr1_12.431973	24.021	226
chr1_17.069182	24.021	227
chr1_10.372077	24.021	228
chr1_17.573164c	24.021	229
chr1_10.495617	24.021	230
chr1_10.321864c	24.021	231
chr1_17.069213c	24.021	232
chr1_10.672085c	24.021	233
chr1_11.748741	24.021	234
chr1_17.101319	24.021	235
chr1_7.834777	24.021	236
chr1_9.688526	24.021	237
chr1_17.101317	24.021	238
chr1_11.51206	24.021	239
chr1_18.223742	24.021	240
chr1_10.922413	24.021	241
chr1_10.053152	24.021	242
chr1_11.424441c	24.021	243
chr1_9.459833	24.021	244
chr1_10.449852c	24.021	245
chr1_10.442521c	24.021	246
chr1_16.650361	24.021	247
chr1_10.312816	24.021	248
chr1_9.787356	24.021	249
chr1_10.137503	24.021	250
chr1_7.834765	24.021	251
chr1_10.612359	24.021	252
chr1_18.100552	24.021	253
chr1_11.543097	24.021	254
chr1_7.163129	24.021	255
chr1_10.053197c	24.021	256
chr1_15.85486c	24.021	257
chr1_10.11151	24.021	258
chr1_18.100702c	24.021	259
chr1_9.504581	24.781	260
chr1_7.507699	24.781	261
chr1_7.150574	24.781	262
chr1_11.74876	25.025	263
chr1_10.372125	25.542	264
chr1_10.372167	25.542	265
chr1_10.32181	25.542	266
chr1_10.672126c	25.542	267
chr1_15.479862	27.073	268
chr1_11.748681	27.083	269
chr1_11.832138c	27.083	270
chr1_18.100665	27.083	271
chr1_12.540607c	27.083	272
chr1_12.399453	27.083	273
chr1_11.5432	27.083	274
chr1_11.748702c	27.083	275
chr1_12.540578c	27.083	276
chr1_12.336615	27.083	277
chr1_11.748759c	27.083	278
chr1_12.540596c	27.083	279
chr1_11.664678c	27.083	280
chr1_12.33644c	27.465	281
chr1_15.312075	27.84	282
chr1_17.28848c	27.84	283
chr1_17.28847c	27.84	284
chr1_17.288493c	27.84	285
chr1_11.543007	27.84	286
chr1_17.288555c	27.84	287
chr1_17.288427c	27.84	288
chr1_17.288469c	27.84	289
chr1_17.337983c	27.84	290
chr1_15.311956	27.84	291
chr1_19.106105	27.84	292
chr1_18.223819	27.84	293
chr1_16.04228c	29.381	294
chr1_14.439482	30.142	295
chr1_16.375525	30.142	296
chr6_12.894821c	30.142	297
chr1_15.00364	30.142	298
chr1_16.466642	30.142	299
chr6_29.879491	30.142	300
CL2996_LG2	30.142	301
chr1_18.912286	30.142	302
chr1_19.227311c	30.142	303
chr1_12.740688c	30.142	304
chr6_20.144288	31.118	305
chr6_20.501838	31.118	306
chr6_20.425966	31.118	307
chr6_20.532456c	31.118	308
chr6_20.425967c	31.768	309
chr6_20.14417c	31.768	310
chr6_21.444481	32.093	311
chr6_22.305632	34.07	312
chr6_22.3055	34.07	313
chr6_22.241836	34.07	314
chr6_22.964006	35.045	315
chr6_23.898748c	35.045	316
chr6_22.020306c	36.768	317
chr6_22.241879	36.768	318
chr6_23.59618	38.394	319
chr6_23.454696	38.394	320
chr6_23.501482c	39.1	321
chr6_23.501483c	39.1	322
chr6_23.394609	39.1	323
chr6_23.39451	39.1	324
chr6_23.481749	39.1	325
chr6_23.501479c	39.1	326
chr6_24.333503c	40.076	327
chr6_24.662967	40.076	328
chr6_25.644899	42.052	329
chr6_25.644854	42.052	330
chr6_24.982882	42.052	331
chr6_24.983076	42.052	332
chr6_26.646145	43.028	333
chr6_25.903305	43.028	334
chr6_25.73819	43.028	335
chr6_26.295215	43.028	336
chr6_26.655966c	43.028	337
chr6_26.656326	43.318	338
chr6_27.073507	43.999	339
chr6_27.344809c	43.999	340
chr6_27.543158	44.974	341
chr6_27.543135	44.974	342
chr6_27.390111	44.974	343
chr6_28.141808	44.974	344
chr6_28.141676	44.974	345
chr6_27.819291	44.974	346
chr6_28.141748c	44.974	347
chr6_27.839204	44.974	348
chr6_29.098355c	46.95	349
chr6_29.149908	46.95	350
chr6_29.149967	46.95	351
chr6_29.149769	46.95	352
chr6_29.149836c	46.95	353
chr6_28.960886c	46.95	354
chr6_29.680161	46.95	355
chr6_29.154701	46.95	356
chr6_29.154771c	46.95	357
chr6_29.149772	46.95	358
chr6_29.139475	46.95	359
chr6_30.271617	48.826	360
chr6_30.271656	48.826	361
chr6_30.355331	48.826	362
chr6_30.27165	48.826	363
chr6_30.845198	50.45	364
chr6_30.967032c	50.45	365
chr6_15.095193	50.45	366
chr6_31.531493	50.45	367
chr6_30.634496	50.45	368
chr6_30.95729	50.45	369
chr6_30.634039	50.45	370
chr6_31.699678	50.45	371
chr6_15.06843	51.831	372
chr6_15.095292	51.831	373
chr6_15.068553	51.831	374
chr6_15.10856	51.831	375
chr6_31.531359	51.831	376
chr6_15.068559c	51.831	377
chr6_29.52846	52.807	378
chr6_29.412515	52.807	379
chr6_29.518701	52.807	380
chr6_29.528617	52.807	381
chr6_14.994698	52.807	382
chr6_29.528615	52.807	383
chr6_32.093971	53.784	384
chr6_32.094031	53.784	385
chr6_31.834871	54.76	386
chr6_32.412566	54.76	387
chr6_31.834685	54.76	388
chr6_32.463306	55.445	389
chr6_33.233689	56.738	390
chr6_33.233603	56.738	391
chr6_33.242307	56.738	392
chr6_33.264286	56.738	393
chr6_32.975416	57.068	394
chr6_33.051694	57.068	395
chr6_33.215643	57.068	396
chr6_32.975531	57.068	397
chr6_33.240419	57.068	398
chr6_33.026304	57.068	399
chr6_33.264241c	57.068	400
chr6_32.461294	57.878	401
chr6_33.040719	58.692	402
chr6_32.953315	58.692	403
chr6_33.335228	58.692	404
chr6_33.335358	58.692	405
chr6_33.531246	58.692	406
chr6_32.953336	58.692	407
chr6_33.305252	58.692	408
chr6_33.526163	58.692	409
chr6_33.531378	58.692	410
chr6_34.413787	58.692	411
chr6_33.525292	58.692	412
chr6_33.592703	58.692	413
chr6_33.562306	58.692	414
chr6_33.953478	58.692	415
chr6_34.923112	60.327	416
chr6_34.87606	60.327	417
chr6_34.923109	60.327	418
chr6_34.209615	61.182	419
chr6_34.131952	61.182	420
chr6_33.95328c	61.182	421
chr6_33.589239c	61.182	422
chr6_34.413807	63.673	423
chr6_34.545954	63.673	424
chr6_34.482688	63.673	425
chr6_34.653828	63.673	426
chr6_34.65381	63.673	427
chr6_34.27061	63.673	428
chr6_35.174015	63.682	429
chr6_35.290819	66.163	430
chr6_34.923102	66.163	431
chr6_35.286285c	66.163	432
chr6_35.357943	66.166	433
chr6_36.295734c	67.81	434
chr6_35.965591	68.653	435
chr6_36.073413	68.653	436
chr6_35.934748	68.653	437
chr6_36.004476	68.653	438
chr6_36.295664	68.653	439
chr6_36.633987	68.653	440
chr6_35.934822	69.437	441
chr6_36.004464c	69.437	442
chr6_35.934824	69.437	443
chr6_36.004515c	69.437	444
chr6_35.934743c	69.437	445
chr6_36.58703	73.687	446
chr6_36.93301c	73.687	447
chr6_36.844858c	73.687	448
chr6_36.58706	73.687	449
chr6_36.59146	73.687	450
chr6_36.587183	73.687	451
chr6_36.844926c	73.687	452
chr6_36.933091	73.697	453
chr6_37.028459	75.322	454
chr6_37.052831	75.322	455
chr6_37.028502	76.187	456
chr6_37.136891	78.677	457
chr6_9.582408	78.677	458
chr6_37.184203	78.677	459
chr6_9.582354	78.677	460
chr6_9.582303	78.677	461
chr6_9.582276	78.677	462
chr6_9.58233	78.677	463
chr6_37.184197	78.677	464
chr6_37.18413	78.677	465
chr6_37.80096	81.147	466
chr6_37.800891	81.147	467
chr6_38.821311c	81.147	468
chr6_38.527314	81.147	469
chr6_37.540081	81.147	470
chr6_37.8009	82.367	471
chr6_38.149769c	83.605	472
OBxRF_LG3
chr6_0.106933	0	473
chr6_0.106957c	0	474
chr6_0.258258	2.47	475
chr6_0.288153c	4.939	476
chr6_0.594973	6.159	477
chr6_0.537091	6.159	478
chr6_0.811129	7.378	479
chr6_0.811506	7.378	480
chr6_1.482509	12.446	481
chr6_1.816463	14.916	482
chr6_1.816456	14.916	483
chr6_1.86829c	14.916	484
chr6_1.826124	14.916	485
chr6_1.826127	14.916	486
chr6_1.816453	14.916	487
chr6_1.816439	14.916	488
chr6_1.868386	14.916	489
chr6_1.868258	14.916	490
chr6_2.263139	16.999	491
chr6_2.96574c	22.415	492
chr6_2.965689c	22.415	493
chr6_2.965734c	22.415	494
chr6_3.272502	24.499	495
chr6_3.326291	24.499	496
chr6_3.445019	25.109	497
chr6_3.739383c	25.718	498
chr6_3.666389	25.718	499
chr6_4.262795	26.328	500
chr6_4.175209	26.328	501
chr6_4.332478	26.938	502
chr6_4.332494	26.938	503
chr6_4.371663	27.548	504
Rw35C24_LG3	28.783	505
chr6_4.777858	28.783	506
chr6_4.932935	30.015	507
chr6_5.300312c	30.015	508
chr6_5.300289c	30.015	509
Rw12J12_LG3	35.136	510
chr6_7.649678	35.136	511
chr6_7.55052c	35.136	512
Rh50_LG3	35.746	513
chr6_7.702565	35.746	514
chr3_27.736901	35.746	515
chr6_9.032021	36.98	516
chr6_8.662557c	36.98	517
chr6_8.662506c	36.98	518
chr6_8.66257	36.98	519
chr6_8.978886	36.98	520
chr6_8.679661	36.98	521
chr6_8.614712c	36.98	522
chr6_9.032051c	36.98	523
chr5_5.161425	40.669	524
chr6_10.950386	42.49	525
BFACT47_LG3	46.179	526
chr6_17.519102	46.179	527
chr6_17.519049	46.179	528
chr6_17.519042c	46.179	529
chr6_18.103511	46.179	530
chr6_18.651777	48.03	531
chr6_17.096951	48.03	532
chr6_17.070224	48.03	533
chr6_15.942954c	48.03	534
chr6_17.096884	48.03	535
chr3_3.416949	48.03	536
chr6_18.094868c	48.03	537
chr6_17.070391	48.03	538
chr6_17.734756	48.03	539
chr6_13.183503	49.249	540
chr4_23.601554	49.249	541
chr6_13.183501	49.249	542
chr1_12.90737	50.469	543
chr2_2.65768	51.688	544
chr4_14.903227	51.688	545
chr1_17.717705	51.688	546
chr1_13.372591	51.688	547
chr1_14.303597	51.688	548
chr1_13.372442	51.688	549
chr1_13.963853	51.688	550
chr1_17.893831	51.688	551
chr3_23.543973	51.688	552
chr3_23.543923	51.688	553
chr1_21.072247	58.19	554
chr6_15.94289	65.095	555
chr6_18.270658	67.806	556
OBxRF_LG4
chr2_7.10623c	0	557
chr2_7.10627c	0	558
chr2_7.106283c	0	559
chr2_7.106241c	0	560
chr4_1.558722	1.22	561
chr4_0.624757	1.22	562
chr4_0.624824	1.22	563
chr4_0.624747	1.22	564
chr1_16.466659	1.22	565
chr1_14.815301	1.22	566
chr4_1.558806	1.22	567
chr4_0.624754	3.958	568
chr4_1.608475	5.233	569
chr4_2.61772c	5.233	570
chr4_3.23362	6.287	571
chr6_29.493328	7.702	572
chr4_16.099712	7.702	573
chr4_10.785015	8.922	574
chr4_13.333919	11.355	575
chr1_2.202128	11.355	576
chr4_10.378642	11.355	577
chr1_2.202074	11.355	578
chr4_6.609542	11.355	579
chr4_4.680704	11.355	580
chr4_4.871904	11.355	581
chr1_2.202091	11.355	582
chr4_4.300849	11.355	583
chr4_10.902818	11.355	584
chr4_10.022851	11.355	585
chr4_4.680702c	11.392	586
chr3_0.669406	12.574	587
chr4_13.538034	12.574	588
chr4_14.26513	12.574	589
chr4_5.442548c	12.611	590
chr4_6.705474	12.611	591
chr4_4.907813	12.611	592
chr6_5.051434c	12.611	593
chr4_10.024609c	13.831	594
chr4_10.024632c	13.831	595
RhABT12_LG4	15.05	596
chr4_14.265105c	16.288	597
chr4_15.551447	17.409	598
chr3_5.97957	17.409	599
chr4_15.244556	18.529	600
chr4_14.967475	18.529	601
chr4_15.244486	18.998	602
chr4_15.572828c	19.63	603
chr4_15.572876c	20.328	604
chr4_15.572861c	20.328	605
chr4_15.621967	20.797	606
chr4_16.933603	20.797	607
chr3_5.979542	20.797	608
chr2_24.585	21.918	609
chr4_16.895077	21.918	610
chr4_16.895061	21.918	611
chr4_16.895123	21.918	612
chr4_16.89505	23.038	613
chr4_16.679197c	23.038	614
chr4_19.027117	23.038	615
chr3_32.662954	23.038	616
chr2_24.584797	23.038	617
chr4_16.000934	23.038	618
chr4_16.140598	23.038	619
chr4_16.679267c	23.038	620
chr4_16.666493	23.038	621
chr4_16.000819	23.038	622
chr4_20.265456c	25.529	623
chr4_19.559693	25.529	624
chr4_19.559636	25.529	625
chr4_21.108597	26.759	626
chr4_19.82994	26.759	627
chr4_20.265549	26.759	628
chr4_20.800442	26.759	629
chr4_22.66421	26.759	630
chr4_20.983941c	26.759	631
chr4_25.585298c	26.759	632
chr4_22.657084	26.759	633
chr4_19.829848	26.759	634
chr4_20.700236	26.759	635
chr4_22.657192	26.759	636
chr4_20.800415	26.759	637
chr4_21.108724	26.759	638
chr4_21.693218	26.759	639
chr4_20.70626	26.759	640
chr4_20.363091	26.759	641
chr4_20.324657	26.759	642
chr4_22.519456	26.759	643
chr4_23.043013	26.759	644
chr4_22.519554	26.759	645
chr4_22.384156c	26.759	646
chr4_20.853208	26.759	647
chr4_20.363069	26.759	648
chr4_20.706136	27.063	649
chr4_20.365723c	27.063	650
chr4_23.227857	27.063	651
chr4_23.227843c	27.368	652
chr4_23.12628	27.368	653
chr4_22.892014c	27.368	654
chr2_0.264421	27.368	655
chr4_20.853281	27.368	656
chr4_23.043038	27.368	657
chr4_23.043134	27.368	658
chr4_23.227868	27.368	659
chr4_23.357974	28.588	660
chr4_23.766049	28.588	661
chr4_23.869726c	29.807	662
chr4_23.959293c	29.807	663
chr4_25.723911c	29.807	664
chr4_23.895982c	29.807	665
chr4_25.693131c	29.807	666
chr4_23.95931c	29.807	667
chr4_25.170109	29.807	668
chr4_25.693034c	29.807	669
chr4_23.959311c	29.807	670
chr4_25.69303c	29.807	671
chr4_23.895969	29.838	672
chr4_23.895971	29.838	673
chr4_23.895991c	29.838	674
chr4_23.7658	29.838	675
chr4_25.90357	29.838	676
chr4_23.959349	29.838	677
chr4_24.870423	30.462	678
chr4_24.753699	31.05	679
chr4_24.870345	31.05	680
chr4_25.551913	31.05	681
chr4_24.079682	31.05	682
chr4_26.044602	31.05	683
chr4_26.344736	31.05	684
chr4_25.693012	31.05	685
chr4_24.14107	31.05	686
chr4_26.344803	31.05	687
chr4_26.044632	31.05	688
chr4_25.551889	31.05	689
chr3_6.491077	31.05	690
chr4_26.053815	31.05	691
chr4_26.347188c	31.05	692
chr4_24.14099	31.05	693
chr4_24.079633	31.05	694
chr4_24.870399	31.05	695
chr3_6.449225	31.05	696
chr4_24.709745	31.05	697
chr4_25.378617	31.05	698
chr4_26.442568	33.52	699
chr4_26.442561	33.968	700
chr4_17.246397	34.732	701
chr4_27.445737c	34.732	702
chr4_17.246387	34.732	703
chr4_26.770355c	34.732	704
chr4_24.107153c	34.875	705
chr4_24.14093	34.875	706
chr4_26.225406c	35.738	707
chr4_27.11645c	35.952	708
chr4_27.098452	35.952	709
chr4_27.264868	35.952	710
chr4_27.29543	35.952	711
chr4_27.681531c	35.952	712
chr4_27.561547	35.952	713
chr4_27.264885	35.952	714
chr4_27.109568	35.952	715
chr4_27.264889	35.952	716
chr4_26.225291c	36.089	717
chr4_26.235324c	36.089	718
chr4_26.225404c	36.089	719
chr4_26.225259c	36.089	720
chr4_26.225428	36.089	721
chr4_26.225749	36.089	722
chr4_26.225769	36.089	723
chr4_26.225403	36.089	724
chr4_27.981343	37.172	725
chr4_26.248417	37.308	726
chr4_26.248425	37.308	727
chr4_28.17272	38.391	728
chr4_28.548139	38.391	729
chr4_29.121993	39.611	730
chr4_29.122035	39.611	731
chr4_29.482254	40.83	732
chr4_29.545641	42.05	733
chr4_29.600227	43.269	734
chr4_27.99233c	43.727	735
chr4_27.922673	43.727	736
chr4_28.687601c	43.727	737
chr4_27.992332c	43.727	738
chr4_28.051206	43.727	739
chr1_7.834627	43.727	740
chr4_29.422516	44.947	741
chr4_29.387028	44.947	742
chr4_29.387027c	44.947	743
chr4_29.277525	44.947	744
chr4_29.691759	45.739	745
chr4_29.746082	45.739	746
chr4_29.594662	46.166	747
chr4_29.591117	46.166	748
chr4_29.594806	46.166	749
chr4_29.859004	46.959	750
chr4_30.111196c	47.386	751
chr4_29.956147c	47.386	752
chr4_30.111712c	47.386	753
chr4_29.746187	47.386	754
chr4_30.146063	47.386	755
chr4_30.309085	48.184	756
chr4_30.208266c	48.605	757
chr4_30.429096	50.66	758
chr3_5.902116	53.13	759
chr4_31.186	53.13	760
chr4_31.61281	53.13	761
chr4_31.14001	53.13	762
chr4_30.429149	53.673	763
chr4_30.584409	54.893	764
chr4_30.584408c	54.893	765
chr4_30.93957	56.112	766
chr4_30.928983	56.112	767
chr4_30.929007c	56.112	768
chr4_30.939643	56.112	769
chr4_30.92891	56.112	770
chr4_31.18604	57.332	771
chr4_31.213549	57.332	772
chr4_31.588428c	58.551	773
chr4_31.588419c	58.551	774
chr4_32.06823c	61.021	775
chr4_32.094305	61.021	776
chr4_32.068076c	61.021	777
OBxRF_LG5
chr3_0.479349c	0	778
chr3_0.479389c	0	779
chr3_0.545528c	0	780
chr3_0.669521c	1.22	781
chr3_0.793647c	3.69	782
chr3_0.869195	3.69	783
chr3_0.793645	3.69	784
chr3_0.869261	3.69	785
chr3_0.426359c	7.441	786
chr3_0.426312c	7.441	787
chr3_1.133971c	7.441	788
chr3_0.426387c	7.441	789
chr3_0.42637c	7.441	790
chr3_0.869268c	8.85	791
chr3_0.869271c	8.85	792
chr3_0.869152c	8.85	793
chr3_0.793655c	8.85	794
chr3_0.972201c	10.07	795
chr3_1.208568c	11.289	796
chr3_1.136064c	11.289	797
chr3_2.220732	11.289	798
chr3_2.077597	11.289	799
chr3_1.184325c	11.289	800
chr3_1.055824c	11.289	801
chr3_1.553932	11.289	802
chr3_2.696516	12.509	803
chr1_2.99782c	12.509	804
chr4_13.334543c	12.509	805
chr3_2.449563	12.509	806
chr3_2.696615c	12.509	807
chr3_2.220758	12.509	808
chr3_2.449709	12.509	809
chr4_13.33456c	12.509	810
chr1_2.997769	12.509	811
chr1_2.997796	12.509	812
chr3_2.75611	12.509	813
chr3_2.756146	12.509	814
chr7_11.30447	12.509	815
chr3_4.920592c	14.854	816
chr3_4.920622c	14.854	817
chr4_13.334563	15.831	818
chr3_4.687322c	16.012	819
chr6_18.147322c	16.012	820
chr3_4.687369	16.012	821
chr3_4.791511c	16.012	822
chr3_4.70952	16.012	823
chr3_4.687313c	16.012	824
chr6_12.992642c	17.17	825
chr6_12.992669	17.17	826
chr6_12.992792	17.867	827
chr3_4.526267	18.321	828
chr3_5.012772	19.085	829
chr3_4.300187c	19.479	830
chr3_4.796164	21.693	831
chr3_4.642829	21.693	832
chr3_3.163648	21.693	833
chr3_3.313825c	21.824	834
chr3_3.497486	21.824	835
chr3_3.346242	21.824	836
chr3_3.346244	21.824	837
chr3_3.313779	21.824	838
chr3_3.776746	21.824	839
chr3_3.346134	21.824	840
chr3_2.987201	22.982	841
chr6_29.345705	22.982	842
chr3_3.362055	22.982	843
chr3_3.49741	22.982	844
chr3_2.919821	22.982	845
chr3_2.905092	22.982	846
chr3_2.919767c	22.982	847
chr3_3.020797c	22.982	848
chr3_2.919818c	22.982	849
chr3_2.919842c	24.216	850
chr3_3.3463	24.216	851
chr3_2.919798	24.216	852
chr3_2.987219	24.216	853
chr3_2.919827c	24.216	854
chr3_2.905095	24.216	855
chr3_2.905097	24.216	856
chr3_6.123998	26.774	857
chr3_6.600776	26.774	858
chr3_6.739909	26.774	859
chr3_6.741723	26.774	860
chr3_6.739921	26.774	861
chr3_6.376783	26.774	862
chr2_12.639441	29.195	863
chr3_7.904143c	29.195	864
chr3_6.56816	29.195	865
chr3_7.647455c	29.195	866
chr3_7.657957c	29.195	867
chr3_8.014088c	29.195	868
chr3_6.554197c	29.195	869
chr3_7.955774	30.523	870
chr3_6.848796	30.523	871
chr3_7.647398	30.523	872
chr3_8.190653	31.348	873
chr3_9.287642	31.735	874
chr3_9.743527	31.735	875
chr3_9.163452	31.735	876
chr3_9.287623	31.735	877
chr3_9.83606	32.95	878
chr3_9.163581	32.95	879
chr3_9.597026c	32.95	880
chr3_9.597186c	32.95	881
chr4_29.594789	32.954	882
chr3_20.098401c	32.954	883
chr4_29.594838	32.954	884
chr3_18.737374	34.171	885
chr3_18.994326	34.171	886
chr3_19.482062c	34.171	887
chr3_18.616047	34.171	888
chr3_18.737181c	34.171	889
chr3_8.683165	34.171	890
chr3_10.025053	34.171	891
chr5_0.053562	34.171	892
chr3_10.146899	34.171	893
chr6_3.553754	34.171	894
chr3_18.629716c	34.171	895
chr3_18.61594	34.171	896
chr3_18.629793c	34.171	897
chr3_19.957388	34.171	898
chr3_19.144099c	34.172	899
chr3_19.144165	34.172	900
chr3_19.14409c	34.172	901
chr3_18.786671	35.391	902
chr3_18.504736c	35.391	903
chr3_18.786668	35.391	904
chr3_18.569408	35.391	905
chr3_8.683186	35.391	906
chr3_18.44298	35.391	907
chr4_8.458825c	35.391	908
Rw14H21_LG5	35.391	909
chr4_8.458814c	35.391	910
chr7_18.645068c	35.391	911
chr4_8.399065c	35.391	912
chr3_10.598995	36.404	913
chr3_10.599066	36.404	914
chr3_10.599013c	36.404	915
chr4_8.39899c	36.923	916
chr7_19.300555c	36.923	917
chr3_10.972226c	36.923	918
chr3_10.606866	36.923	919
chr7_19.300534c	36.923	920
chr7_19.300581c	36.923	921
chr3_11.349301c	36.923	922
chr3_11.01274c	36.923	923
chr7_19.300561c	36.923	924
chr3_10.598993	36.923	925
chr7_19.300596c	36.923	926
chr3_11.544979	38.455	927
chr3_11.861412	38.455	928
chr3_11.349294	38.455	929
chr3_11.861432	38.455	930
chr5_9.431825	38.455	931
chr3_11.55402	38.455	932
chr3_11.374317c	38.455	933
chr5_23.114511	38.455	934
chr3_11.64811c	38.455	935
chr3_11.648012	38.455	936
chr3_11.544922c	38.455	937
chr3_11.544963c	38.455	938
chr3_13.915841	40.101	939
chr3_13.559796	40.101	940
chr3_13.336658c	40.101	941
chr5_27.492158c	41.747	942
chr3_14.124476	45.125	943
chr3_21.073123	45.125	944
chr3_21.07283	45.125	945
chr3_20.303287	45.125	946
chr3_21.073097	45.125	947
chr3_20.303098	45.125	948
chr3_12.413019	45.965	949
chr3_13.889638	45.965	950
chr3_17.480615c	46.771	951
chr3_22.67851c	47.13	952
chr3_31.27734	47.178	953
chr3_22.969965c	47.182	954
chr3_31.714889	47.578	955
chr3_22.678583c	47.578	956
chr3_16.621877	47.578	957
chr3_22.970556	47.578	958
chr3_31.330401c	47.578	959
chr3_31.330487	47.578	960
chr3_22.678527c	47.578	961
chr3_22.969637c	47.578	962
chr3_22.971414c	47.578	963
chr3_31.33046c	47.578	964
chr3_22.678449	47.578	965
chr4_12.462564	47.578	966
chr3_22.971397c	47.578	967
chr4_12.462544	47.578	968
chr3_22.971405c	47.578	969
chr3_17.311898	48.391	970
chr3_31.277358c	48.391	971
chr3_23.544461c	48.391	972
chr2_12.225895c	48.391	973
chr3_16.920664c	48.391	974
chr2_18.464163	48.391	975
chr3_21.072572	48.391	976
chr3_22.969731	48.391	977
chr3_20.30323	48.391	978
chr3_17.311759	48.391	979
chr3_22.970551	48.391	980
chr3_23.544333	48.391	981
chr3_16.890935c	48.391	982
chr3_23.544293c	48.391	983
chr3_15.80301	48.391	984
chr3_23.598381c	48.391	985
chr3_16.920496	48.391	986
chr3_16.890937c	48.391	987
chr2_12.225907c	48.391	988
chr3_15.803015	48.391	989
chr3_27.830421	52.125	990
chr3_18.141449c	53.482	991
chr3_18.141431c	53.482	992
chr3_17.986965	53.482	993
chr3_18.141451c	53.482	994
chr3_18.141429c	53.482	995
chr3_18.141454c	53.482	996
chr3_18.141457c	53.482	997
chr3_18.141427c	53.482	998
chr3_24.921938	54.713	999
chr7_2.574894	55.945	1000
chr3_24.711556	55.945	1001
chr3_24.711559	55.945	1002
chr3_24.711579	55.945	1003
chr3_23.876843c	57.17	1004
chr3_23.876868c	57.17	1005
chr3_24.010497	57.17	1006
chr3_24.531405c	57.17	1007
chr3_24.214576	57.17	1008
chr3_24.121041	57.17	1009
chr3_24.594107	57.17	1010
chr3_24.050323	57.17	1011
chr3_24.121044	57.17	1012
chr3_24.594162	57.17	1013
chr3_23.906895	57.17	1014
chr3_24.214642	57.17	1015
chr3_24.01077	57.17	1016
chr3_24.010726c	57.17	1017
chr3_24.031721	57.17	1018
chr3_23.876809c	57.17	1019
chr5_16.160451	57.78	1020
chr5_16.132983	57.78	1021
chr5_16.160459	57.78	1022
chr5_16.160301	57.78	1023
chr3_24.010703c	57.78	1024
chr3_26.906643c	58.999	1025
chr2_27.006425	60.219	1026
chr3_25.782337c	60.219	1027
chr7_21.83421	60.219	1028
chr3_26.056318	60.219	1029
chr3_25.750115	60.219	1030
chr3_26.033666c	60.219	1031
chr3_25.618262	60.219	1032
chr3_25.915845c	60.219	1033
chr3_25.618143	60.219	1034
chr7_21.834239	60.219	1035
chr3_26.20099c	61.438	1036
chr3_26.09832	61.438	1037
chr3_26.200949	61.438	1038
chr3_26.098422c	61.531	1039
chr3_26.495694	61.531	1040
chr3_27.330373	61.531	1041
chr3_26.344475	61.531	1042
chr3_27.074702c	61.531	1043
chr3_27.58572	61.531	1044
chr3_26.392817	61.531	1045
chr3_26.392692	65.19	1046
chr3_26.495861c	65.19	1047
chr3_27.721788	65.19	1048
chr3_27.736828	65.19	1049
chr3_27.723222	65.19	1050
chr3_27.830538c	65.283	1051
chr3_29.236232c	67.66	1052
chr3_29.472835	67.66	1053
chr3_30.32148	67.66	1054
chr3_29.719209	67.66	1055
chr3_29.103306	67.66	1056
chr3_29.719252	67.66	1057
chr3_29.568573	67.66	1058
chr3_30.527588c	68.879	1059
chr3_30.527495	68.879	1060
chr3_30.527545	68.879	1061
chr5_12.390497	70.099	1062
chr3_29.185758	70.351	1063
chr3_29.103285	70.351	1064
chr3_32.277768c	71.319	1065
chr3_32.277762	71.319	1066
chr3_32.277741c	71.319	1067
chr3_32.27784	71.319	1068
chr3_32.592274	72.538	1069
chr3_32.592277	72.538	1070
chr3_32.602146c	72.538	1071
chr3_29.56546	72.82	1072
chr3_29.565427	72.82	1073
chr3_30.218792	76.572	1074
chr3_30.218807	76.572	1075
chr3_33.10348	80.324	1076
chr3_32.675821	80.324	1077
chr3_32.663302	80.324	1078
chr3_33.103506	80.324	1079
chr3_32.547276	80.324	1080
OBxRF_LG6
chr2_11.37881	0	1081
chr2_11.378807	0	1082
chr2_11.380942	0	1083
chr2_11.378826	0	1084
chr2_11.36242	1.22	1085
chr2_11.33994	1.22	1086
chr2_11.340019	1.22	1087
chr2_5.249675	6.294	1088
chr2_4.92821	8.77	1089
chr2_4.827805	8.77	1090
chr2_2.118021	9.989	1091
chr2_2.117933	9.989	1092
chr2_1.948988c	9.989	1093
chr2_14.670491	10.516	1094
chr2_0.387723	11.202	1095
chr2_0.387676	11.202	1096
chr2_0.325936c	11.202	1097
chr2_0.325927c	11.202	1098
chr2_0.325939c	11.202	1099
chr2_6.245599	11.202	1100
chr2_0.361984	11.202	1101
chr2_5.888786	11.202	1102
chr2_0.38754	11.202	1103
chr2_6.470938	11.202	1104
chr2_6.417988	11.202	1105
chr2_8.127134	13.671	1106
chr2_8.832624	13.671	1107
chr5_21.721446	13.671	1108
chr2_8.832534	13.671	1109
chr2_7.106386	17.423	1110
chr2_12.770204	19.893	1111
chr4_14.967591	21.112	1112
chr2_10.681617	23.582	1113
chr3_1.412857	23.582	1114
chr7_10.93348	35.805	1115
chr2_9.184693	35.805	1116
chr2_14.785022	38.263	1117
chr2_14.90176	38.263	1118
chr2_14.78504	38.263	1119
chr2_14.901714	38.263	1120
chr2_15.426851	38.263	1121
chr2_18.164901c	39.483	1122
chr2_13.119851	39.556	1123
chr2_13.494187	39.556	1124
chr2_13.469506	39.556	1125
chr2_17.859885	40.702	1126
chr2_13.972958	40.776	1127
chr2_13.97291	40.776	1128
chr2_14.340485	40.776	1129
chr2_21.84121	41.345	1130
chr2_17.790181	41.922	1131
chr2_17.790252	41.922	1132
chr2_17.790193c	41.922	1133
chr2_17.79019	41.922	1134
chr2_17.790202c	41.988	1135
chr2_20.896474	41.993	1136
chr2_21.380622	41.993	1137
chr2_17.790205c	41.997	1138
chr2_15.426889	41.997	1139
chr2_21.693089	41.997	1140
chr2_18.952375	41.997	1141
chr2_21.390856	41.997	1142
chr2_19.706908	41.997	1143
chr3_30.378651	41.997	1144
chr2_21.841208	41.997	1145
chr2_19.052988	41.997	1146
chr2_18.55581	41.997	1147
chr2_14.784953	41.997	1148
chr2_18.267204	41.997	1149
chr2_17.666156	41.997	1150
chr2_22.17719	43.252	1151
chr2_17.239977	44.312	1152
chr2_17.10644	44.312	1153
chr2_17.106347	44.312	1154
chr2_17.106329c	44.312	1155
chr2_17.106326c	44.312	1156
chr2_17.240048	44.312	1157
chr2_16.843031	45.498	1158
chr2_16.843067	45.498	1159
chr2_16.874554	45.498	1160
chr2_28.34139	45.795	1161
chr2_28.658488	45.795	1162
chr2_28.620278c	45.795	1163
chr2_28.59198	45.795	1164
chr2_24.585006	46.684	1165
chr2_18.557623	47.87	1166
chr2_18.522509	47.87	1167
chr2_18.900138	47.87	1168
chr2_18.469778	47.87	1169
chr2_18.458047	47.87	1170
chr2_28.056693	48.337	1171
chr2_19.052872	49.055	1172
chr2_19.052925	49.055	1173
chr2_28.019885	49.592	1174
chr2_20.26184	50.241	1175
chr2_19.598852c	50.241	1176
chr2_19.750382	50.241	1177
chr2_19.598747c	50.241	1178
chr2_20.296403	50.241	1179
chr2_19.605786	50.241	1180
chr2_19.35846c	50.241	1181
chr2_19.598876	50.241	1182
chr2_19.534463	50.241	1183
chr2_27.920995	50.847	1184
chr2_19.53446	50.908	1185
chr2_20.697599	51.42	1186
chr2_20.775521	51.42	1187
chr6_30.858031	51.42	1188
chr2_20.497466	51.42	1189
chr2_20.77553c	51.42	1190
chr2_20.53017c	51.42	1191
chr2_20.497457	51.42	1192
chr2_20.497565	51.42	1193
chr2_21.649972	51.956	1194
chr2_27.349152	52.103	1195
chr2_27.34915	52.103	1196
chr2_21.490313	52.598	1197
chr2_21.23102	52.598	1198
chr2_21.808213	52.598	1199
chr2_20.878211	52.598	1200
chr2_20.880422c	52.598	1201
chr2_20.873439	52.598	1202
chr2_20.881385	52.598	1203
chr2_21.806912	52.598	1204
chr2_27.22064	53.358	1205
chr2_27.206423	53.358	1206
chr2_27.220718	53.358	1207
chr2_21.848868	53.784	1208
chr2_21.841255	53.784	1209
chr2_28.675051	53.784	1210
chr2_28.563499	54.338	1211
chr2_27.106488	54.613	1212
chr2_27.106572	54.613	1213
chr2_27.624581c	54.963	1214
chr2_27.987994	54.963	1215
chr2_28.041839	54.963	1216
chr2_28.041467	54.963	1217
chr2_28.041695	54.963	1218
chr2_28.046851	54.963	1219
chr2_28.019879	54.963	1220
chr2_28.046701	54.963	1221
chr2_27.657306c	54.963	1222
chr2_27.384565	56.149	1223
chr2_27.244168	56.149	1224
chr2_27.505643c	56.149	1225
chr2_27.505821	56.149	1226
chr2_27.34911	56.149	1227
chr2_27.206317	56.149	1228
chr2_26.227822	57.155	1229
chr7_1.837513	57.155	1230
chr2_26.77842c	57.155	1231
chr2_26.345516	57.334	1232
chr2_27.038027	57.334	1233
chr2_26.345579c	57.334	1234
chr2_26.476926	57.334	1235
chr2_26.62235	57.334	1236
chr2_26.778409	57.334	1237
chr2_27.03789	57.334	1238
chr2_26.347536	57.334	1239
chr2_26.778402	57.334	1240
chr2_26.347466	57.334	1241
chr2_25.946191c	58.411	1242
chr2_26.005039	58.411	1243
chr2_25.96824	58.52	1244
chr2_25.57052	59.666	1245
chr2_25.600576	59.666	1246
chr2_25.570533	59.666	1247
chr2_25.224304	60.921	1248
chr2_25.224352	60.921	1249
chr2_25.286312	60.921	1250
chr2_25.312213	60.921	1251
chr2_25.312219	60.921	1252
chr2_25.706236	60.921	1253
chr2_25.529379	60.921	1254
chr2_25.312202	60.921	1255
chr2_25.312195c	60.921	1256
chr2_24.927698c	60.921	1257
chr2_25.71126	60.921	1258
chr2_25.312197c	60.921	1259
chr2_25.111174	60.921	1260
chr2_25.529398	60.921	1261
chr2_25.286467	60.921	1262
chr2_25.30694	61.173	1263
chr2_24.62641	61.584	1264
chr2_24.646116	61.584	1265
chr2_24.591842	61.584	1266
chr2_24.412051	61.584	1267
chr2_24.27388	62.25	1268
chr2_24.273834	62.25	1269
chr2_24.273841	62.25	1270
chr2_24.130025	62.916	1271
chr2_24.231875	62.916	1272
chr2_24.033015	62.916	1273
chr2_24.008582c	62.916	1274
chr2_22.876628	63.582	1275
chr2_23.449751	63.582	1276
chr2_23.822327	63.582	1277
chr2_23.822264	63.582	1278
chr2_23.248213	63.582	1279
chr3_18.443116	63.582	1280
chr2_23.449792c	63.582	1281
chr2_23.822395	63.582	1282
chr2_23.44995	63.582	1283
chr2_25.111182c	68.139	1284
chr2_25.111031c	68.139	1285
chr2_25.111084	68.139	1286
chr2_25.111038c	68.139	1287
chr2_25.111043c	68.139	1288
chr2_25.107069c	68.139	1289
chr2_24.646143	82.754	1290
chr2_24.626373	82.754	1291
chr2_24.501579	82.754	1292
chr2_24.626417c	82.754	1293
CL2980_LG6	82.754	1294
chr2_24.591805	82.754	1295
chr2_24.412081c	82.754	1296
chr2_24.130067	83.974	1297
chr2_24.033072	83.974	1298
chr2_23.39929	87.726	1299
chr2_23.449957	87.726	1300
chr2_23.449693c	87.726	1301
chr2_23.381612c	87.726	1302
chr3_18.443098	90.195	1303
chr2_22.876667	90.195	1304
chr2_23.248062c	90.195	1305
OBxRF_LG7
RMS043_LG7	0	1306
chr5_10.132242c	4.134	1307
chr5_8.626905	4.134	1308
chr5_8.6719	4.134	1309
chr5_8.686768	4.134	1310
chr5_8.68689	4.134	1311
chr5_8.890845	4.134	1312
chr5_8.890938c	4.134	1313
chr5_8.908206c	4.134	1314
chr5_8.914751	4.134	1315
chr5_9.040208c	4.134	1316
chr5_9.370183c	4.134	1317
chr5_9.387827c	4.134	1318
chr5_9.387902c	4.134	1319
chr5_9.508023	4.134	1320
chr5_9.881391	4.134	1321
chr5_9.911991c	4.134	1322
chr5_9.922619	4.134	1323
chr5_9.983661	4.134	1324
chr5_9.994374c	4.134	1325
Rw22B6_LG7	4.134	1326
chr5_9.061762	10.478	1327
chr5_8.890932	10.478	1328
chr5_8.914843c	10.478	1329
chr5_8.39521	13.257	1330
chr5_8.348061	14.159	1331
chr5_7.72349	15.61	1332
chr5_7.379798	16.326	1333
chr5_7.379853c	16.326	1334
chr5_7.707963	16.326	1335
chr5_7.723982c	16.326	1336
chr5_6.804396	16.722	1337
chr5_6.804483	16.722	1338
chr5_7.379825	16.722	1339
chr5_7.677984	16.722	1340
chr5_7.678127c	16.722	1341
chr5_8.056821	16.722	1342
chr5_6.848931	17.043	1343
chr2_27.350163	17.043	1344
chr5_22.550855	20.814	1345
chr5_3.180386	20.814	1346
chr5_3.180388	20.814	1347
chr5_3.495738	20.814	1348
chr5_4.243693	20.814	1349
chr5_4.30626	20.814	1350
chr5_4.461665	20.814	1351
chr5_4.461692	20.814	1352
chr5_4.490021c	20.814	1353
chr5_4.638552	20.814	1354
chr5_4.638577c	20.814	1355
chr5_4.73751	20.814	1356
chr5_4.737511	20.814	1357
chr5_4.739302c	20.814	1358
chr5_4.766085	20.814	1359
chr5_4.78516	20.814	1360
chr5_5.037526	20.814	1361
chr5_5.03758	20.814	1362
chr5_5.037583	20.814	1363
chr5_5.037586	20.814	1364
chr5_5.03759	20.814	1365
chr5_5.061345	20.814	1366
chr5_4.243755	20.814	1367
chr5_4.306304	20.814	1368
chr5_4.739272	20.814	1369
chr5_4.766091	20.814	1370
chr5_4.766226c	20.814	1371
chr5_4.785243	20.814	1372
chr5_5.161752c	20.814	1373
chr5_5.161795	20.814	1374
chr5_5.161854c	20.814	1375
chr5_5.410683c	20.814	1376
chr5_5.60031	20.814	1377
chr5_5.600325	20.814	1378
chr5_5.612412	20.814	1379
chr5_6.066587	20.814	1380
chr5_6.128112c	20.814	1381
chr5_6.513726	20.814	1382
chr5_6.680437	20.814	1383
chr5_6.71227	20.814	1384
chr5_5.226128	20.814	1385
chr3_4.920557c	22.382	1386
chr5_2.018785c	23.686	1387
chr5_2.018838c	23.686	1388
chr5_2.069239	23.686	1389
chr5_2.239591c	23.686	1390
chr5_2.792707c	23.686	1391
chr5_2.909445	23.686	1392
chr5_3.366289	23.95	1393
chr5_3.367913	23.95	1394
chr5_3.558407c	23.95	1395
chr5_2.972737c	24.724	1396
chr5_2.97298	24.724	1397
chr5_3.042158	24.724	1398
chr5_2.411627c	26.292	1399
chr5_1.825825	26.557	1400
chr5_1.860992	26.557	1401
chr5_1.861	26.557	1402
chr5_1.861049	26.557	1403
chr5_1.881454	26.557	1404
chr5_1.933062c	26.557	1405
chr5_1.861007c	27.86	1406
chr5_1.861115	27.86	1407
chr5_1.861128c	27.86	1408
chr5_1.861167c	27.86	1409
chr5_1.86118c	27.86	1410
chr5_1.881442	27.86	1411
chr5_1.932987c	27.86	1412
chr5_0.475123c	29.428	1413
chr5_0.475269	29.428	1414
chr5_0.710184	29.428	1415
chr5_0.722916	29.428	1416
chr5_0.926925	29.428	1417
chr5_1.131484	29.428	1418
chr5_1.202728	29.428	1419
chr5_0.710208c	29.428	1420
chr5_0.801187c	29.428	1421
chr5_1.202761c	29.428	1422
chr5_0.801171	29.428	1423
chr5_1.131479	29.428	1424
chr5_0.626796	29.428	1425
chr5_1.476786	29.428	1426
chr5_0.927025	29.428	1427
chr5_1.476795	29.428	1428
chr5_1.407213c	29.428	1429
chr5_0.240038	30.2	1430
chr5_0.363613	30.2	1431
chr5_0.368219	30.2	1432
chr5_0.380629	30.2	1433
chr5_0.389442	30.2	1434
chr5_0.054712c	31.764	1435
chr5_0.098223	31.764	1436
chr5_11.140558	32.537	1437
chr5_11.107612	32.537	1438
chr5_11.107679	32.537	1439
chr5_11.141223	32.537	1440
chr5_11.429377	32.537	1441
chr5_0.47536c	38.338	1442
chr5_0.253532	38.338	1443
chr5_0.295134	38.338	1444
chr5_0.368279c	38.338	1445
chr5_0.380678	38.338	1446
chr5_0.475009	38.338	1447
chr5_0.475297c	38.338	1448
chr5_0.040337c	41.235	1449
chr5_0.054614c	41.235	1450
chr5_11.079223	41.235	1451
chr5_11.081096	41.235	1452
chr5_11.081111	41.235	1453
chr5_11.107685	41.235	1454
chr5_11.140564c	41.235	1455
chr2_12.639404c	47.101	1456
chr5_12.731093c	47.101	1457
chr5_12.804034c	47.101	1458
chr5_12.804039c	47.101	1459
chr5_13.064302	47.101	1460
chr2_12.639387	47.101	1461
chr5_13.211011c	47.101	1462
chr5_11.640243	49.997	1463
chr5_12.390399	49.997	1464
chr4_14.967439	49.997	1465
chr3_23.544018	49.997	1466
chr3_23.543928	49.997	1467
Rw5G14_LG7	52.894	1468
chr5_15.295664	55.034	1469
chr5_14.179643	55.034	1470
chr5_15.295584c	55.034	1471
chr5_19.391871c	55.034	1472
chr4_2.910806	55.034	1473
chr3_5.979525	57.174	1474
chr3_18.743967	57.174	1475
chr5_14.067619	57.174	1476
chr3_5.979537	57.174	1477
chr5_14.067625	57.174	1478
chr5_14.067757	57.174	1479
chr5_16.951662	57.174	1480
chr5_19.39188c	57.174	1481
chr5_19.391919	57.174	1482
chr4_2.910773	57.174	1483
chr2_23.649136c	59.019	1484
chr4_24.271811c	59.019	1485
chr5_17.261396	59.019	1486
chr5_17.586256	59.019	1487
chr5_17.586482	59.019	1488
chr5_17.78595	59.019	1489
chr5_17.849605c	59.019	1490
chr5_18.155355	59.019	1491
chr5_19.822917	59.019	1492
Rh72_LG7	59.019	1493
chr5_18.539969	59.019	1494
chr5_20.746986	60.117	1495
chr3_32.662843c	60.389	1496
chr5_20.579745c	60.389	1497
chr1_2.622835	61.216	1498
chr5_21.864814c	61.216	1499
chr5_21.86488c	61.216	1500
chr6_10.847183	62.315	1501
chr5_22.127952	62.315	1502
chr5_22.321321c	62.315	1503
chr5_22.414727c	62.315	1504
chr5_22.414823c	62.315	1505
chr3_2.011499	62.315	1506
chr5_24.684603	62.315	1507
chr5_24.846887	62.315	1508
chr5_25.163078c	62.315	1509
chr5_26.042021	62.315	1510
chr4_27.571125	62.315	1511
chr5_26.310193	62.315	1512
chr5_26.310326	62.315	1513
chr5_26.372339c	62.315	1514
chr5_26.372387	62.315	1515
chr5_3.04204	62.315	1516
chr5_3.042052	62.315	1517
chr5_22.321269c	63.163	1518
chr5_22.743561c	63.163	1519
RMS003_LG7	64.54	1520
chr4_10.569712c	68.298	1521
chr4_10.569723c	68.298	1522
chr4_10.569725c	68.298	1523
chr4_10.569742c	68.298	1524
chr4_10.569744c	68.298	1525
chr4_10.569749c	68.298	1526
chr4_10.569757c	68.298	1527
chr4_10.56977c	68.298	1528
chr4_10.569785c	68.298	1529
chr4_10.569793c	68.298	1530
chr5_24.226055c	68.298	1531
chr5_24.351542	68.298	1532
chr5_26.969165	69.608	1533
chr5_27.253792	69.608	1534
chr5_27.040647	69.608	1535
chr5_27.040702c	69.608	1536
chr5_27.4618	69.608	1537
chr2_12.742083	69.608	1538
chr5_27.25375	70.232	1539
chr5_24.943667c	70.768	1540
chr5_27.990037	70.82	1541
chr5_27.990251	70.82	1542
chr5_28.458804	72.04	1543
chr4_24.107276c	72.04	1544
chr5_28.656597	74.509	1545
chr5_28.914328	74.509	1546
chr5_26.003287	74.52	1547
chr5_26.061239	74.52	1548
chr5_26.050245	74.52	1549
chr5_28.914192	75.729	1550
chr5_28.914366c	75.729	1551
aSNP markers were named based on their position within the strawberry pseudomolcule

## Sheet: Consensus
Supplementary Table 3. Marker names and cM positions for each map
Marker Namea	cM Position	Marker #
ICD_LG1
chr7_1.646368	0	1
chr7_1.646404	0	2
chr4_20.800379	2.52	3
chr7_2.370299	2.52	4
chr2_5.970489	3.75	5
chr2_5.970641	3.75	6
chr7_2.799483c	3.75	7
chr7_2.241421	3.99	8
chr7_4.587218	5.46	9
RhAB9-2_LG1	6.93	10
chr3_3.021336	6.93	11
chr7_4.146431	6.93	12
chr7_4.240779	6.93	13
chr7_4.24078	6.93	14
chr7_4.3235	6.93	15
chr4_24.537661	9.58	16
chr1_10.368513	9.76	17
chr7_14.651673	9.76	18
chr7_5.726635	9.76	19
chr7_5.856382	9.76	20
chr7_6.019389	9.76	21
chr7_6.019394	9.76	22
chr7_5.726746	10.66	23
chr4_10.812788	11.06	24
chr7_5.980514	11.06	25
chr4_10.812806	11.06	26
chr7_6.924247	11.4	27
chr7_6.924305	11.4	28
chr7_7.531744	11.4	29
chr7_7.531798	11.4	30
chr7_6.373067	12.38	31
chr3_32.662785	14.32	32
chr5_0.63163c	14.32	33
chr5_0.631568c	14.32	34
chr7_6.500465	14.32	35
chr7_7.156618	15.95	36
chr7_7.526217	15.95	37
chr7_7.52622	15.95	38
chr6_10.901867	16.08	39
chr7_5.856314	16.08	40
chr7_5.856391	16.08	41
chr7_11.016096	16.11	42
chr7_7.996758	17.39	43
chr7_9.567824c	17.63	44
chr7_9.567817c	17.86	45
chr7_9.567815c	18.15	46
chr3_3.021324	18.44	47
chr7_7.996817c	18.44	48
chr7_8.283597c	18.44	49
chr7_9.385112	18.44	50
chr7_9.552873	18.44	51
chr7_8.28375	18.44	52
chr7_9.566961	18.44	53
chr7_8.994483	18.44	54
chr7_9.153824	18.44	55
chr7_9.567675	18.44	56
chr7_9.385113	18.44	57
chr7_9.431968	18.44	58
chr7_9.567808c	18.44	59
chr7_9.567811c	18.44	60
chr7_9.785983	18.97	61
chr7_8.76812	19.5	62
chr7_9.153848	19.5	63
chr7_9.153849	19.5	64
chr2_1.981716	19.67	65
chr3_18.737227	19.67	66
chr7_8.768061	19.67	67
chr2_5.001299	19.67	68
chr2_5.001332	19.67	69
chr7_8.767971	20.5	70
chr7_8.767988	20.5	71
chr7_10.385832c	22.65	72
chr7_10.385941c	22.65	73
chr7_11.608351	22.65	74
chr7_11.905757	22.65	75
chr7_16.540347	22.65	76
chr7_10.930206	25.12	77
chr7_11.211166c	25.12	78
chr7_12.13403c	27.59	79
chr7_11.016267	27.78	80
chr7_11.21128	27.78	81
chr7_12.365556	28.57	82
chr7_12.365489	28.73	83
chr2_15.167105	31.54	84
chr7_14.32919	31.54	85
chr7_12.978062	31.54	86
chr7_12.987868	31.54	87
chr7_13.104348	31.54	88
chr7_12.783112	31.55	89
chr7_12.783197	31.55	90
chr7_12.917504	31.55	91
chr7_12.987811	32.28	92
chr7_12.917681	32.66	93
chr7_12.917696	32.66	94
chr7_13.531368	32.66	95
chr7_13.787815	34.87	96
chr7_13.104378	35.97	97
chr7_13.787818	35.97	98
chr7_13.34111	35.97	99
chr7_13.531363	35.97	100
chr7_14.329056c	35.97	101
chr7_14.32911c	35.97	102
chr7_14.329131c	35.97	103
chr7_14.329161c	35.97	104
chr7_14.358688	35.97	105
chr7_13.921956	35.97	106
chr7_15.029067	35.97	107
chr7_12.917607	35.99	108
chr7_13.10445	35.99	109
chr7_13.787704	35.99	110
chr7_14.616699c	35.99	111
chr7_14.615681	35.99	112
chr7_14.616781	36.7	113
chr7_14.622347	36.7	114
chr7_15.044078c	36.7	115
chr7_14.329158	36.74	116
chr7_15.142932	37.66	117
chr7_15.151752	37.66	118
chr7_15.199629	37.66	119
chr7_13.921851	38.76	120
chr7_15.083224	38.76	121
chr7_15.199669	38.76	122
chr7_15.630095	38.76	123
chr7_14.622202	38.76	124
chr7_14.622264	38.76	125
chr7_15.115734c	38.76	126
chr7_15.115737c	38.76	127
chr7_15.11574c	38.76	128
chr7_15.199566	38.76	129
chr7_15.370551	38.76	130
chr7_15.169627	38.76	131
chr7_15.370485c	38.76	132
chr7_15.630106	38.76	133
chr7_15.865571	39.97	134
chr7_16.411145	39.97	135
chr7_15.395736c	39.98	136
Rw34L6_LG1	41.84	137
chr7_15.395727	41.84	138
chr7_15.395728	41.84	139
chr7_15.865401	45.61	140
chr7_15.86556c	45.61	141
chr7_9.786157c	45.61	142
chr7_16.411142	47.15	143
chr5_25.5394	47.22	144
chr7_16.247829c	47.22	145
chr7_16.480836	47.22	146
chr5_25.539452	47.22	147
chr7_16.540325	47.22	148
chr7_16.471467	47.22	149
chr7_16.471613	47.22	150
chr7_16.690213	48.28	151
chr4_31.097032c	49.96	152
chr7_16.855689	49.96	153
chr4_31.097061c	49.96	154
chr7_16.759927c	49.96	155
chr7_16.760041c	49.96	156
chr7_16.480821	49.96	157
chr7_16.480824	49.96	158
chr7_16.672862	49.96	159
chr7_16.59818	49.96	160
chr7_16.623282	49.96	161
chr7_16.623332	49.96	162
chr7_16.672845	49.96	163
chr7_16.672896	49.96	164
chr7_16.690209	49.96	165
chr7_16.760096	49.96	166
chr7_17.158766	49.96	167
chr7_17.61075	49.96	168
chr7_16.690217c	49.96	169
chr7_16.760018c	49.96	170
chr7_17.378327	52.28	171
chr7_17.611923	52.28	172
chr7_17.687201c	52.28	173
chr7_17.773611	52.28	174
chr7_17.450961c	52.28	175
chr7_17.610635c	52.28	176
chr7_17.610663c	52.28	177
chr7_17.450917	53.75	178
chr7_17.610816	53.75	179
chr7_17.611871	53.75	180
chr7_18.16492	55.66	181
chr7_18.922785	55.66	182
chr7_17.479367c	56.27	183
chr7_17.47942	56.27	184
chr7_17.479411	56.27	185
chr7_17.773514	56.27	186
chr7_17.773561	56.27	187
chr7_17.773696	56.27	188
chr7_17.901675	56.27	189
chr7_18.141361	56.27	190
chr7_18.177083	56.27	191
chr7_18.177097	56.27	192
chr7_18.177112	56.27	193
chr7_18.207597	56.27	194
chr7_18.141463	57.09	195
chr7_18.163184	57.09	196
chr7_18.177114	57.09	197
chr7_18.377104	57.09	198
chr7_18.467474c	57.9	199
chr7_18.467492c	57.9	200
chr7_18.472259	57.9	201
chr7_18.376963	58.71	202
chr7_18.467426	58.71	203
chr7_18.627984	58.71	204
chr7_18.628064	58.71	205
chr7_18.633285	58.71	206
chr7_18.633311	58.71	207
chr7_18.66726	58.71	208
chr7_18.667302c	58.71	209
chr7_18.667305c	58.71	210
chr7_18.71384	59.32	211
H5_F12_LG1	60.56	212
chr7_18.376957	60.71	213
chr7_18.633293	60.71	214
chr7_18.974728	60.71	215
chr7_18.92274	61.69	216
chr7_18.141394	62.3	217
chr7_18.415494	62.3	218
chr7_18.415579	62.3	219
chr7_18.415693	62.3	220
chr7_18.971362	63.8	221
chr7_18.467408	65.27	222
chr7_19.449169	65.27	223
chr7_20.086801	65.27	224
chr7_18.472244	65.27	225
chr7_19.373724c	65.27	226
chr7_19.396709c	65.27	227
chr7_19.396733c	65.27	228
chr7_19.414384c	65.27	229
chr7_19.443674c	65.27	230
chr7_19.443696c	65.27	231
chr7_19.741362c	65.27	232
chr7_19.741411c	65.27	233
chr7_19.939297c	65.27	234
chr7_19.939473c	65.27	235
chr7_19.312222c	65.27	236
chr7_19.312313c	65.27	237
chr7_19.44362	66.29	238
chr7_19.322479	66.96	239
chr7_19.443518	66.96	240
chr7_19.449185	66.96	241
chr7_20.086687	68.08	242
chr7_20.229757	68.08	243
chr7_20.231954	68.38	244
chr7_20.448404	68.69	245
chr3_0.357758	69.3	246
chr5_24.046221	69.3	247
chr7_18.971407	69.3	248
chr7_19.373763	69.3	249
chr7_19.383104	69.3	250
chr7_19.533588	69.3	251
chr7_19.5336	69.3	252
chr7_20.737535	69.3	253
chr7_20.786202	69.3	254
chr7_20.904278	69.3	255
chr5_24.046133	69.3	256
chr7_20.086723	69.3	257
chr7_20.728921	69.3	258
chr7_20.804998	69.3	259
chr7_20.523529	72.67	260
chr7_20.523599	72.67	261
chr7_20.544313	72.67	262
chr7_20.645358	72.67	263
chr7_20.737533	72.67	264
chr7_20.786131c	72.67	265
chr7_20.645228c	72.67	266
chr7_20.645311c	72.67	267
chr7_20.649751c	72.67	268
chr7_20.786106	72.67	269
chr7_20.804926	72.67	270
chr7_20.649892c	73.28	271
chr7_20.64994c	73.28	272
chr7_20.805014	74.09	273
chr7_20.80504	74.09	274
chr7_20.904212	74.9	275
chr7_20.940282	74.9	276
chr7_20.942895	74.9	277
chr5_24.046184	75.86	278
chr7_20.942885	75.86	279
chr7_21.068143	75.86	280
chr7_21.068173	75.86	281
chr7_20.952222	75.86	282
chr7_21.066544	75.86	283
chr7_21.162249	75.86	284
chr7_21.548604	76.96	285
chr7_21.162281	76.98	286
chr5_11.923669	78.82	287
chr5_11.923707	78.82	288
chr7_21.162359	78.82	289
chr4_32.176374	81.04	290
chr7_21.564424	81.04	291
chr7_21.730793c	81.04	292
chr7_22.739224c	81.04	293
chr7_23.352066	81.04	294
chr7_23.484334	81.04	295
chr4_32.176379	81.04	296
chr7_21.564373	81.04	297
chr7_21.654196	81.04	298
chr7_21.654243	81.04	299
chr7_21.654273	81.04	300
chr7_21.726369	81.04	301
chr7_21.770245	81.04	302
chr7_21.770321	81.04	303
chr7_21.915396	81.04	304
chr7_20.645239	81.04	305
chr7_20.728966	81.04	306
chr7_21.564253	81.04	307
chr7_21.606193	81.04	308
chr7_21.564376	81.04	309
chr7_20.737408	82.27	310
chr4_32.176399	82.96	311
chr7_21.83418	82.96	312
chr2_12.639586	84.18	313
chr5_4.243711	84.18	314
chr7_21.915361	85.17	315
chr7_21.935157	85.17	316
chr7_21.935196	85.17	317
chr7_22.043022	85.17	318
chr7_22.043139	85.17	319
chr7_22.043164	85.17	320
chr7_22.422059	85.17	321
chr7_23.206113	85.17	322
chr7_22.042996	85.17	323
chr7_22.043131	85.17	324
RMS015_LG1	86.64	325
chr2_12.63942	86.64	326
chr7_22.316197	86.64	327
chr7_22.422036	86.64	328
chr7_22.422141	86.64	329
chr7_22.316144	87.56	330
chr7_22.556633	88.47	331
chr7_22.739119	88.47	332
chr7_23.013171	88.47	333
chr7_23.013217	88.47	334
chr7_23.037789	88.47	335
chr7_22.840457	88.47	336
chr7_23.03772	89.08	337
chr7_22.854125	90.43	338
chr7_22.854141	90.43	339
chr7_23.206148	91.39	340
chr7_23.013203	91.78	341
chr7_23.206146	92.52	342
chr7_23.206126	93.13	343
chr1_10.981881	94.61	344
chr7_23.351973	94.61	345
chr7_23.440975	94.61	346
chr7_23.489476	94.61	347
chr7_23.602528	94.61	348
ICD_LG2
chr1_0.141372c	0	349
chr1_0.141437	0	350
chr1_0.49595	0	351
chr1_0.824902	1.22	352
chr1_0.553644	2.44	353
chr1_0.821632	2.44	354
chr1_1.027988	2.44	355
chr1_1.359534	2.44	356
chr1_1.452077	2.44	357
chr1_1.452151	2.44	358
chr1_1.900678	2.44	359
chr1_1.937062	2.44	360
chr1_0.974818c	2.44	361
chr1_1.027812	2.44	362
chr1_1.39466c	2.44	363
chr1_1.35928	3.66	364
chr1_1.359322	3.66	365
chr1_1.359634	3.66	366
chr1_1.394645	3.66	367
chr1_1.580327	3.66	368
chr1_1.593904	3.66	369
chr1_1.359387	3.66	370
chr1_1.580177	4.88	371
chr1_1.90916	4.88	372
chr1_1.165438	4.89	373
chr1_1.394736	4.89	374
chr1_1.52833	4.89	375
chr1_1.569173	4.89	376
chr1_1.394796	4.89	377
chr1_1.528282	5.99	378
chr1_1.569677	5.99	379
chr1_1.569737	5.99	380
chr1_1.580312	5.99	381
chr1_2.00303	6.34	382
chr1_1.90051	6.93	383
chr1_2.100003	6.93	384
chr1_2.100006	6.93	385
chr1_2.180944	6.93	386
chr1_2.318584	6.93	387
chr1_1.909106	6.93	388
chr1_1.937087	6.93	389
chr1_1.937134	6.93	390
chr1_1.937206c	6.93	391
chr1_1.938093	6.93	392
chr1_2.003108	6.93	393
chr1_2.077823	6.93	394
chr1_1.937179	6.93	395
chr1_2.002985	6.93	396
chr1_2.003114	6.93	397
chr1_2.144585c	6.93	398
chr1_2.077827c	6.93	399
chr1_2.077982c	6.93	400
chr1_2.144306c	6.93	401
chr1_2.144357c	6.93	402
chr1_2.144735c	6.93	403
chr1_2.14475c	6.93	404
chr1_2.100126	8.57	405
chr1_2.144312	8.57	406
chr1_2.14433	8.57	407
chr1_2.22285	8.57	408
chr1_2.222853	8.57	409
chr1_2.690475c	9.1	410
chr1_2.318579	9.57	411
chr1_2.318639	9.57	412
chr1_2.521724c	9.57	413
chr1_2.736295c	9.57	414
chr1_2.861731	9.57	415
chr1_2.521723c	9.57	416
chr1_2.521732c	9.57	417
chr1_2.73631c	9.57	418
chr1_2.736407c	9.57	419
chr1_2.776934c	9.57	420
chr1_2.222813	9.57	421
chr1_2.318574	9.57	422
chr1_2.340835c	9.57	423
chr1_2.475041	9.57	424
chr1_2.475043	9.57	425
chr1_2.686715	9.57	426
chr1_2.736343	9.57	427
chr1_2.776959	9.57	428
chr1_2.896982	9.57	429
chr1_3.034574	9.57	430
chr1_2.446263	9.57	431
chr1_2.474891	9.57	432
chr1_2.47495	9.57	433
chr1_2.499041	9.57	434
chr1_2.507772	9.57	435
chr1_2.521837c	9.57	436
chr1_2.622826	9.57	437
chr1_2.732099	9.57	438
chr1_2.732179	9.57	439
chr1_2.736262	9.57	440
chr1_2.736373	9.57	441
chr1_2.741197	9.57	442
chr1_2.47502	9.57	443
chr1_3.435523	10.22	444
chr1_3.152825	10.78	445
chr1_3.435488	10.78	446
chr1_3.43551	10.78	447
chr1_2.479221	10.79	448
chr1_2.622883c	10.79	449
chr1_2.62288c	10.79	450
chr1_2.498949c	10.79	451
chr1_2.695716c	10.79	452
chr1_2.896456	11.58	453
chr1_3.549589	11.77	454
chr1_3.549677	11.77	455
chr1_3.435632	14.24	456
chr1_3.752717	14.24	457
chr1_3.75353	14.24	458
chr1_3.983468	14.24	459
chr1_3.793777c	14.24	460
chr1_2.340748	14.74	461
chr1_2.776887	14.74	462
chr1_2.816973	14.74	463
chr1_2.865922	14.74	464
chr1_2.880239	14.74	465
chr1_2.86597	14.74	466
chr1_3.735119	15.85	467
chr1_3.775467	15.85	468
chr1_4.197169	16.64	469
chr1_4.197263	16.64	470
chr1_4.2068	16.64	471
chr1_3.152817	16.89	472
chr1_3.250202	16.89	473
chr1_3.03039	17.73	474
chr1_3.03454	17.73	475
chr1_3.983543	18.56	476
chr1_4.229559	18.56	477
chr1_4.197182c	18.56	478
chr1_4.238907	18.56	479
chr1_4.257676c	18.56	480
chr1_4.197269c	18.56	481
chr1_4.206668c	18.56	482
chr1_4.229476	18.56	483
chr1_4.354759	20.5	484
chr1_4.492677	20.5	485
chr1_4.492592	20.5	486
chr1_4.676262	20.5	487
chr1_4.684316c	20.5	488
chr1_4.684388c	20.5	489
chr1_3.435634	20.67	490
chr1_3.564995	21.3	491
chr1_3.034634	21.88	492
chr1_3.152827	21.88	493
chr1_3.152848	21.88	494
chr1_3.246888	21.88	495
chr1_3.250244	21.88	496
chr1_3.674095	21.88	497
chr1_3.775528	21.88	498
chr1_3.984244	21.88	499
chr1_3.75284c	21.88	500
chr1_3.793592c	21.88	501
chr1_5.396793c	22.96	502
chr1_3.98357	23.09	503
chr1_4.197324	24.31	504
chr1_4.257791	24.31	505
chr1_4.320547	24.31	506
chr1_4.354796	24.31	507
chr1_5.918587	24.31	508
chr1_5.502625c	24.88	509
chr1_5.502691c	24.88	510
chr1_5.533313	24.88	511
chr1_4.197258c	25	512
chr1_4.206615	25	513
chr1_4.206617	25	514
chr1_4.229562c	25	515
chr1_4.253306	25	516
chr1_4.206683c	26.55	517
chr1_5.918619	27.64	518
chr1_5.964933c	27.64	519
chr1_5.965028c	27.64	520
chr1_4.684296	27.76	521
chr1_4.684301c	27.76	522
chr1_4.684358c	27.76	523
chr1_5.533343c	28.01	524
chr1_6.184806	29.18	525
chr1_6.271493c	29.18	526
chr1_6.290646	29.18	527
chr1_4.923067	29.3	528
chr1_5.533339c	29.3	529
chr1_4.996555	29.3	530
chr1_5.065178	29.3	531
chr1_5.065188	29.3	532
chr1_5.065205	29.3	533
chr1_5.332614	29.3	534
chr1_5.332657	29.3	535
chr1_5.728871	29.3	536
chr1_5.729018	29.3	537
chr1_5.774378	29.3	538
chr1_5.878782	29.3	539
chr1_5.964559	29.3	540
chr1_5.96469	29.3	541
chr1_5.965097	29.3	542
chr1_6.271448	29.3	543
chr1_6.27146	29.3	544
chr1_6.290644	29.3	545
chr1_6.290649	29.3	546
chr1_5.33267	29.3	547
chr1_5.396723c	29.3	548
chr1_5.793824c	29.3	549
chr1_6.042708c	29.3	550
chr1_10.924711	30.81	551
chr1_6.18475	30.81	552
chr1_6.290499	30.81	553
chr1_6.672413	30.81	554
chr1_5.964572	30.81	555
chr1_5.964646	30.81	556
chr1_6.042884	30.81	557
chr1_6.18483c	30.81	558
chr1_6.672308	30.81	559
chr1_7.136429c	30.81	560
chr1_7.150463	30.81	561
chr1_15.479951c	31.17	562
chr1_6.690492c	31.54	563
chr1_6.907079	31.54	564
chr1_6.907091	31.54	565
chr1_7.136566	32.28	566
chr1_7.150559	32.28	567
chr1_15.854827	32.64	568
chr1_7.512917	33.01	569
chr1_7.847364	33.01	570
chr1_7.847367	33.01	571
chr1_7.513082	33.01	572
chr1_7.847496	33.01	573
chr1_8.138587c	33.01	574
chr1_5.918602	33.15	575
chr1_6.07063c	34.37	576
chr1_6.184737	34.37	577
chr1_6.18479	34.37	578
chr1_6.737085	34.41	579
chr1_6.070727	34.92	580
chr1_6.349745	35.77	581
chr1_6.405722	35.77	582
chr1_9.459863	35.77	583
chr1_11.644234	35.81	584
chr1_11.575545	35.86	585
Rh48_LG2	36.23	586
chr1_10.053152	36.23	587
chr1_10.11151	36.23	588
chr1_10.137503	36.23	589
chr1_10.312816	36.23	590
chr1_10.372077	36.23	591
chr1_10.495617	36.23	592
chr1_10.612359	36.23	593
chr1_10.922413	36.23	594
chr1_11.51206	36.23	595
chr1_11.543097	36.23	596
chr1_11.664672	36.23	597
chr1_11.748741	36.23	598
chr1_11.832123	36.23	599
chr1_12.431973	36.23	600
chr1_15.312104	36.23	601
chr1_15.571847	36.23	602
chr1_16.650361	36.23	603
chr1_17.069182	36.23	604
chr1_17.101317	36.23	605
chr1_17.101319	36.23	606
chr1_18.100552	36.23	607
chr1_18.223742	36.23	608
chr1_7.163129	36.23	609
chr1_7.834765	36.23	610
chr1_7.834777	36.23	611
chr1_9.459833	36.23	612
chr1_9.688526	36.23	613
chr1_9.787356	36.23	614
chr1_10.053335	36.23	615
chr1_10.111551	36.23	616
chr1_10.137365	36.23	617
chr1_10.495594	36.23	618
chr1_10.495619	36.23	619
chr1_10.61245	36.23	620
chr1_10.672086	36.23	621
chr1_11.050002	36.23	622
chr1_11.748699	36.23	623
chr1_16.994883	36.23	624
chr1_9.790204	36.23	625
chr1_19.227311c	36.23	626
chr1_10.449852c	36.23	627
chr1_7.847544	40.68	628
chr1_10.321726	41.29	629
chr1_17.573164c	41.29	630
chr1_10.053173	41.91	631
chr1_10.672072	41.91	632
chr1_10.67209c	41.91	633
chr1_10.67227	41.91	634
chr1_10.775446c	41.91	635
chr1_15.210714c	41.91	636
chr1_17.069216	41.91	637
chr1_10.053197c	41.91	638
chr1_17.069213c	41.91	639
chr1_10.111581c	41.91	640
chr1_10.495583c	41.91	641
chr1_10.532371	41.91	642
chr1_10.672126c	41.91	643
chr1_11.664678c	42.52	644
chr1_11.748807c	42.52	645
chr1_11.74884c	42.52	646
chr1_11.664852	42.52	647
chr1_12.428288	42.83	648
chr1_7.743341c	42.83	649
chr1_7.847441	42.83	650
chr1_1.661496	43.76	651
chr1_16.994934c	43.76	652
chr1_17.101332	43.76	653
chr1_17.288532c	43.76	654
chr1_17.288562c	43.76	655
chr1_17.28861c	43.76	656
chr1_17.573081c	43.76	657
chr1_17.288427c	43.76	658
chr1_17.288469c	43.76	659
chr1_17.28847c	43.76	660
chr1_17.28848c	43.76	661
chr1_17.288493c	43.76	662
chr1_17.337983c	43.76	663
chr1_19.106089c	43.76	664
chr1_9.504632c	43.76	665
chr1_10.11165c	43.76	666
chr1_10.672085c	43.76	667
chr1_18.100702c	43.76	668
chr1_18.201755c	43.76	669
chr1_18.223722c	43.76	670
chr1_10.442521c	44.37	671
chr1_10.321864c	44.99	672
chr1_11.424441c	44.99	673
chr1_18.410525	44.99	674
chr1_19.106101c	44.99	675
chr1_9.789929	44.99	676
chr1_15.312024c	45.73	677
chr1_15.312065c	45.73	678
chr1_15.312027c	45.73	679
chr1_17.2773	45.73	680
chr1_17.33801	45.73	681
chr1_17.573105c	45.73	682
chr1_10.924627	46.1	683
chr1_15.577885	46.1	684
chr1_7.507856c	46.1	685
chr1_15.85486c	46.1	686
chr1_7.150574	46.87	687
chr1_7.507699	46.87	688
chr1_9.504581	46.87	689
chr1_10.32181	47.63	690
chr1_10.372125	47.63	691
chr1_10.372167	47.63	692
chr1_11.74876	47.65	693
chr1_19.10605	48.52	694
chr1_14.562674	48.6	695
chr1_14.6501	48.6	696
chr1_19.227207	48.6	697
chr1_7.847513c	49.07	698
chr1_15.479862	49.12	699
chr1_11.5432	49.13	700
chr1_11.748681	49.13	701
chr1_12.336615	49.13	702
chr1_12.399453	49.13	703
chr1_18.100665	49.13	704
chr1_11.748702c	49.13	705
chr1_11.748759c	49.13	706
chr1_11.832138c	49.13	707
chr1_12.540578c	49.13	708
chr1_12.540596c	49.13	709
chr1_12.540607c	49.13	710
chr1_12.33644c	49.58	711
chr1_14.439401c	49.59	712
chr1_11.543007	49.88	713
chr1_15.311956	49.88	714
chr1_15.312075	49.88	715
chr1_17.288555c	49.88	716
chr1_18.223819	49.88	717
chr1_19.106105	49.88	718
chr1_16.04228c	51.42	719
chr1_16.466661	51.42	720
chr1_16.46666c	51.42	721
chr1_8.772956c	52.67	722
chr1_16.466634	54.58	723
CL2996_LG2	56.83	724
chr1_14.439482	56.83	725
chr1_15.00364	56.83	726
chr1_16.375525	56.83	727
chr1_16.466642	56.83	728
chr1_18.912286	56.83	729
chr6_12.894821c	56.83	730
chr6_29.879491	56.83	731
chr1_12.740688c	56.83	732
chr6_19.982957c	56.83	733
chr6_19.983023	56.83	734
chr6_20.501779c	56.83	735
chr6_20.532373	56.83	736
chr6_21.779928c	56.83	737
chr6_20.425868c	56.83	738
chr6_20.486507c	56.83	739
chr6_20.640376c	56.83	740
chr6_20.640381c	56.83	741
chr6_20.530748	56.83	742
chr6_20.532514	56.83	743
chr6_21.065036	56.83	744
chr6_20.144288	57.8	745
chr6_20.425966	57.8	746
chr6_20.501838	57.8	747
chr6_20.532456c	57.8	748
chr6_20.14417c	58.45	749
chr6_20.425967c	58.45	750
chr6_21.444481	58.78	751
chr6_21.265314	59.66	752
chr6_21.42716	60.65	753
chr6_21.427168	60.65	754
chr6_22.241836	60.68	755
chr6_22.3055	60.68	756
chr6_22.305632	60.68	757
chr6_21.334726	60.89	758
chr6_21.444451	60.89	759
chr6_21.519907	60.89	760
chr6_22.30561	60.89	761
chr6_22.020162	60.89	762
chr6_22.020181c	60.89	763
chr6_22.964006	62.09	764
chr6_23.898748c	62.09	765
chr6_18.651732	64.28	766
chr6_22.305666	64.28	767
chr6_22.200336c	64.28	768
chr6_22.020306c	65.32	769
chr6_22.241879	65.32	770
chr6_22.200502c	66.65	771
chr6_22.305615c	66.65	772
chr6_23.454696	67.64	773
chr6_23.59618	67.64	774
chr6_22.963925c	67.94	775
chr6_24.982865	69.27	776
chr6_25.012785	69.27	777
chr6_12.004629	69.8	778
chr6_24.333528	69.8	779
chr6_24.717153	69.8	780
chr6_24.983034	69.8	781
chr6_25.644821	69.8	782
chr6_25.901543	69.8	783
chr6_26.877926	69.8	784
chr6_26.914262	69.8	785
chr6_23.39451	69.8	786
chr6_23.394609	69.8	787
chr6_23.481749	69.8	788
chr6_23.501483c	69.8	789
chr6_23.39463	69.8	790
chr6_23.501479c	69.8	791
chr6_23.501482c	69.8	792
chr6_24.333503c	70.78	793
chr6_24.662967	70.78	794
chr6_25.644736	71.62	795
chr6_25.644758	71.62	796
chr6_25.673682	71.62	797
chr6_25.903306	71.62	798
chr6_25.905732	71.62	799
chr6_25.905902	71.62	800
chr6_24.717093	71.88	801
chr6_24.724354	71.88	802
chr6_25.178794	71.88	803
chr6_25.644759	71.88	804
chr6_25.644808	71.88	805
chr6_25.644826	71.88	806
chr6_25.905759	71.88	807
chr6_24.982882	72.24	808
chr6_24.983076	72.24	809
chr6_25.644854	72.24	810
chr6_25.644899	72.24	811
chr6_25.73819	73.21	812
chr6_25.903305	73.21	813
chr6_26.295215	73.21	814
chr6_26.646145	73.21	815
chr6_26.118489	73.21	816
chr6_26.646082	73.21	817
chr6_26.646092	73.21	818
chr6_26.646102	73.21	819
chr6_26.656034c	73.21	820
chr6_26.689691	73.21	821
chr6_26.877908	73.21	822
chr6_26.914348c	73.21	823
chr6_26.646208c	73.21	824
chr6_26.655966c	76.98	825
chr6_27.767203c	76.98	826
chr6_27.819339	76.98	827
chr6_28.373698	76.98	828
chr6_28.379754	76.98	829
chr6_29.139394	76.98	830
chr6_26.656326	77.48	831
chr6_27.073507	77.95	832
chr6_27.344809c	77.95	833
chr6_27.390111	79	834
chr6_27.543135	79	835
chr6_27.543158	79	836
chr6_28.141676	79	837
chr6_28.141808	79	838
chr6_27.819291	79	839
chr6_27.839204	79	840
chr6_27.576798	79.19	841
chr6_27.57685	79.19	842
chr6_28.681681	80.14	843
chr6_28.96079	80.14	844
chr6_29.139503	80.14	845
chr6_29.15463	80.14	846
chr6_29.154631	80.14	847
chr6_29.154708	80.14	848
chr6_29.154709	80.14	849
chr6_28.681842c	80.14	850
chr6_29.154701	80.14	851
chr6_28.141739c	80.51	852
chr6_28.681778c	80.51	853
chr6_28.141748c	80.51	854
chr6_28.68184c	80.51	855
chr6_29.639698	81.27	856
chr6_29.680111	81.27	857
chr6_30.355325	81.27	858
chr6_28.960886c	81.82	859
chr6_29.098355c	81.82	860
chr6_29.107758	81.82	861
chr6_29.149748	81.82	862
chr6_29.150396	81.82	863
chr6_29.639712	81.82	864
chr6_29.139475	81.82	865
chr6_29.149769	81.82	866
chr6_29.149772	81.82	867
chr6_29.149908	81.82	868
chr6_29.149967	81.82	869
chr6_29.680161	81.82	870
chr6_29.139545	81.82	871
chr6_29.149813	81.82	872
chr6_29.149836c	81.82	873
chr6_29.154771c	81.82	874
chr6_30.271617	83.7	875
chr6_30.27165	83.7	876
chr6_30.271656	83.7	877
chr6_30.355331	83.7	878
chr6_15.095193	85.32	879
chr6_30.634039	85.32	880
chr6_30.634496	85.32	881
chr6_30.845198	85.32	882
chr6_30.95729	85.32	883
chr6_31.531493	85.32	884
chr6_31.699678	85.32	885
chr6_15.095346	85.32	886
chr6_26.118652	85.32	887
chr6_27.390168	85.32	888
chr6_29.107698	85.32	889
chr6_29.518627	85.32	890
chr6_30.634141	85.32	891
chr6_30.967032c	85.32	892
chr6_26.656315	85.87	893
chr6_27.839739	85.87	894
chr6_29.0984	85.87	895
chr6_30.957319	85.87	896
chr6_31.625698	85.87	897
chr6_31.625738	85.87	898
chr6_31.625739	85.87	899
chr6_31.699646	85.87	900
chr6_29.639695	85.87	901
chr6_31.531428	86.27	902
chr6_15.06843	87.41	903
chr6_15.068553	87.41	904
chr6_15.095292	87.41	905
chr6_15.10856	87.41	906
chr6_31.531359	87.41	907
chr6_15.068559c	87.41	908
chr6_31.219476c	88.54	909
chr6_31.219479c	88.54	910
chr6_14.994698	88.85	911
chr6_29.518701	88.85	912
chr6_29.52846	88.85	913
chr6_29.528615	88.85	914
chr6_29.528617	88.85	915
chr6_29.412515	88.85	916
chr6_29.518821c	89.15	917
chr6_29.528584	89.15	918
chr6_30.634536	89.15	919
chr6_30.84518c	89.15	920
chr6_30.845195	89.76	921
chr6_29.266807	92.73	922
chr6_29.412458	92.73	923
chr6_31.954116c	92.73	924
chr6_29.412482	92.73	925
chr6_29.266748	93.52	926
chr6_29.266906	93.52	927
chr6_32.029807	93.52	928
chr6_32.029936	93.52	929
chr6_31.93804	93.89	930
chr6_31.938048	93.89	931
chr6_32.093971	94.08	932
chr6_32.094031	94.08	933
chr6_32.141066	94.77	934
chr6_32.205307	94.77	935
chr6_32.412535	94.77	936
chr6_31.834685	95.07	937
chr6_31.834871	95.07	938
chr6_32.412566	95.07	939
chr6_31.805849	95.39	940
chr6_32.344852	95.39	941
chr6_32.344995c	95.39	942
chr6_32.094013c	95.39	943
chr6_32.390975	95.39	944
chr6_32.094109	95.39	945
chr6_32.343667c	95.39	946
chr6_32.343677	95.39	947
chr6_32.463306	95.77	948
chr6_32.41241	96.55	949
chr6_32.461306	96.68	950
chr6_32.461322	96.68	951
chr6_32.756603c	96.68	952
chr6_32.463148	96.68	953
chr6_33.233603	97.21	954
chr6_33.233689	97.21	955
chr6_33.242307	97.21	956
chr6_33.264286	97.21	957
chr6_32.918299	97.54	958
chr6_32.918422	97.54	959
chr6_32.918427	97.54	960
chr6_32.975531	97.54	961
chr6_33.026304	97.54	962
chr6_33.051694	97.54	963
chr6_33.215643	97.54	964
chr6_33.240419	97.54	965
chr6_33.264241c	97.54	966
chr6_32.918435	97.54	967
chr6_33.233579c	98.29	968
chr6_32.975416	99.03	969
chr6_33.531387c	99.03	970
chr6_32.461294	99.65	971
chr6_32.953315	100.66	972
chr6_32.953336	100.66	973
chr6_33.040719	100.66	974
chr6_33.305252	100.66	975
chr6_33.335228	100.66	976
chr6_33.335358	100.66	977
chr6_33.525292	100.66	978
chr6_33.526163	100.66	979
chr6_33.531246	100.66	980
chr6_33.562306	100.66	981
chr6_33.592703	100.66	982
chr6_33.953478	100.66	983
chr6_33.335438	100.66	984
chr6_33.526076	100.66	985
chr6_33.53129	100.66	986
chr6_33.525955	100.66	987
chr6_33.531378	100.66	988
chr6_33.531386c	100.66	989
chr6_34.004709	102.52	990
chr6_34.20963	102.52	991
chr6_34.413787	103.44	992
chr6_34.506503	103.44	993
chr6_34.506623	103.44	994
chr6_34.506658	103.44	995
chr6_34.506673	103.44	996
chr6_34.546062	103.44	997
chr6_34.876054	103.44	998
chr6_34.87606	105.07	999
chr6_34.923109	105.07	1000
chr6_34.923112	105.07	1001
chr6_33.026341	105.93	1002
chr6_33.839517c	105.93	1003
chr6_34.506637	105.93	1004
chr6_34.648606	105.93	1005
chr6_34.712429c	105.93	1006
chr6_34.837756	105.93	1007
chr6_33.589239c	105.93	1008
chr6_33.95328c	105.93	1009
chr6_34.131952	105.93	1010
chr6_34.209615	105.93	1011
chr6_34.27061	108.42	1012
chr6_34.413807	108.42	1013
chr6_34.482688	108.42	1014
chr6_34.545954	108.42	1015
chr6_34.65381	108.42	1016
chr6_34.653828	108.42	1017
chr6_35.174015	108.43	1018
chr6_34.545942	109.63	1019
chr6_34.923102	110.66	1020
chr6_35.286285c	110.66	1021
chr6_35.290819	110.66	1022
chr6_35.357943	110.66	1023
chr6_34.96216c	110.7	1024
chr6_35.072497c	110.7	1025
chr6_34.875992	111.32	1026
chr6_36.295734c	112.14	1027
chr6_35.934748	112.99	1028
chr6_35.965591	112.99	1029
chr6_36.004476	112.99	1030
chr6_36.073413	112.99	1031
chr6_36.295664	112.99	1032
chr6_36.633987	112.99	1033
chr6_35.67536	113.78	1034
chr6_35.858779	113.78	1035
chr6_35.929618	113.78	1036
chr6_35.965574	113.78	1037
chr6_36.073405	113.78	1038
chr6_35.934743c	113.78	1039
chr6_35.934809	113.78	1040
chr6_35.934821	113.78	1041
chr6_35.934829	113.78	1042
chr6_35.93483	113.78	1043
chr6_35.934822	113.78	1044
chr6_35.934824	113.78	1045
chr6_36.004464c	113.78	1046
chr6_36.004515c	113.78	1047
chr6_36.073033	115	1048
chr6_36.073465	115	1049
chr6_36.420608	116.22	1050
chr6_36.525111	116.22	1051
chr6_36.630288	116.22	1052
chr6_36.587015	118.69	1053
chr6_36.630291	118.69	1054
chr6_36.58703	118.69	1055
chr6_36.58706	118.69	1056
chr6_36.587183	118.69	1057
chr6_36.59146	118.69	1058
chr6_36.93301c	118.69	1059
chr6_36.858528	118.69	1060
chr6_36.923363	118.69	1061
chr6_36.844858c	121.67	1062
chr6_36.844926c	121.67	1063
chr6_36.92355	121.67	1064
chr6_36.931765	121.67	1065
chr6_36.933091	121.68	1066
chr6_37.539943	122.89	1067
chr6_37.028459	123.31	1068
chr6_37.052831	123.31	1069
chr6_38.22116	124.11	1070
chr6_38.221164	124.11	1071
chr6_37.028502	124.17	1072
chr6_37.136891	126.66	1073
chr6_37.18413	126.66	1074
chr6_37.184203	126.66	1075
chr6_9.582276	126.66	1076
chr6_9.582303	126.66	1077
chr6_9.58233	126.66	1078
chr6_9.582354	126.66	1079
chr6_9.582408	126.66	1080
chr6_37.184163	126.66	1081
chr6_37.184182	126.66	1082
chr6_37.267002	126.66	1083
chr6_37.267017	126.66	1084
chr6_37.184197	126.66	1085
chr6_37.540081	129.13	1086
chr6_37.800891	129.13	1087
chr6_37.80096	129.13	1088
chr6_38.527314	129.13	1089
chr6_38.821311c	129.13	1090
chr6_37.266958	129.55	1091
chr6_37.8009	130.35	1092
chr6_37.539993	131.54	1093
chr6_37.800994	131.54	1094
chr6_37.801035c	131.54	1095
chr6_37.899406	131.54	1096
chr6_38.149769c	131.6	1097
chr6_38.318259	133.01	1098
chr6_38.318325	133.01	1099
chr6_38.31838	133.01	1100
chr6_38.318397	133.01	1101
ICD_LG3
chr6_0.039488c	0	1102
chr6_0.106927	0	1103
chr6_0.288198	0	1104
chr6_0.861922	0	1105
chr6_0.861943	0	1106
chr6_0.106933	0	1107
chr6_0.106957c	0	1108
chr6_0.242596	0	1109
chr6_0.258258	2.47	1110
chr6_0.288153c	4.94	1111
chr6_0.522755	5.55	1112
chr6_0.522773	5.55	1113
chr6_0.242599	6.35	1114
chr6_0.288165	6.35	1115
chr6_0.8391	6.35	1116
chr6_0.861928	6.71	1117
chr6_0.10684	7.08	1118
chr6_0.242617	7.08	1119
chr6_0.297877	7.08	1120
chr6_0.811177	7.08	1121
chr6_0.811222	7.08	1122
chr6_0.81124	7.08	1123
chr6_0.839095	7.08	1124
chr6_0.861947	7.08	1125
chr6_0.537091	7.08	1126
chr6_0.594973	7.08	1127
chr6_0.741935	7.08	1128
chr6_0.741968	7.08	1129
chr6_0.811231	7.08	1130
chr6_0.811049	7.08	1131
chr6_0.741929	7.39	1132
chr6_0.811129	7.92	1133
chr6_0.811506	7.92	1134
chr6_1.080281	8.51	1135
chr6_1.080135	8.52	1136
chr6_1.350775	10.37	1137
chr6_1.350823	10.37	1138
chr6_1.350825	10.37	1139
chr6_1.350828	10.37	1140
chr6_1.482509	11	1141
chr6_1.350713	12.28	1142
chr6_1.350854	12.28	1143
chr6_1.425332	12.28	1144
chr6_1.482547	12.28	1145
chr6_1.513705	12.28	1146
chr6_1.513783	12.28	1147
chr6_1.425327	12.28	1148
chr6_1.42533	12.28	1149
chr6_1.425389	12.28	1150
chr2_6.356844	13.5	1151
chr6_1.816382	13.5	1152
chr6_1.816427	13.5	1153
chr6_1.868954c	13.5	1154
chr6_1.868958c	13.5	1155
chr6_1.974541	13.5	1156
chr6_1.816439	14.18	1157
chr6_1.816453	14.18	1158
chr6_1.816456	14.18	1159
chr6_1.816463	14.18	1160
chr6_1.826124	14.18	1161
chr6_1.826127	14.18	1162
chr6_1.868258	14.18	1163
chr6_1.868386	14.18	1164
chr6_1.86829c	14.18	1165
chr6_1.868383	14.18	1166
chr6_1.868398	14.18	1167
chr6_1.869026	14.18	1168
chr6_1.974388	14.18	1169
chr6_1.974447	14.18	1170
chr6_1.975171	14.18	1171
chr6_2.263093	14.18	1172
chr6_2.26311	14.18	1173
chr6_2.263134	14.18	1174
chr6_2.263162	14.18	1175
chr6_1.868951	15.03	1176
chr6_2.263139	15.65	1177
chr6_2.84386	21.07	1178
chr6_2.84395	21.07	1179
chr6_2.843963	21.07	1180
chr6_2.844005	21.07	1181
chr6_2.844006	21.07	1182
chr6_2.965657	21.07	1183
chr6_2.963191	21.07	1184
chr6_2.963197	21.07	1185
chr6_2.963267	21.07	1186
chr6_2.965689c	21.07	1187
chr6_2.96574c	21.07	1188
chr6_2.965734c	21.07	1189
chr6_2.963175	21.8	1190
chr6_2.963309	21.8	1191
chr6_3.033009	22.03	1192
chr3_0.405998	23.79	1193
chr6_3.272563	23.79	1194
chr6_3.272502	23.79	1195
chr6_3.326291	23.79	1196
chr6_3.272383	23.97	1197
chr6_3.272449	23.97	1198
chr6_3.272455	23.97	1199
chr6_3.272499	23.97	1200
chr6_3.27251	23.97	1201
chr6_3.272518	23.97	1202
chr6_3.326319	23.97	1203
chr6_3.581794	23.97	1204
chr6_3.105928	24.17	1205
chr6_3.444881	24.17	1206
chr6_3.445019	24.59	1207
chr6_3.690909	25.21	1208
chr6_3.691074	25.21	1209
chr6_3.581779	25.55	1210
chr6_3.666382	25.55	1211
chr6_3.791085	25.62	1212
chr6_4.053725	25.62	1213
chr6_3.553724	25.84	1214
chr6_3.596202	25.84	1215
chr6_3.666389	25.89	1216
chr6_3.739383c	25.89	1217
chr6_3.791109	27.5	1218
chr6_4.17526	27.5	1219
chr6_4.175209	27.5	1220
chr6_4.231767	27.5	1221
chr6_4.262795	27.5	1222
chr6_4.204762	29.72	1223
chr6_4.37173	30.28	1224
chr6_4.50671	31.66	1225
chr6_4.506776	31.66	1226
chr6_4.710029	31.66	1227
chr6_4.371733	31.94	1228
chr6_4.332478	33.03	1229
chr6_4.332494	33.03	1230
chr6_4.71008	33.03	1231
chr6_4.710212	33.03	1232
chr6_4.777808	33.03	1233
chr6_4.777891c	33.03	1234
chr6_4.371663	33.64	1235
Rw35C24_LG3	34.88	1236
chr6_4.175392	34.88	1237
chr6_4.280806	34.88	1238
chr6_4.332487	34.88	1239
chr6_4.332489	34.88	1240
chr6_4.332525	34.88	1241
chr6_4.332563	34.88	1242
chr6_4.710053	34.88	1243
chr6_4.710083	34.88	1244
chr6_4.777858	34.88	1245
chr6_4.932935	38.62	1246
chr6_4.933007	38.62	1247
chr6_5.550275	38.62	1248
chr6_5.575539	38.62	1249
chr6_5.982014	38.62	1250
chr6_6.200357	38.62	1251
chr6_6.200484	38.62	1252
chr6_6.200511	38.62	1253
chr6_5.300251	38.62	1254
chr6_5.300276	38.62	1255
chr6_5.300289c	38.62	1256
chr6_5.300312c	38.62	1257
chr6_5.645322	39.37	1258
chr6_5.645458	39.37	1259
chr6_5.442559	40.71	1260
chr6_6.468231	40.71	1261
chr6_6.73794	40.71	1262
chr6_6.761155	40.71	1263
chr6_6.791664	40.71	1264
chr6_7.073636	40.71	1265
chr6_7.359523	40.71	1266
chr6_5.982011	41.71	1267
chr6_5.982029	42.4	1268
chr6_5.982031	42.4	1269
chr6_6.368022	42.4	1270
chr6_6.468189	43.15	1271
chr6_6.468315	43.15	1272
chr6_6.737852	43.91	1273
chr6_6.791673	43.91	1274
chr1_18.377545	44.91	1275
chr3_26.295993c	44.91	1276
chr3_26.296016c	44.91	1277
chr6_6.482123	44.91	1278
chr6_6.7918	44.91	1279
chr6_7.070216	44.91	1280
chr6_7.274355	46.23	1281
Rw12J12_LG3	54.74	1282
chr6_7.649678	54.74	1283
chr6_7.55052c	57.27	1284
Rh50_LG3	57.87	1285
chr6_7.702565	57.87	1286
chr3_27.736901	57.87	1287
chr6_7.214013	57.87	1288
chr6_7.399133c	57.87	1289
chr6_7.649699c	57.87	1290
chr6_7.839982c	57.87	1291
chr6_7.399185	57.87	1292
chr6_7.702625	57.87	1293
chr6_7.781201	57.87	1294
chr6_8.607405	59.25	1295
chr6_8.630082	59.25	1296
chr6_8.724376	60.12	1297
chr6_8.724436	62.79	1298
chr6_8.951763	62.79	1299
chr6_8.977622	62.79	1300
chr6_8.977642	62.79	1301
chr6_8.977696	62.79	1302
chr6_10.916245	63.16	1303
chr6_8.607372c	63.53	1304
chr6_8.614639c	63.53	1305
chr6_8.773447c	63.53	1306
chr6_8.951769c	63.53	1307
chr6_8.614712c	63.53	1308
chr6_8.662506c	63.53	1309
chr6_8.662557c	63.53	1310
chr6_9.031988	63.53	1311
chr6_9.113612	63.53	1312
chr6_8.97888c	64.77	1313
chr6_9.032114	64.77	1314
chr6_9.032051c	64.77	1315
chr6_9.354893	65.14	1316
chr6_8.978868	65.51	1317
chr6_9.176797c	65.51	1318
chr3_23.544367	66.74	1319
chr6_8.66257	66.74	1320
chr6_8.679661	66.74	1321
chr6_8.978886	66.74	1322
chr6_9.032021	66.74	1323
chr6_9.354923	66.74	1324
chr6_9.32952	67.72	1325
chr5_5.161425	69.7	1326
chr6_10.736859c	69.73	1327
chr6_10.749852	69.73	1328
chr6_11.048559	69.73	1329
chr6_10.950386	69.96	1330
chr6_11.409705	71.44	1331
chr6_11.451162	71.44	1332
chr6_10.807964	72.38	1333
BFACT47_LG3	73.32	1334
chr6_17.519049	73.32	1335
chr6_17.519102	73.32	1336
chr6_10.46093	73.32	1337
chr6_10.557874	73.32	1338
chr6_11.533989	73.32	1339
chr6_11.533993	73.32	1340
chr6_11.534	73.32	1341
chr6_11.534044	73.32	1342
chr6_11.657711	73.32	1343
chr6_11.735957	73.32	1344
chr6_12.203693	73.32	1345
chr6_12.240158	73.32	1346
chr6_12.240181	73.32	1347
chr6_12.312814	73.32	1348
chr6_14.453296	73.32	1349
chr6_10.749894	73.32	1350
chr6_10.749984	73.32	1351
chr6_11.171791	73.32	1352
chr6_11.735878	73.32	1353
chr6_11.735918	73.32	1354
chr6_11.73694	73.32	1355
chr6_17.790682	73.32	1356
chr6_11.736975	73.32	1357
chr6_11.988579	73.32	1358
chr6_12.312783	73.32	1359
chr6_14.684969	73.69	1360
chr6_14.32699	74.06	1361
chr6_18.103511	75.26	1362
chr6_17.734756	76.05	1363
chr6_17.765146	76.05	1364
chr6_17.790678	76.05	1365
chr1_0.630283	77.52	1366
chr6_17.519036	77.52	1367
chr6_17.519045	77.52	1368
chr6_17.765236	77.52	1369
chr6_17.519042c	77.52	1370
chr6_16.82039	79.99	1371
chr6_17.215238	81.07	1372
chr6_16.907939	81.67	1373
chr6_17.096838	81.67	1374
chr6_17.096856	81.67	1375
chr6_17.097003	81.67	1376
chr6_17.281238	81.67	1377
chr3_3.416949	82.82	1378
chr6_15.942954c	82.82	1379
chr6_17.070224	82.82	1380
chr6_17.070391	82.82	1381
chr6_17.096884	82.82	1382
chr6_17.096951	82.82	1383
chr6_18.651777	82.82	1384
chr6_15.986821	83.88	1385
chr6_15.986928	83.88	1386
chr6_18.028824	83.88	1387
chr6_18.028841	83.88	1388
chr6_18.094742	83.88	1389
chr6_18.094787	83.88	1390
chr6_18.243462	83.88	1391
chr6_18.270642	83.88	1392
chr6_18.664101	83.88	1393
chr6_18.094868c	83.88	1394
chr1_14.272655	85.06	1395
chr4_23.60151	86.1	1396
chr6_13.18357	86.1	1397
chr4_23.601554	86.1	1398
chr6_13.183501	86.1	1399
chr6_13.183503	86.1	1400
chr1_9.306686	87.59	1401
chr6_18.243505	87.59	1402
chr6_18.24351	87.59	1403
chr6_18.270544	87.59	1404
chr1_9.306703	87.59	1405
chr6_18.243495	87.59	1406
chr1_12.907297	94.01	1407
chr1_14.272702	94.01	1408
chr1_12.90737	95.39	1409
chr1_13.963736	95.96	1410
chr1_13.372495	99.71	1411
chr1_13.372615	99.71	1412
chr7_15.853166	99.71	1413
chr1_14.303642	99.71	1414
chr6_15.486149	99.71	1415
chr6_18.270657	99.71	1416
chr1_13.372442	100.81	1417
chr1_13.372591	100.81	1418
chr1_13.963853	100.81	1419
chr1_14.303597	100.81	1420
chr1_17.717705	100.81	1421
chr1_17.893831	100.81	1422
chr2_2.65768	100.81	1423
chr3_23.543923	100.81	1424
chr3_23.543973	100.81	1425
chr4_14.903227	100.81	1426
chr1_19.762871	104.21	1427
chr1_20.19506	104.21	1428
chr1_22.015533	104.21	1429
chr6_0.346436	104.21	1430
chr1_19.762873	104.21	1431
chr1_19.762761	104.95	1432
chr1_20.616031	104.95	1433
chr1_20.19498	105.33	1434
chr1_22.885711	106.44	1435
chr4_14.90326	106.44	1436
chr4_15.377617	106.44	1437
chr6_0.346363	106.44	1438
chr1_21.072247	108.58	1439
chr6_15.94289	115.5	1440
chr6_18.270658	118.21	1441
ICD_LG4
chr2_27.129849	0	1442
chr2_27.130002	0	1443
chr4_0.603715	0	1444
chr4_0.624912	0	1445
chr4_0.62493	0	1446
chr2_7.10623c	2.99	1447
chr2_7.106241c	2.99	1448
chr2_7.10627c	2.99	1449
chr2_7.106283c	2.99	1450
chr1_14.815301	4.21	1451
chr1_16.466659	4.21	1452
chr4_0.624747	4.21	1453
chr4_0.624757	4.21	1454
chr4_0.624824	4.21	1455
chr4_1.558722	4.21	1456
chr4_1.558806	4.21	1457
chr4_0.624754	6.96	1458
chr4_1.608475	8.21	1459
chr4_2.61772c	8.21	1460
chr4_2.910568	8.21	1461
chr4_2.910641	8.21	1462
chr4_2.910829	8.21	1463
chr4_3.23362	9.27	1464
chr4_1.608673	10.5	1465
chr4_2.13018c	10.5	1466
chr4_2.61771	10.5	1467
chr4_2.643188	10.5	1468
chr4_16.099712	10.65	1469
chr6_29.493328	10.65	1470
chr4_10.785089	11.48	1471
chr4_13.333904c	11.48	1472
chr4_10.785015	12.95	1473
chr4_13.333703	12.95	1474
chr4_13.333733	12.95	1475
chr4_14.689942	12.95	1476
chr4_14.691572	12.95	1477
chr4_4.907658	12.95	1478
chr6_29.493251	12.95	1479
chr4_4.907812c	12.95	1480
chr1_2.202074	15.39	1481
chr1_2.202091	15.39	1482
chr1_2.202128	15.39	1483
chr4_10.022851	15.39	1484
chr4_10.378642	15.39	1485
chr4_10.902818	15.39	1486
chr4_13.333919	15.39	1487
chr4_4.300849	15.39	1488
chr4_4.680704	15.39	1489
chr4_4.871904	15.39	1490
chr4_6.609542	15.39	1491
chr4_4.680702c	15.42	1492
chr4_10.81303c	16.43	1493
chr4_10.813041c	16.43	1494
chr4_10.813043c	16.43	1495
chr4_4.872342c	18.55	1496
chr4_4.872345c	18.55	1497
chr3_0.669406	18.68	1498
chr4_13.538034	18.68	1499
chr4_14.26513	18.68	1500
chr4_5.442548c	18.71	1501
chr6_5.051434c	18.71	1502
chr1_2.690519	20.34	1503
chr1_2.690666	20.34	1504
chr1_2.690704	20.34	1505
chr2_24.584994	20.34	1506
chr4_10.378639	20.34	1507
chr1_3.586681c	20.34	1508
chr4_4.680678	20.34	1509
chr4_4.680803	20.34	1510
chr4_4.87194	20.34	1511
chr4_4.87236c	20.34	1512
chr6_5.051381	20.34	1513
chr4_4.907813	20.34	1514
chr4_6.705474	20.34	1515
chr4_6.705482	20.34	1516
chr3_18.786682	21.82	1517
chr3_18.786699	21.82	1518
chr3_18.786716	21.82	1519
chr3_18.786753	21.82	1520
chr4_5.442672	21.82	1521
chr4_10.378789c	24.84	1522
chr1_2.202084	26.34	1523
chr4_10.024543	26.34	1524
chr4_12.955859	26.34	1525
chr4_10.024609c	26.34	1526
chr4_10.024632c	26.34	1527
chr4_13.059825	26.34	1528
chr5_12.69382	26.88	1529
chr3_0.669368c	27.89	1530
chr4_13.87273c	27.89	1531
RhABT12_LG4	29.73	1532
chr2_24.584916	29.73	1533
chr2_24.584943	29.73	1534
chr2_24.584953	29.73	1535
chr4_10.902858c	29.73	1536
chr4_10.903029c	29.73	1537
chr4_13.579901	29.73	1538
chr4_15.244681	29.73	1539
chr4_15.411501	29.73	1540
chr4_9.711998	29.73	1541
chr5_12.693625	29.73	1542
chr5_12.693643c	29.73	1543
chr2_27.795803c	31.27	1544
chr4_13.872754	31.27	1545
chr4_14.019613c	31.27	1546
chr3_0.669366c	31.27	1547
chr4_14.265056	31.27	1548
chr4_14.265105c	31.27	1549
chr3_5.97957	32.39	1550
chr4_15.551447	32.39	1551
chr4_14.967475	33.51	1552
chr4_15.244556	33.51	1553
chr4_15.244486	33.98	1554
chr4_15.24411	34.08	1555
chr4_15.572828c	34.39	1556
chr4_13.538038c	34.94	1557
chr4_13.579898	34.94	1558
chr4_15.572876c	34.94	1559
chr4_15.572861c	34.94	1560
chr4_17.257739	36.43	1561
chr3_5.979542	37.5	1562
chr4_15.621967	37.5	1563
chr4_16.933603	37.5	1564
chr2_24.585	38.62	1565
chr4_16.895061	38.62	1566
chr4_16.895077	38.62	1567
chr4_16.895123	38.62	1568
chr2_24.584797	39.74	1569
chr3_32.662954	39.74	1570
chr4_16.000819	39.74	1571
chr4_16.000934	39.74	1572
chr4_16.140598	39.74	1573
chr4_16.666493	39.74	1574
chr4_19.027117	39.74	1575
chr3_5.979522	39.74	1576
chr4_14.96765	39.74	1577
chr4_15.551408	39.74	1578
chr4_16.679351	39.74	1579
chr4_20.579566	39.74	1580
chr4_13.538025c	39.74	1581
chr4_15.551469c	39.74	1582
chr4_16.89505	39.74	1583
chr6_34.918843	39.74	1584
chr4_17.064622	43.92	1585
chr4_16.510792	45.98	1586
chr4_16.678729	45.98	1587
chr4_16.679267c	45.98	1588
chr4_16.140549	46.29	1589
chr4_16.679197c	46.29	1590
chr4_16.140459c	46.59	1591
chr4_19.015702	46.59	1592
chr4_19.015713c	46.59	1593
chr4_19.015757c	46.59	1594
chr4_19.261155	46.59	1595
chr4_19.264845	47.2	1596
chr4_19.261168	47.47	1597
chr4_19.559636	48.03	1598
chr4_19.559693	48.03	1599
chr4_20.223839	48.03	1600
chr4_20.223871	48.03	1601
chr4_20.231117	49.03	1602
chr4_20.800395	50.01	1603
chr4_20.800425	50.01	1604
chr4_21.108777	50.01	1605
chr4_20.853208	50.01	1606
chr4_20.265456c	50.99	1607
chr4_20.265486c	50.99	1608
chr4_20.2656c	50.99	1609
chr4_22.657176c	50.99	1610
chr4_22.664073	50.99	1611
chr4_20.800442	50.99	1612
chr4_16.510801	51.6	1613
chr4_22.392782c	51.6	1614
chr4_22.650647	51.6	1615
chr4_19.829848	51.6	1616
chr4_19.82994	51.6	1617
chr4_20.265549	51.6	1618
chr4_20.324657	51.6	1619
chr4_20.363069	51.6	1620
chr4_20.363091	51.6	1621
chr4_20.700236	51.6	1622
chr4_20.70626	51.6	1623
chr4_20.800415	51.6	1624
chr4_21.108597	51.6	1625
chr4_21.108724	51.6	1626
chr4_21.693218	51.6	1627
chr4_22.519456	51.6	1628
chr4_22.519554	51.6	1629
chr4_22.657192	51.6	1630
chr4_22.66421	51.6	1631
chr4_23.043013	51.6	1632
chr4_19.838586	51.6	1633
chr4_20.23112	51.6	1634
chr4_20.363129c	51.6	1635
chr4_20.363195c	51.6	1636
chr4_20.36565c	51.6	1637
chr4_20.365729	51.6	1638
chr4_20.706127	51.6	1639
chr4_20.706199	51.6	1640
chr4_20.800257	51.6	1641
chr4_20.800284c	51.6	1642
chr4_20.932977	51.6	1643
chr4_20.98389	51.6	1644
chr4_22.663824	51.6	1645
chr4_20.983941c	51.6	1646
chr4_21.108676c	51.6	1647
chr4_22.384156c	51.6	1648
chr4_25.585298c	51.6	1649
chr4_22.657084	51.6	1650
chr4_20.365723c	51.9	1651
chr4_20.706136	51.9	1652
chr4_23.227857	51.9	1653
chr4_22.650663	52	1654
chr4_22.650657	52.24	1655
chr4_22.384157c	52.49	1656
chr4_22.65065	52.49	1657
chr4_22.663694	52.49	1658
chr4_21.693318	54.21	1659
chr2_0.264477	55.14	1660
chr4_22.392716c	55.39	1661
chr4_22.519434	55.39	1662
chr4_22.664221	55.39	1663
chr4_22.664225	55.39	1664
chr4_23.227841c	55.92	1665
chr4_23.227843c	55.92	1666
chr2_0.264421	58.3	1667
chr4_20.853281	58.3	1668
chr4_23.043038	58.3	1669
chr4_23.043134	58.3	1670
chr4_23.12628	58.3	1671
chr4_23.227868	58.3	1672
chr4_22.892014c	58.3	1673
chr4_23.043144	58.3	1674
chr4_23.765657	58.3	1675
chr4_23.765705	58.3	1676
chr4_23.227904c	58.3	1677
chr3_4.920582c	58.3	1678
chr4_22.013886c	58.3	1679
chr4_23.357974	59.52	1680
chr4_23.766049	59.52	1681
chr4_23.357947	60.74	1682
chr4_23.744536	60.74	1683
chr4_23.896043c	60.74	1684
chr4_23.896044c	60.74	1685
chr4_23.959251c	60.74	1686
chr4_24.870522	60.74	1687
chr4_23.765388	60.74	1688
chr4_23.869831	60.74	1689
chr4_23.959241c	60.74	1690
chr4_23.959316	60.74	1691
chr4_23.895982c	60.74	1692
chr4_25.69303c	60.74	1693
chr4_23.959293c	60.74	1694
chr4_23.959311c	60.74	1695
chr4_25.693131c	60.74	1696
chr4_23.95931c	60.74	1697
chr4_25.170109	60.74	1698
chr4_25.723911c	60.74	1699
chr4_25.72419c	60.74	1700
chr4_25.247845c	61.65	1701
chr4_25.247859c	61.65	1702
chr4_25.247887c	61.65	1703
chr4_25.247853c	61.65	1704
chr4_23.687045c	62.66	1705
chr4_25.146078	62.66	1706
chr4_25.284119	62.66	1707
chr4_25.693034c	62.66	1708
chr3_32.662897	62.96	1709
chr4_24.141004	62.96	1710
chr4_24.141035	62.96	1711
chr4_25.170089	62.96	1712
chr4_25.29208	62.96	1713
chr4_25.551891	62.96	1714
chr3_6.449223	62.96	1715
chr4_23.869726c	63.27	1716
chr4_25.551888	63.27	1717
chr4_23.7658	63.3	1718
chr4_23.895969	63.3	1719
chr4_23.895971	63.3	1720
chr4_23.895991c	63.3	1721
chr4_23.959349	63.3	1722
chr4_25.90357	63.3	1723
chr4_24.870423	63.97	1724
chr4_26.180019	65.83	1725
chr6_13.037868	65.83	1726
chr4_26.235391	66.74	1727
chr4_26.760643	66.74	1728
chr4_26.347175c	66.74	1729
chr3_6.449225	67.35	1730
chr3_6.491077	67.35	1731
chr4_24.079633	67.35	1732
chr4_24.079682	67.35	1733
chr4_24.14099	67.35	1734
chr4_24.14107	67.35	1735
chr4_24.709745	67.35	1736
chr4_24.753699	67.35	1737
chr4_24.870345	67.35	1738
chr4_24.870399	67.35	1739
chr4_25.378617	67.35	1740
chr4_25.551889	67.35	1741
chr4_25.551913	67.35	1742
chr4_25.693012	67.35	1743
chr4_26.044602	67.35	1744
chr4_26.044632	67.35	1745
chr4_26.053815	67.35	1746
chr4_26.344803	67.35	1747
chr4_24.303326	67.35	1748
chr4_24.709688c	67.35	1749
chr4_24.753806c	67.35	1750
chr4_26.31286	67.35	1751
chr4_26.314055	67.35	1752
chr4_26.31414c	67.35	1753
chr4_26.760645	67.35	1754
chr4_26.760646	67.35	1755
chr4_24.303356	67.35	1756
chr4_26.248412c	67.35	1757
chr4_26.312962	67.35	1758
chr4_26.424639	67.35	1759
chr4_26.442628	67.35	1760
chr4_27.992125	67.35	1761
chr4_26.344736	67.35	1762
chr4_26.347188c	67.35	1763
chr4_26.442568	69.82	1764
chr4_26.442561	70.58	1765
chr4_17.246387	71.03	1766
chr4_17.246397	71.03	1767
chr4_26.770355c	71.03	1768
chr4_24.107153c	71.18	1769
chr4_24.14093	71.18	1770
chr4_26.225406c	71.89	1771
chr4_27.098452	72.25	1772
chr4_27.109568	72.25	1773
chr4_27.11645c	72.25	1774
chr4_27.264868	72.25	1775
chr4_27.264885	72.25	1776
chr4_27.264889	72.25	1777
chr4_27.29543	72.25	1778
chr4_27.561547	72.25	1779
chr4_27.681531c	72.25	1780
chr4_26.225259c	72.39	1781
chr4_26.225291c	72.39	1782
chr4_26.225404c	72.39	1783
chr4_26.225403	72.39	1784
chr4_26.225428	72.39	1785
chr4_26.225749	72.39	1786
chr4_26.235324c	72.39	1787
chr4_25.247964	73.8	1788
chr4_25.247839c	75.2	1789
chr4_25.247851c	75.2	1790
chr4_25.247857c	75.2	1791
chr4_25.247863c	75.2	1792
chr4_25.247906c	75.2	1793
chr4_25.247909c	75.2	1794
chr4_27.264891	77.34	1795
chr4_26.225769	78.09	1796
chr4_26.844414	78.09	1797
chr4_26.84442	78.09	1798
chr4_26.900233	78.09	1799
chr4_27.109592	78.09	1800
chr4_27.264957	78.09	1801
chr4_27.265022	78.09	1802
chr4_27.981343	79.18	1803
chr4_26.248417	79.31	1804
chr4_26.248425	79.31	1805
chr4_28.17272	80.39	1806
chr4_28.548139	80.39	1807
chr4_29.121993	81.61	1808
chr4_29.122035	81.61	1809
chr4_29.482254	82.83	1810
chr4_26.90022	83.04	1811
chr4_27.0985	83.04	1812
chr4_27.445737c	83.04	1813
chr4_29.545641	83.85	1814
chr4_29.600227	85.07	1815
chr1_7.834627	85.53	1816
chr4_27.922673	85.53	1817
chr4_24.309702	85.53	1818
chr4_26.312956	85.53	1819
chr4_28.051318	85.53	1820
chr4_27.922625c	85.53	1821
chr4_27.922646	85.53	1822
chr4_27.922658c	85.53	1823
chr4_27.992332c	85.53	1824
chr4_27.99233c	85.53	1825
chr4_28.051206	85.53	1826
chr4_28.156441	86.27	1827
chr4_28.674636	86.27	1828
chr4_28.674719	86.27	1829
chr4_29.082433	86.27	1830
chr4_29.004618	87	1831
chr4_29.004622	87	1832
chr4_27.29526	87.34	1833
chr4_27.29538	87.34	1834
chr4_27.973639	87.34	1835
chr4_27.981351	87.34	1836
chr4_28.875093	87.34	1837
chr4_29.143188	87.34	1838
chr4_28.674749	88.88	1839
chr4_28.674781	88.88	1840
chr4_28.687133	88.88	1841
chr4_28.687403c	88.88	1842
chr4_29.082506	88.88	1843
chr4_29.3096	88.88	1844
chr4_29.590994c	88.88	1845
chr4_29.594611	88.88	1846
chr4_29.598014	88.88	1847
chr4_29.600188	88.88	1848
chr4_29.691626c	88.88	1849
chr4_29.691774c	88.88	1850
chr4_28.687601c	88.88	1851
chr4_28.980996	88.88	1852
chr4_29.121976	88.88	1853
chr4_29.136852	88.88	1854
chr4_29.386931	90.66	1855
chr4_29.645343	90.66	1856
chr4_29.387028	93.38	1857
chr4_29.54552	93.38	1858
chr4_29.545529	93.38	1859
chr4_29.557967	93.38	1860
chr4_29.85895	93.38	1861
chr4_29.858953	93.38	1862
chr4_29.277525	97.15	1863
chr4_29.422516	97.15	1864
chr4_29.387027c	97.15	1865
chr4_29.691759	97.94	1866
chr4_29.746082	97.94	1867
chr4_29.422523	98.36	1868
chr4_29.600158	98.36	1869
chr4_29.691738	98.36	1870
chr4_29.594662	98.36	1871
chr4_29.594806	98.36	1872
chr4_29.591117	98.36	1873
chr4_29.859008	99.1	1874
chr4_29.956145	99.87	1875
chr4_29.680221	100.13	1876
chr4_29.746051	100.13	1877
chr4_29.746049	100.13	1878
chr4_29.859004	100.7	1879
chr4_29.746187	101.12	1880
chr4_30.146063	101.12	1881
chr4_29.956147c	101.12	1882
chr4_29.956157	101.12	1883
chr4_29.956315	101.12	1884
chr4_29.956428	101.12	1885
chr4_30.055069	101.12	1886
chr4_30.059204	101.12	1887
chr4_30.111326c	101.12	1888
chr4_30.111331c	101.12	1889
chr4_30.111579c	101.12	1890
chr4_29.956251	101.49	1891
chr4_30.111387	101.49	1892
chr4_30.111196c	101.86	1893
chr4_30.111712c	101.86	1894
chr4_30.309085	102.65	1895
chr4_30.208266c	103.08	1896
chr4_30.429096	105.12	1897
chr4_30.210924	107.18	1898
chr4_30.229594	107.18	1899
chr4_30.584004c	107.18	1900
chr4_30.670637	107.18	1901
chr3_5.902116	107.2	1902
chr4_31.14001	107.2	1903
chr4_31.61281	107.2	1904
chr4_31.186	107.2	1905
chr4_30.229548	107.49	1906
chr4_30.429149	107.66	1907
chr4_30.229574	107.8	1908
chr4_30.229584	108.08	1909
chr3_5.90206	108.53	1910
chr3_5.902101	108.53	1911
chr4_30.670628	108.53	1912
chr4_30.939637	108.53	1913
chr4_31.267132	108.53	1914
chr4_29.849682	108.53	1915
chr4_30.141904	108.53	1916
chr4_30.142115	108.53	1917
chr4_30.309136	108.53	1918
chr4_30.370151	108.53	1919
chr4_30.584234	108.53	1920
chr4_30.583998	109.51	1921
chr4_30.675542	109.51	1922
chr4_30.675543	109.51	1923
chr4_30.67556	109.51	1924
chr4_30.675592	109.51	1925
chr4_30.584408c	109.51	1926
chr4_30.584409	109.51	1927
chr4_30.675593	111.11	1928
chr4_30.704091	111.11	1929
chr4_30.848341c	111.11	1930
chr4_30.928863	111.11	1931
chr4_30.99181	111.11	1932
chr4_31.065245	111.11	1933
chr4_30.92891	111.11	1934
chr4_30.93957	111.11	1935
chr4_30.939643	111.11	1936
chr4_30.928983	111.11	1937
chr4_30.929007c	111.11	1938
chr4_30.929001	111.48	1939
chr4_30.709461	111.85	1940
chr4_31.12036	111.85	1941
chr4_31.139869	111.85	1942
chr4_31.185885	111.85	1943
chr4_31.280198	111.85	1944
chr4_31.282675	111.85	1945
chr4_31.18604	112.33	1946
chr4_31.213549	112.33	1947
chr4_31.588419c	113.55	1948
chr4_31.588428c	113.55	1949
chr4_31.612938	113.55	1950
chr4_31.675112c	113.55	1951
chr4_31.611417	114.4	1952
chr4_31.77996	114.4	1953
chr4_31.896395	116.02	1954
chr4_32.068076c	116.02	1955
chr4_32.06823c	116.02	1956
chr4_32.094305	116.02	1957
chr4_31.925842	117.3	1958
chr4_31.984893	117.3	1959
chr4_31.986193	117.3	1960
chr4_32.274135	117.3	1961
ICD_LG5
chr3_0.104302c	0	1962
chr3_0.361349c	0	1963
chr3_0.361363	0	1964
chr3_0.405875c	0	1965
chr3_0.25191	0	1966
chr3_0.455471c	0	1967
chr3_0.455473c	0	1968
chr3_0.793648c	0	1969
chr3_0.793654c	0	1970
chr3_0.479349c	0	1971
chr3_0.479389c	0	1972
chr3_0.545528c	0	1973
chr3_0.669521c	1.22	1974
chr3_0.793645	3.06	1975
chr3_0.869195	3.06	1976
chr3_0.869261	3.06	1977
chr3_0.793647c	3.06	1978
chr3_0.793655c	3.06	1979
chr3_0.426312c	5.21	1980
chr3_0.426387c	5.21	1981
chr3_1.133971c	5.21	1982
chr3_0.426359c	5.21	1983
chr3_0.42637c	5.21	1984
chr3_0.426393c	5.21	1985
chr3_0.426408c	5.21	1986
chr3_0.793639	6.58	1987
chr3_0.836698	6.58	1988
chr3_0.869272c	6.58	1989
chr3_0.86927c	6.58	1990
chr3_0.869296c	6.58	1991
chr3_0.972174	6.58	1992
chr3_0.869152c	6.58	1993
[truncated: 1,537 more rows]
